# Supplementary material for: Sodium Borates: Expanding the Electrolyte Selection for Sodium‐Ion Batteries
Source: Angew Chem Int Ed Engl. 2022 May 3;61(32):e202202133. doi: 10.1002/anie.202202133 (PMC9401571; doi:10.1002/anie.202202133)
Supplement: Supplementary file 1 — Supporting Information [file ANIE-61-0-s001.cif]

#-------------------------------------------------------------------------------
# This CIF originates from:
#-------------------------------------------------------------------------------
# University of Cambridge, Department of Chemistry,
# Lensfield Road, Cambridge, CB2 1EW, United Kingdom
#-------------------------------------------------------------------------------

#===============================================================================
data_1B
# CCDC-2132618
#===============================================================================
_audit_creation_method                SHELXL-2018/3

#-------------------------------------------------------------------------------
# Inserted by local software: cifUpdate ver. 3.1  (Andrew D. Bond, March 2019)
#-------------------------------------------------------------------------------
_cambridge_user_name                  'Darren Ould'
_cambridge_user_crsid                 dmo33
_cambridge_supervisor_name            'Dominic Wright'
_cambridge_supervisor_crsid           dsw1000
_cambridge_crystallographer_name      'Andrew Bond'
_cambridge_crystallographer_crsid     adb29
_cambridge_sample_id                  EXP54
_cambridge_data_id                    DW_B2_0306
#-------------------------------------------------------------------------------
# start Validation Reply Form
_vrf_THETM01_1B
;
PROBLEM: The value of sine(theta_max)/wavelength is less than 0.550
RESPONSE: The intensity drops off quite rapidly as a function of resolution,
with I/sigma falling below 2.0 around 1.0 angstrom. The data are integrated
(as a two-component twin) to 0.95 angstrom resolution, giving I/sigma = 1.26
in the final shell and overall < 50% observed at I/sigma > 2.0. The full
intensity statistics are included in the CIF (_reflns_special_details).
;
_vrf_PLAT088_1B
;
PROBLEM: Poor Data / Parameter Ratio ....................       6.88 Note  
RESPONSE: The data are restricted to 0.95 angstrom resolution. The data /
parameter ratio is limited accordingly.
;
_vrf_PLAT234_1B
;
PROBLEM: Large Hirshfeld Difference O4       --C4A      .       0.26 Ang.  
RESPONSE: The DME ligands in the [Na(DME)3]+ cation are modelled as
disordered, with restraints applied to the geometry and to the displacement
parameters. These alerts related to the displacement parameters reflect the
limitations of the model in this region.
;
_vrf_PLAT340_1B
;
PROBLEM: Low Bond Precision on  C-C Bonds ...............      0.032 Ang.  
RESPONSE: The data are restricted to 0.95 angstrom resolution. The precision
of the structure is limited accordingly.
;
# end Validation Reply Form
#-------------------------------------------------------------------------------

_chemical_name_systematic             ?
_chemical_name_common                 ?
_chemical_melting_point               ?
_chemical_formula_moiety              'C12 H30 Na O6 +, C12 B F24 O4 -'
_chemical_formula_sum                 'C24 H30 B F24 Na O10'
_chemical_formula_weight              968.28

loop_
_atom_type_symbol
_atom_type_description
_atom_type_scat_dispersion_real
_atom_type_scat_dispersion_imag
_atom_type_scat_source
C C 0.0181 0.0091 'International Tables Vol C Tables 4.2.6.8 and 6.1.1.4'
H H 0.0000 0.0000 'International Tables Vol C Tables 4.2.6.8 and 6.1.1.4'
B B 0.0090 0.0039 'International Tables Vol C Tables 4.2.6.8 and 6.1.1.4'
O O 0.0492 0.0322 'International Tables Vol C Tables 4.2.6.8 and 6.1.1.4'
F F 0.0727 0.0534 'International Tables Vol C Tables 4.2.6.8 and 6.1.1.4'
Na Na 0.1353 0.1239 'International Tables Vol C Tables 4.2.6.8 and 6.1.1.4'

_space_group_crystal_system           monoclinic
_space_group_IT_number                14
_space_group_name_H-M_alt             'P 21/n'
_space_group_name_Hall                '-P 2yn'

_shelx_space_group_comment
;
The symmetry employed for this shelxl refinement is uniquely defined
by the following loop, which should always be used as a source of
symmetry information in preference to the above space-group names.
They are only intended as comments.
;

loop_
_space_group_symop_operation_xyz
'x, y, z'
'-x+1/2, y+1/2, -z+1/2'
'-x, -y, -z'
'x-1/2, -y-1/2, z-1/2'

_cell_length_a                        14.2078(10)
_cell_length_b                        17.7391(11)
_cell_length_c                        15.9073(10)
_cell_angle_alpha                     90
_cell_angle_beta                      101.777(4)
_cell_angle_gamma                     90
_cell_volume                          3924.8(4)
_cell_formula_units_Z                 4
_cell_measurement_temperature         220(2)
_cell_measurement_reflns_used         7357
_cell_measurement_theta_min           3.78
_cell_measurement_theta_max           53.53

_exptl_crystal_description            plate
_exptl_crystal_colour                 colourless
_exptl_crystal_density_meas           ?
_exptl_crystal_density_method         ?
_exptl_crystal_density_diffrn         1.639
_exptl_crystal_F_000                  1944
_exptl_transmission_factor_min        ?
_exptl_transmission_factor_max        ?
_exptl_crystal_size_max               0.180
_exptl_crystal_size_mid               0.160
_exptl_crystal_size_min               0.040
_exptl_absorpt_coefficient_mu         1.870
_shelx_estimated_absorpt_T_min        0.729
_shelx_estimated_absorpt_T_max        0.929
_exptl_absorpt_correction_type        multi-scan
_exptl_absorpt_correction_T_min       0.627769
_exptl_absorpt_correction_T_max       0.750703
_exptl_absorpt_process_details        'TWINABS (Bruker, 2014)'

_diffrn_ambient_temperature           220(2)
_diffrn_radiation_wavelength          1.54178
_diffrn_radiation_type                CuK\a
_diffrn_source                        'Incoatec I\mS Cu microsource'
_diffrn_measurement_device_type       'Bruker D8-QUEST PHOTON-III'
_diffrn_measurement_method            '\w and \f-scans'
_diffrn_detector_area_resol_mean      ?
_diffrn_reflns_number                 43314
_diffrn_reflns_av_unetI/netI          0.0744
_diffrn_reflns_av_R_equivalents       0.1169
_diffrn_reflns_limit_h_min            -14
_diffrn_reflns_limit_h_max            14
_diffrn_reflns_limit_k_min            0
_diffrn_reflns_limit_k_max            18
_diffrn_reflns_limit_l_min            0
_diffrn_reflns_limit_l_max            16
_diffrn_reflns_theta_min              3.777
_diffrn_reflns_theta_max              54.663
_diffrn_reflns_theta_full             54.663
_diffrn_measured_fraction_theta_max   0.474
_diffrn_measured_fraction_theta_full  0.464
_diffrn_reflns_Laue_measured_fraction_max 0.474
_diffrn_reflns_Laue_measured_fraction_full 0.464
_diffrn_reflns_point_group_measured_fraction_max 0.474
_diffrn_reflns_point_group_measured_fraction_full 0.464
_reflns_number_total                  4665
_reflns_number_gt                     2700
_reflns_threshold_expression          'I > 2\s(I)'
_reflns_Friedel_coverage              0.000
_reflns_Friedel_fraction_max          .
_reflns_Friedel_fraction_full         .

_reflns_special_details
;
_reflns_Friedel_fraction is defined as the number of unique
Friedel pairs measured divided by the number that would be
possible theoretically, ignoring centric projections and
systematic absences. Completness statistics refer to single and
composite reflections containing twin component 1 only.

===============================================================================
TWINABS: Statistics for all single and composite reflections
===============================================================================
 Scan 2-theta  R(int)  Incid. factors  Diffr. factors    K     Total I>2sig(I)
-------------------------------------------------------------------------------
    1    0.0  0.1811   0.730 - 0.889   0.942 - 1.095   1.118    4407    2078
    2   91.6  0.1035   0.678 - 1.278   0.941 - 1.120   1.053   10562    5032
    3   49.4  0.1036   0.710 - 0.798   0.944 - 1.096   1.100    4036    1675
    6   61.6  0.0779   0.662 - 0.827   0.965 - 1.118   1.150    3944    1927
    9   49.4  0.0856   0.701 - 0.814   0.942 - 1.103   1.082    6925    3388
   13   61.6  0.0728   0.772 - 0.905   0.948 - 1.119   1.028    4555    2075
   18   49.4  0.1014   0.744 - 0.868   0.957 - 1.118   1.096    4170    1843
   20   49.4  0.1042   0.768 - 0.886   0.942 - 1.118   1.053    4715    2012
-------------------------------------------------------------------------------
   All scans  0.1169   0.662 - 1.278   0.941 - 1.120   0.434   43314   20030
===============================================================================

===============================================================================
XPREP: INTENSITY STATISTICS FOR DATASET # 1  DW_B2_0306_0m.hkl
 Unique HKLF 4 data extracted from all observed data
===============================================================================
 Resolution   #Data #Theory %Complete Redundancy Mean I Mean I/s Rmerge  Rsigma
-------------------------------------------------------------------------------
  Inf - 4.10      75     75    100.0     1.00     91.30   35.49  0.0000  0.0205
 4.10 - 2.64     175    175    100.0     1.00     40.61   36.33  0.0000  0.0183
 2.64 - 2.08     251    251    100.0     1.00     30.87   30.27  0.0000  0.0267
 2.08 - 1.81     254    254    100.0     1.00     17.90   25.99  0.0000  0.0302
 1.81 - 1.64     249    249    100.0     1.00      9.34   19.26  0.0000  0.0526
 1.64 - 1.52     250    251     99.6     1.00      4.96   14.09  0.0000  0.0782
 1.52 - 1.43     243    243    100.0     1.00      3.66   10.50  0.0000  0.0742
 1.43 - 1.35     272    272    100.0     1.00      2.87    9.17  0.0000  0.0978
 1.35 - 1.29     254    254    100.0     1.00      2.78    8.59  0.0000  0.1049
 1.29 - 1.24     248    248    100.0     1.00      2.28    6.38  0.0000  0.1343
 1.24 - 1.20     234    234    100.0     1.00      1.82    5.25  0.0000  0.2409
 1.20 - 1.16     272    274     99.3     0.99      1.41    4.31  0.0000  0.2912
 1.16 - 1.13     207    207    100.0     1.00      1.29    3.90  0.0000  0.3228
 1.13 - 1.10     256    256    100.0     1.00      1.34    3.97  0.0000  0.2781
 1.10 - 1.07     272    272    100.0     1.00      1.08    3.29  0.0000  0.2788
 1.07 - 1.04     300    300    100.0     1.00      0.74    2.45  0.0000  0.4459
 1.04 - 1.02     235    237     99.2     0.99      0.75    2.53  0.0000  0.5351
 1.02 - 1.00     235    241     97.5     0.98      0.54    1.80  0.0000  0.7090
 1.00 - 0.98     250    263     95.1     0.95      0.47    1.35  0.0000  1.5852
 0.98 - 0.96     277    287     96.5     0.97      0.40    1.27  0.0000  1.6931
 0.96 - 0.94     171    225     76.0     0.76      0.37    1.26  0.0000  0.9259
-------------------------------------------------------------------------------
 1.04 - 0.94    1168   1253     93.2     0.93      0.51    1.64  0.0000  1.0348
  Inf - 0.94    4980   5068     98.3     0.98      7.09    9.66  0.0000  0.0656
===============================================================================
;

_computing_data_collection            'APEX3 (Bruker, 2016)'
_computing_cell_refinement            'SAINT (Bruker, 2016)'
_computing_data_reduction             SAINT
_computing_structure_solution         'SHELXT (Sheldrick, 2015)'
_computing_structure_refinement       'SHELXL (Sheldrick, 2015)'
_computing_molecular_graphics         'Mercury (Macrae et al., 2008)'
_computing_publication_material       SHELXL

_refine_special_details
;
Refined as a 2-component twin. Twin components related by 180 deg rotation
around reciprocal vector (-1 0 1). Indexed using CELL_NOW and integrated
as two components.
;

_refine_ls_structure_factor_coef      Fsqd
_refine_ls_matrix_type                full
_refine_ls_weighting_scheme           calc
_refine_ls_weighting_details
 'w=1/[\s^2^(Fo^2^)+(0.0963P)^2^+19.2741P] where P=(Fo^2^+2Fc^2^)/3'
_atom_sites_solution_primary          dual
_atom_sites_solution_secondary        difmap
_atom_sites_solution_hydrogens        geom
_refine_ls_hydrogen_treatment         constr
_refine_ls_extinction_method          none
_refine_ls_extinction_coef            .
_refine_ls_number_reflns              4665
_refine_ls_number_parameters          678
_refine_ls_number_restraints          270
_refine_ls_R_factor_all               0.1795
_refine_ls_R_factor_gt                0.0973
_refine_ls_wR_factor_ref              0.2907
_refine_ls_wR_factor_gt               0.2205
_refine_ls_goodness_of_fit_ref        1.020
_refine_ls_restrained_S_all           1.003
_refine_ls_shift/su_max               0.000
_refine_ls_shift/su_mean              0.000
_refine_diff_density_max              0.370
_refine_diff_density_min              -0.338
_refine_diff_density_rms              0.088

loop_
_atom_site_label
_atom_site_type_symbol
_atom_site_fract_x
_atom_site_fract_y
_atom_site_fract_z
_atom_site_U_iso_or_equiv
_atom_site_adp_type
_atom_site_occupancy
_atom_site_site_symmetry_order
_atom_site_calc_flag
_atom_site_refinement_flags_posn
_atom_site_refinement_flags_adp
_atom_site_refinement_flags_occupancy
_atom_site_disorder_assembly
_atom_site_disorder_group
B1 B 0.3789(16) 0.7369(12) 0.6157(14) 0.065(6) Uani 1 1 d . . . . .
O11 O 0.3820(9) 0.7739(6) 0.5335(8) 0.069(3) Uani 1 1 d . . . . .
O21 O 0.3707(9) 0.7983(6) 0.6733(8) 0.069(3) Uani 1 1 d . . . . .
O31 O 0.3008(8) 0.6831(6) 0.6127(8) 0.069(3) Uani 1 1 d . . . . .
O41 O 0.4661(9) 0.6889(7) 0.6387(9) 0.074(4) Uani 1 1 d . . . . .
F1 F 0.3900(10) 0.9683(7) 0.4858(8) 0.109(4) Uani 1 1 d . . . . .
F2 F 0.4942(11) 0.8833(7) 0.4834(10) 0.116(5) Uani 1 1 d . . . . .
F3 F 0.3617(13) 0.8815(8) 0.3930(9) 0.136(6) Uani 1 1 d . . . . .
F4 F 0.2199(11) 0.8168(9) 0.4275(9) 0.124(5) Uani 1 1 d . . . . .
F5 F 0.2093(10) 0.9208(7) 0.4916(10) 0.123(5) Uani 1 1 d . . . . .
F6 F 0.1979(9) 0.8147(7) 0.5544(9) 0.102(4) Uani 1 1 d . . . . .
F7 F 0.3338(11) 0.9945(7) 0.6337(10) 0.122(5) Uani 1 1 d . . . . .
F8 F 0.2414(11) 0.9122(7) 0.6713(11) 0.126(5) Uani 1 1 d . . . . .
F9 F 0.3716(12) 0.9429(7) 0.7549(10) 0.122(5) Uani 1 1 d . . . . .
F10 F 0.5494(8) 0.8350(7) 0.6342(8) 0.098(4) Uani 1 1 d . . . . .
F11 F 0.5239(10) 0.8793(8) 0.7517(9) 0.111(4) Uani 1 1 d . . . . .
F12 F 0.5209(9) 0.9529(6) 0.6434(9) 0.104(4) Uani 1 1 d . . . . .
F13 F 0.3817(10) 0.6217(7) 0.4805(8) 0.105(4) Uani 1 1 d . . . . .
F14 F 0.2349(12) 0.5985(8) 0.4757(10) 0.126(5) Uani 1 1 d . . . . .
F15 F 0.3385(10) 0.5109(7) 0.5111(10) 0.123(5) Uani 1 1 d . . . . .
F16 F 0.2539(10) 0.5866(7) 0.7303(10) 0.114(5) Uani 1 1 d . . . . .
F17 F 0.1832(11) 0.5506(8) 0.6058(11) 0.129(5) Uani 1 1 d . . . . .
F18 F 0.3039(11) 0.4913(7) 0.6713(11) 0.128(5) Uani 1 1 d . . . . .
F19 F 0.3898(12) 0.6715(8) 0.7869(8) 0.112(4) Uani 1 1 d . . . . .
F20 F 0.5408(13) 0.6507(10) 0.8013(11) 0.149(6) Uani 1 1 d . . . . .
F21 F 0.4419(13) 0.5588(8) 0.8017(10) 0.147(6) Uani 1 1 d . . . . .
F22 F 0.5284(12) 0.5662(9) 0.5667(14) 0.141(6) Uani 1 1 d . . . . .
F23 F 0.6011(12) 0.5700(10) 0.6970(15) 0.171(9) Uani 1 1 d . . . . .
F24 F 0.4888(12) 0.4920(8) 0.6572(14) 0.165(8) Uani 1 1 d . . . . .
C11 C 0.3548(15) 0.8491(10) 0.5370(13) 0.074(5) Uani 1 1 d . . . . .
C12 C 0.403(2) 0.8957(13) 0.4738(15) 0.092(7) Uani 1 1 d . . . . .
C13 C 0.2451(18) 0.8516(13) 0.5027(16) 0.089(7) Uani 1 1 d . . . . .
C21 C 0.3894(14) 0.8670(9) 0.6376(13) 0.066(5) Uani 1 1 d . . . . .
C22 C 0.332(2) 0.9290(13) 0.6738(17) 0.094(7) Uani 1 1 d . . . . .
C23 C 0.4954(16) 0.8838(12) 0.6660(17) 0.087(7) Uani 1 1 d . . . . .
C31 C 0.3352(16) 0.6102(9) 0.6151(13) 0.074(6) Uani 1 1 d . . . . .
C32 C 0.325(2) 0.5848(13) 0.5216(17) 0.098(7) Uani 1 1 d . . . . .
C33 C 0.2668(18) 0.5601(12) 0.6567(18) 0.090(7) Uani 1 1 d . . . . .
C41 C 0.4427(15) 0.6195(11) 0.6662(14) 0.079(6) Uani 1 1 d . . . . .
C42 C 0.454(2) 0.6250(15) 0.7680(19) 0.111(9) Uani 1 1 d . . . . .
C43 C 0.519(2) 0.5609(15) 0.647(3) 0.128(11) Uani 1 1 d . . . . .
Na1 Na 0.3794(6) 0.7602(4) 0.1079(5) 0.077(2) Uani 1 1 d . . . . .
O1 O 0.3932(12) 0.8718(10) 0.1854(14) 0.083(6) Uani 0.648(11) 1 d D U P A 1
O2 O 0.527(2) 0.7611(15) 0.193(2) 0.117(18) Uani 0.648(11) 1 d D U P A 1
O3 O 0.2854(18) 0.6944(10) 0.1982(13) 0.094(7) Uani 0.648(11) 1 d D U P A 1
O4 O 0.3792(17) 0.6282(13) 0.0846(16) 0.096(8) Uani 0.648(11) 1 d D U P A 1
O5 O 0.4257(14) 0.7925(15) -0.0189(17) 0.094(8) Uani 0.648(11) 1 d D U P A 1
O6 O 0.2417(14) 0.8012(14) 0.0071(12) 0.094(7) Uani 0.648(11) 1 d D U P A 1
C1 C 0.4910(14) 0.8880(12) 0.2256(19) 0.089(10) Uani 0.648(11) 1 d D U P A 1
H1A H 0.492511 0.924287 0.272263 0.107 Uiso 0.648(11) 1 calc R U P A 1
H1B H 0.524528 0.910246 0.183569 0.107 Uiso 0.648(11) 1 calc R U P A 1
C2 C 0.5404(19) 0.8165(14) 0.2606(17) 0.103(11) Uani 0.648(11) 1 d D U P A 1
H2A H 0.609192 0.825973 0.281636 0.124 Uiso 0.648(11) 1 calc R U P A 1
H2B H 0.513257 0.798160 0.308661 0.124 Uiso 0.648(11) 1 calc R U P A 1
C3 C 0.307(3) 0.6156(12) 0.2074(16) 0.112(13) Uani 0.648(11) 1 d D U P A 1
H3A H 0.256608 0.589547 0.230051 0.135 Uiso 0.648(11) 1 calc R U P A 1
H3B H 0.368325 0.608142 0.247585 0.135 Uiso 0.648(11) 1 calc R U P A 1
C4 C 0.313(3) 0.5839(15) 0.120(2) 0.139(16) Uani 0.648(11) 1 d D U P A 1
H4A H 0.334040 0.531353 0.126017 0.166 Uiso 0.648(11) 1 calc R U P A 1
H4B H 0.248966 0.585466 0.082165 0.166 Uiso 0.648(11) 1 calc R U P A 1
C5 C 0.3551(14) 0.8317(17) -0.0804(17) 0.103(12) Uani 0.648(11) 1 d D U P A 1
H5A H 0.369536 0.826410 -0.137732 0.124 Uiso 0.648(11) 1 calc R U P A 1
H5B H 0.356356 0.885512 -0.066039 0.124 Uiso 0.648(11) 1 calc R U P A 1
C6 C 0.2573(14) 0.7998(19) -0.0798(13) 0.107(12) Uani 0.648(11) 1 d D U P A 1
H6A H 0.207831 0.829844 -0.117220 0.129 Uiso 0.648(11) 1 calc R U P A 1
H6B H 0.253184 0.747910 -0.101365 0.129 Uiso 0.648(11) 1 calc R U P A 1
C1A C 0.3340(16) 0.9385(13) 0.1764(18) 0.150(11) Uani 0.648(11) 1 d D U P A 1
H11A H 0.268600 0.925301 0.149039 0.226 Uiso 0.648(11) 1 calc R U P A 1
H12A H 0.334463 0.959791 0.232599 0.226 Uiso 0.648(11) 1 calc R U P A 1
H13A H 0.358942 0.975162 0.141334 0.226 Uiso 0.648(11) 1 calc R U P A 1
C2A C 0.589(3) 0.6970(17) 0.214(3) 0.134(16) Uani 0.648(11) 1 d D U P A 1
H21A H 0.576803 0.661649 0.166297 0.202 Uiso 0.648(11) 1 calc R U P A 1
H22A H 0.655380 0.713200 0.224102 0.202 Uiso 0.648(11) 1 calc R U P A 1
H23A H 0.575972 0.672753 0.264948 0.202 Uiso 0.648(11) 1 calc R U P A 1
C3A C 0.260(2) 0.7274(14) 0.2721(17) 0.157(12) Uani 0.648(11) 1 d D U P A 1
H31A H 0.246256 0.780509 0.261676 0.235 Uiso 0.648(11) 1 calc R U P A 1
H32A H 0.203222 0.702348 0.283877 0.235 Uiso 0.648(11) 1 calc R U P A 1
H33A H 0.312672 0.721622 0.321016 0.235 Uiso 0.648(11) 1 calc R U P A 1
C4A C 0.402(4) 0.596(3) 0.008(3) 0.17(2) Uani 0.648(11) 1 d D U P A 1
H41A H 0.447421 0.628619 -0.012583 0.251 Uiso 0.648(11) 1 calc R U P A 1
H42A H 0.430788 0.546727 0.021321 0.251 Uiso 0.648(11) 1 calc R U P A 1
H43A H 0.344041 0.591344 -0.035567 0.251 Uiso 0.648(11) 1 calc R U P A 1
C5A C 0.5227(15) 0.815(3) -0.022(3) 0.115(14) Uani 0.648(11) 1 d D U P A 1
H51A H 0.567692 0.786400 0.020627 0.172 Uiso 0.648(11) 1 calc R U P A 1
H52A H 0.534996 0.803940 -0.078692 0.172 Uiso 0.648(11) 1 calc R U P A 1
H53A H 0.530729 0.868041 -0.010245 0.172 Uiso 0.648(11) 1 calc R U P A 1
C6A C 0.1443(15) 0.7846(16) 0.0113(17) 0.143(11) Uani 0.648(11) 1 d D U P A 1
H61A H 0.137117 0.786120 0.070597 0.215 Uiso 0.648(11) 1 calc R U P A 1
H62A H 0.101969 0.821594 -0.021870 0.215 Uiso 0.648(11) 1 calc R U P A 1
H63A H 0.127591 0.734708 -0.012129 0.215 Uiso 0.648(11) 1 calc R U P A 1
O1B O 0.387(3) 0.647(2) 0.043(4) 0.13(2) Uani 0.352(11) 1 d D U P A 2
O2B O 0.234(2) 0.744(2) 0.022(3) 0.125(17) Uani 0.352(11) 1 d D U P A 2
O3B O 0.462(5) 0.824(2) 0.007(3) 0.099(16) Uani 0.352(11) 1 d D U P A 2
O4B O 0.369(3) 0.8969(18) 0.112(2) 0.108(15) Uani 0.352(11) 1 d D U P A 2
O5B O 0.344(2) 0.727(3) 0.236(3) 0.133(19) Uani 0.352(11) 1 d D U P A 2
O6B O 0.527(4) 0.748(3) 0.209(3) 0.11(3) Uani 0.352(11) 1 d D U P A 2
C1B C 0.294(3) 0.620(2) 0.003(4) 0.12(2) Uani 0.352(11) 1 d D U P A 2
H1C H 0.264610 0.594650 0.045396 0.141 Uiso 0.352(11) 1 calc R U P A 2
H1D H 0.301011 0.582649 -0.041550 0.141 Uiso 0.352(11) 1 calc R U P A 2
C2B C 0.231(4) 0.684(3) -0.038(3) 0.17(4) Uani 0.352(11) 1 d D U P A 2
H2C H 0.253836 0.701858 -0.088505 0.202 Uiso 0.352(11) 1 calc R U P A 2
H2D H 0.165228 0.665612 -0.056513 0.202 Uiso 0.352(11) 1 calc R U P A 2
C3B C 0.443(4) 0.904(2) -0.009(2) 0.10(2) Uani 0.352(11) 1 d D U P A 2
H3C H 0.382975 0.910582 -0.051187 0.125 Uiso 0.352(11) 1 calc R U P A 2
H3D H 0.495508 0.926431 -0.032602 0.125 Uiso 0.352(11) 1 calc R U P A 2
C4B C 0.437(4) 0.940(2) 0.076(3) 0.12(2) Uani 0.352(11) 1 d D U P A 2
H4C H 0.499986 0.940354 0.114443 0.142 Uiso 0.352(11) 1 calc R U P A 2
H4D H 0.414961 0.992705 0.066233 0.142 Uiso 0.352(11) 1 calc R U P A 2
C5B C 0.424(2) 0.687(3) 0.289(5) 0.17(4) Uani 0.352(11) 1 d D U P A 2
H5C H 0.432410 0.637987 0.263837 0.203 Uiso 0.352(11) 1 calc R U P A 2
H5D H 0.410774 0.679235 0.346571 0.203 Uiso 0.352(11) 1 calc R U P A 2
C6B C 0.514(3) 0.735(5) 0.294(3) 0.16(4) Uani 0.352(11) 1 d D U P A 2
H6C H 0.506339 0.782810 0.322952 0.196 Uiso 0.352(11) 1 calc R U P A 2
H6D H 0.569371 0.708299 0.327803 0.196 Uiso 0.352(11) 1 calc R U P A 2
C1C C 0.460(3) 0.589(4) 0.058(6) 0.13(3) Uani 0.352(11) 1 d D U P A 2
H11C H 0.521179 0.611019 0.085193 0.193 Uiso 0.352(11) 1 calc R U P A 2
H12C H 0.441935 0.550735 0.095149 0.193 Uiso 0.352(11) 1 calc R U P A 2
H13C H 0.465747 0.566445 0.003703 0.193 Uiso 0.352(11) 1 calc R U P A 2
C2C C 0.1443(15) 0.7846(16) 0.0113(17) 0.143(11) Uani 0.352(11) 1 d D U P A 2
H21C H 0.150031 0.824548 0.053612 0.215 Uiso 0.352(11) 1 calc R U P A 2
H22C H 0.129208 0.806193 -0.045919 0.215 Uiso 0.352(11) 1 calc R U P A 2
H23C H 0.093295 0.750349 0.018608 0.215 Uiso 0.352(11) 1 calc R U P A 2
C3C C 0.490(7) 0.787(3) -0.065(4) 0.14(4) Uani 0.352(11) 1 d D U P A 2
H31C H 0.501620 0.734205 -0.051830 0.205 Uiso 0.352(11) 1 calc R U P A 2
H32C H 0.438850 0.792128 -0.115533 0.205 Uiso 0.352(11) 1 calc R U P A 2
H33C H 0.548082 0.810286 -0.076027 0.205 Uiso 0.352(11) 1 calc R U P A 2
C4C C 0.3340(16) 0.9385(13) 0.1764(18) 0.150(11) Uani 0.352(11) 1 d D U P A 2
H41C H 0.288640 0.907769 0.199347 0.226 Uiso 0.352(11) 1 calc R U P A 2
H42C H 0.387468 0.951929 0.222221 0.226 Uiso 0.352(11) 1 calc R U P A 2
H43C H 0.302160 0.983925 0.151182 0.226 Uiso 0.352(11) 1 calc R U P A 2
C5C C 0.260(2) 0.7274(14) 0.2721(17) 0.157(12) Uani 0.352(11) 1 d D U P A 2
H51C H 0.209054 0.754434 0.233958 0.235 Uiso 0.352(11) 1 calc R U P A 2
H52C H 0.239268 0.675996 0.279046 0.235 Uiso 0.352(11) 1 calc R U P A 2
H53C H 0.273951 0.752163 0.327577 0.235 Uiso 0.352(11) 1 calc R U P A 2
C6C C 0.622(4) 0.776(5) 0.206(4) 0.13(3) Uani 0.352(11) 1 d D U P A 2
H61C H 0.626605 0.783923 0.146433 0.189 Uiso 0.352(11) 1 calc R U P A 2
H62C H 0.632732 0.823237 0.236796 0.189 Uiso 0.352(11) 1 calc R U P A 2
H63C H 0.669501 0.739359 0.231965 0.189 Uiso 0.352(11) 1 calc R U P A 2

loop_
_atom_site_aniso_label
_atom_site_aniso_U_11
_atom_site_aniso_U_22
_atom_site_aniso_U_33
_atom_site_aniso_U_23
_atom_site_aniso_U_13
_atom_site_aniso_U_12
B1 0.067(15) 0.061(13) 0.070(14) 0.001(11) 0.021(11) -0.004(12)
O11 0.082(9) 0.061(8) 0.071(9) -0.007(6) 0.029(7) -0.009(6)
O21 0.084(9) 0.054(7) 0.069(8) -0.002(6) 0.017(7) -0.002(6)
O31 0.062(8) 0.052(7) 0.097(10) 0.007(6) 0.025(7) -0.001(6)
O41 0.065(8) 0.060(8) 0.101(10) 0.005(7) 0.025(7) -0.009(7)
F1 0.154(12) 0.072(8) 0.111(10) 0.024(7) 0.048(9) -0.005(8)
F2 0.118(11) 0.097(9) 0.156(14) 0.010(8) 0.084(11) -0.010(9)
F3 0.196(16) 0.137(12) 0.080(10) 0.012(9) 0.036(10) -0.051(11)
F4 0.133(12) 0.136(12) 0.094(10) -0.001(9) -0.003(9) -0.008(9)
F5 0.114(11) 0.079(9) 0.168(15) 0.027(9) 0.010(9) 0.019(8)
F6 0.078(8) 0.099(9) 0.130(11) 0.021(8) 0.022(8) 0.000(7)
F7 0.171(14) 0.061(7) 0.148(12) 0.009(8) 0.065(10) 0.018(8)
F8 0.114(12) 0.095(9) 0.187(16) -0.041(9) 0.072(11) -0.008(8)
F9 0.171(14) 0.101(10) 0.097(10) -0.029(8) 0.031(10) 0.023(9)
F10 0.070(8) 0.092(8) 0.131(11) -0.013(8) 0.022(7) -0.001(7)
F11 0.121(11) 0.113(10) 0.090(10) 0.000(8) 0.001(8) -0.023(8)
F12 0.120(10) 0.068(7) 0.128(11) -0.015(7) 0.033(8) -0.035(7)
F13 0.147(12) 0.091(8) 0.092(9) -0.019(7) 0.056(9) -0.015(8)
F14 0.132(13) 0.110(10) 0.125(12) -0.022(9) -0.002(10) -0.024(9)
F15 0.145(12) 0.073(8) 0.163(13) -0.042(8) 0.063(10) -0.018(8)
F16 0.139(12) 0.095(9) 0.125(12) 0.002(9) 0.068(10) -0.018(8)
F17 0.107(11) 0.102(10) 0.182(16) 0.012(10) 0.040(11) -0.037(9)
F18 0.151(13) 0.063(8) 0.186(15) 0.026(8) 0.074(11) -0.008(8)
F19 0.161(14) 0.091(9) 0.084(9) 0.008(7) 0.027(9) -0.004(9)
F20 0.125(13) 0.160(15) 0.135(13) 0.016(11) -0.039(10) -0.019(11)
F21 0.201(17) 0.107(11) 0.122(12) 0.052(10) 0.010(11) 0.011(11)
F22 0.139(14) 0.105(11) 0.202(19) -0.002(12) 0.091(14) 0.025(9)
F23 0.080(11) 0.150(15) 0.27(2) 0.014(15) -0.005(13) 0.035(10)
F24 0.149(15) 0.075(10) 0.29(2) 0.019(12) 0.081(15) 0.027(9)
C11 0.078(15) 0.058(12) 0.083(15) 0.009(10) 0.009(11) 0.002(10)
C12 0.14(2) 0.068(16) 0.071(17) 0.001(12) 0.029(16) -0.010(15)
C13 0.093(19) 0.083(16) 0.095(18) 0.001(14) 0.026(15) 0.004(14)
C21 0.070(14) 0.049(11) 0.084(14) -0.006(10) 0.028(11) 0.001(9)
C22 0.11(2) 0.075(16) 0.10(2) -0.008(14) 0.044(16) -0.011(14)
C23 0.074(16) 0.070(15) 0.12(2) -0.027(14) 0.035(14) -0.011(12)
C31 0.105(17) 0.043(11) 0.081(15) -0.001(10) 0.035(13) -0.005(10)
C32 0.12(2) 0.079(17) 0.11(2) 0.000(15) 0.041(18) -0.007(15)
C33 0.093(19) 0.057(14) 0.12(2) 0.013(13) 0.018(16) -0.008(13)
C41 0.079(16) 0.060(13) 0.095(17) 0.003(11) 0.008(12) 0.003(11)
C42 0.11(2) 0.083(18) 0.12(2) 0.044(17) -0.006(19) -0.007(17)
C43 0.12(3) 0.068(18) 0.21(4) 0.02(2) 0.04(3) 0.022(17)
Na1 0.093(6) 0.065(4) 0.070(5) -0.004(4) 0.013(4) 0.004(4)
O1 0.079(12) 0.070(11) 0.097(12) -0.013(9) 0.012(10) -0.004(9)
O2 0.11(2) 0.13(2) 0.11(2) -0.010(13) 0.023(13) 0.014(13)
O3 0.103(13) 0.085(12) 0.097(13) -0.006(10) 0.025(11) -0.010(11)
O4 0.107(14) 0.084(13) 0.101(14) -0.021(11) 0.035(11) -0.005(11)
O5 0.090(14) 0.098(13) 0.094(13) 0.011(11) 0.022(11) -0.001(12)
O6 0.097(13) 0.104(13) 0.082(12) 0.011(10) 0.019(10) -0.011(11)
C1 0.092(16) 0.087(15) 0.087(15) 0.000(12) 0.017(13) -0.027(13)
C2 0.092(16) 0.111(17) 0.102(17) -0.006(14) 0.009(13) -0.011(14)
C3 0.119(18) 0.103(18) 0.117(18) 0.012(14) 0.026(14) -0.010(14)
C4 0.15(2) 0.13(2) 0.14(2) -0.003(15) 0.032(15) -0.002(15)
C5 0.103(17) 0.109(17) 0.094(17) 0.011(14) 0.010(14) 0.002(14)
C6 0.112(17) 0.109(17) 0.097(17) 0.007(14) 0.013(14) -0.002(14)
C1A 0.15(2) 0.126(18) 0.17(2) -0.009(16) 0.021(17) 0.009(16)
C2A 0.13(3) 0.14(3) 0.13(3) 0.00(2) 0.01(2) 0.05(2)
C3A 0.16(2) 0.18(2) 0.14(2) 0.005(17) 0.063(17) -0.011(17)
C4A 0.19(3) 0.15(3) 0.16(3) -0.02(3) 0.05(3) -0.02(3)
C5A 0.10(3) 0.13(3) 0.12(3) 0.02(2) 0.04(2) -0.01(2)
C6A 0.118(18) 0.159(19) 0.148(19) -0.007(16) 0.018(15) 0.019(16)
O1B 0.13(3) 0.12(3) 0.13(3) -0.010(16) 0.021(16) 0.006(16)
O2B 0.12(2) 0.12(2) 0.13(2) -0.005(15) 0.024(15) 0.007(15)
O3B 0.11(2) 0.09(2) 0.10(2) 0.009(15) 0.025(15) 0.001(15)
O4B 0.11(2) 0.11(2) 0.105(19) 0.000(15) 0.026(15) 0.000(15)
O5B 0.13(2) 0.14(2) 0.13(2) 0.010(15) 0.023(16) -0.004(16)
O6B 0.10(3) 0.11(3) 0.11(3) -0.005(16) 0.014(16) 0.003(16)
C1B 0.12(3) 0.11(3) 0.12(3) -0.006(16) 0.022(17) -0.005(16)
C2B 0.17(4) 0.17(4) 0.17(4) -0.003(17) 0.031(18) -0.004(17)
C3B 0.11(3) 0.10(3) 0.10(3) 0.006(16) 0.022(16) 0.000(16)
C4B 0.12(3) 0.11(3) 0.12(3) 0.002(16) 0.024(16) -0.002(16)
C5B 0.17(4) 0.17(4) 0.17(4) 0.008(17) 0.033(18) 0.005(17)
C6B 0.16(4) 0.16(4) 0.16(4) -0.002(17) 0.030(18) 0.000(17)
C1C 0.12(4) 0.12(4) 0.15(4) -0.01(3) 0.03(3) 0.01(3)
C2C 0.118(18) 0.159(19) 0.148(19) -0.007(16) 0.018(15) 0.019(16)
C3C 0.14(4) 0.13(4) 0.14(4) 0.00(3) 0.04(3) 0.01(3)
C4C 0.15(2) 0.126(18) 0.17(2) -0.009(16) 0.021(17) 0.009(16)
C5C 0.16(2) 0.18(2) 0.14(2) 0.005(17) 0.063(17) -0.011(17)
C6C 0.12(4) 0.14(4) 0.12(4) -0.01(3) 0.03(3) -0.01(3)

_geom_special_details
;
All esds (except the esd in the dihedral angle between two l.s. planes)
are estimated using the full covariance matrix.  The cell esds are taken
into account individually in the estimation of esds in distances, angles
and torsion angles; correlations between esds in cell parameters are only
used when they are defined by crystal symmetry.  An approximate (isotropic)
treatment of cell esds is used for estimating esds involving l.s. planes.
;

loop_
_geom_bond_atom_site_label_1
_geom_bond_atom_site_label_2
_geom_bond_distance
_geom_bond_site_symmetry_2
_geom_bond_publ_flag
B1 O21 1.44(2) . ?
B1 O31 1.46(2) . ?
B1 O11 1.47(2) . ?
B1 O41 1.49(2) . ?
O11 C11 1.39(2) . ?
O21 C21 1.39(2) . ?
O31 C31 1.381(19) . ?
O41 C41 1.37(2) . ?
F1 C12 1.32(2) . ?
F2 C12 1.29(3) . ?
F3 C12 1.32(3) . ?
F4 C13 1.33(3) . ?
F5 C13 1.33(2) . ?
F6 C13 1.33(2) . ?
F7 C22 1.33(2) . ?
F8 C22 1.31(3) . ?
F9 C22 1.32(3) . ?
F10 C23 1.32(2) . ?
F11 C23 1.34(3) . ?
F12 C23 1.35(2) . ?
F13 C32 1.31(2) . ?
F14 C32 1.36(3) . ?
F15 C32 1.34(2) . ?
F16 C33 1.31(3) . ?
F17 C33 1.31(3) . ?
F18 C33 1.33(2) . ?
F19 C42 1.31(3) . ?
F20 C42 1.32(3) . ?
F21 C42 1.32(3) . ?
F22 C43 1.32(4) . ?
F23 C43 1.28(4) . ?
F24 C43 1.32(3) . ?
C11 C13 1.54(3) . ?
C11 C12 1.56(3) . ?
C11 C21 1.61(3) . ?
C21 C23 1.51(3) . ?
C21 C22 1.55(3) . ?
C31 C32 1.53(3) . ?
C31 C33 1.56(3) . ?
C31 C41 1.58(3) . ?
C41 C43 1.58(3) . ?
C41 C42 1.60(3) . ?
Na1 O2B 2.25(3) . ?
Na1 O2 2.26(3) . ?
Na1 O1B 2.27(5) . ?
Na1 O5B 2.28(3) . ?
Na1 O5 2.32(2) . ?
Na1 O1 2.320(19) . ?
Na1 O4 2.37(2) . ?
Na1 O6 2.38(2) . ?
Na1 O6B 2.38(5) . ?
Na1 O4B 2.43(3) . ?
Na1 O3 2.45(2) . ?
Na1 O3B 2.46(5) . ?
O1 C1 1.435(15) . ?
O1 C1A 1.441(14) . ?
O2 C2A 1.432(16) . ?
O2 C2 1.438(16) . ?
O3 C3A 1.423(15) . ?
O3 C3 1.432(15) . ?
O4 C4 1.433(16) . ?
O4 C4A 1.439(16) . ?
O5 C5 1.430(15) . ?
O5 C5A 1.444(15) . ?
O6 C6A 1.430(15) . ?
O6 C6 1.445(15) . ?
C1 C2 1.500(15) . ?
C1 H1A 0.9800 . ?
C1 H1B 0.9800 . ?
C2 H2A 0.9800 . ?
C2 H2B 0.9800 . ?
C3 C4 1.513(15) . ?
C3 H3A 0.9800 . ?
C3 H3B 0.9800 . ?
C4 H4A 0.9800 . ?
C4 H4B 0.9800 . ?
C5 C6 1.503(15) . ?
C5 H5A 0.9800 . ?
C5 H5B 0.9800 . ?
C6 H6A 0.9800 . ?
C6 H6B 0.9800 . ?
C1A H11A 0.9700 . ?
C1A H12A 0.9700 . ?
C1A H13A 0.9700 . ?
C2A H21A 0.9700 . ?
C2A H22A 0.9700 . ?
C2A H23A 0.9700 . ?
C3A H31A 0.9700 . ?
C3A H32A 0.9700 . ?
C3A H33A 0.9700 . ?
C4A H41A 0.9700 . ?
C4A H42A 0.9700 . ?
C4A H43A 0.9700 . ?
C5A H51A 0.9700 . ?
C5A H52A 0.9700 . ?
C5A H53A 0.9700 . ?
C6A H61A 0.9700 . ?
C6A H62A 0.9700 . ?
C6A H63A 0.9700 . ?
O1B C1B 1.429(17) . ?
O1B C1C 1.444(17) . ?
O2B C2B 1.432(17) . ?
O2B C2C 1.443(16) . ?
O3B C3C 1.442(17) . ?
O3B C3B 1.445(16) . ?
O4B C4C 1.427(16) . ?
O4B C4B 1.449(16) . ?
O5B C5C 1.431(16) . ?
O5B C5B 1.440(17) . ?
O6B C6B 1.438(17) . ?
O6B C6C 1.439(17) . ?
C1B C2B 1.504(17) . ?
C1B H1C 0.9800 . ?
C1B H1D 0.9800 . ?
C2B H2C 0.9800 . ?
C2B H2D 0.9800 . ?
C3B C4B 1.521(16) . ?
C3B H3C 0.9800 . ?
C3B H3D 0.9800 . ?
C4B H4C 0.9800 . ?
C4B H4D 0.9800 . ?
C5B C6B 1.518(17) . ?
C5B H5C 0.9800 . ?
C5B H5D 0.9800 . ?
C6B H6C 0.9800 . ?
C6B H6D 0.9800 . ?
C1C H11C 0.9700 . ?
C1C H12C 0.9700 . ?
C1C H13C 0.9700 . ?
C2C H21C 0.9700 . ?
C2C H22C 0.9700 . ?
C2C H23C 0.9700 . ?
C3C H31C 0.9700 . ?
C3C H32C 0.9700 . ?
C3C H33C 0.9700 . ?
C4C H41C 0.9700 . ?
C4C H42C 0.9700 . ?
C4C H43C 0.9700 . ?
C5C H51C 0.9700 . ?
C5C H52C 0.9700 . ?
C5C H53C 0.9700 . ?
C6C H61C 0.9700 . ?
C6C H62C 0.9700 . ?
C6C H63C 0.9700 . ?

loop_
_geom_angle_atom_site_label_1
_geom_angle_atom_site_label_2
_geom_angle_atom_site_label_3
_geom_angle
_geom_angle_site_symmetry_1
_geom_angle_site_symmetry_3
_geom_angle_publ_flag
O21 B1 O31 110.8(15) . . ?
O21 B1 O11 104.3(15) . . ?
O31 B1 O11 115.0(17) . . ?
O21 B1 O41 116.6(17) . . ?
O31 B1 O41 103.0(14) . . ?
O11 B1 O41 107.5(15) . . ?
C11 O11 B1 109.5(14) . . ?
C21 O21 B1 110.8(14) . . ?
C31 O31 B1 110.4(14) . . ?
C41 O41 B1 110.4(14) . . ?
O11 C11 C13 106.3(16) . . ?
O11 C11 C12 108.6(17) . . ?
C13 C11 C12 107.6(19) . . ?
O11 C11 C21 101.4(14) . . ?
C13 C11 C21 115.3(17) . . ?
C12 C11 C21 116.8(17) . . ?
F2 C12 F1 109(2) . . ?
F2 C12 F3 109(2) . . ?
F1 C12 F3 106(2) . . ?
F2 C12 C11 113(2) . . ?
F1 C12 C11 109.2(19) . . ?
F3 C12 C11 111(2) . . ?
F5 C13 F4 107(2) . . ?
F5 C13 F6 107.9(19) . . ?
F4 C13 F6 104(2) . . ?
F5 C13 C11 114(2) . . ?
F4 C13 C11 111.8(19) . . ?
F6 C13 C11 111.5(19) . . ?
O21 C21 C23 108.2(17) . . ?
O21 C21 C22 108.2(15) . . ?
C23 C21 C22 108.5(17) . . ?
O21 C21 C11 100.8(13) . . ?
C23 C21 C11 114.8(16) . . ?
C22 C21 C11 115.7(18) . . ?
F8 C22 F9 107(2) . . ?
F8 C22 F7 107(2) . . ?
F9 C22 F7 105.1(19) . . ?
F8 C22 C21 114.5(19) . . ?
F9 C22 C21 110(2) . . ?
F7 C22 C21 112.3(18) . . ?
F10 C23 F11 106(2) . . ?
F10 C23 F12 106.6(17) . . ?
F11 C23 F12 106.5(17) . . ?
F10 C23 C21 112.1(17) . . ?
F11 C23 C21 111.5(18) . . ?
F12 C23 C21 114(2) . . ?
O31 C31 C32 106.6(17) . . ?
O31 C31 C33 107.4(16) . . ?
C32 C31 C33 107.6(18) . . ?
O31 C31 C41 102.5(14) . . ?
C32 C31 C41 114.6(19) . . ?
C33 C31 C41 117.4(18) . . ?
F13 C32 F15 108(2) . . ?
F13 C32 F14 104(2) . . ?
F15 C32 F14 104(2) . . ?
F13 C32 C31 113(2) . . ?
F15 C32 C31 115(2) . . ?
F14 C32 C31 111(2) . . ?
F17 C33 F16 109(2) . . ?
F17 C33 F18 106(2) . . ?
F16 C33 F18 107(2) . . ?
F17 C33 C31 112(2) . . ?
F16 C33 C31 112.8(18) . . ?
F18 C33 C31 109.8(19) . . ?
O41 C41 C43 108.0(19) . . ?
O41 C41 C31 101.6(15) . . ?
C43 C41 C31 118(2) . . ?
O41 C41 C42 106.8(17) . . ?
C43 C41 C42 108(2) . . ?
C31 C41 C42 114.3(19) . . ?
F19 C42 F21 108(3) . . ?
F19 C42 F20 109(3) . . ?
F21 C42 F20 109(2) . . ?
F19 C42 C41 110(2) . . ?
F21 C42 C41 111(2) . . ?
F20 C42 C41 108(2) . . ?
F23 C43 F24 109(3) . . ?
F23 C43 F22 110(3) . . ?
F24 C43 F22 107(3) . . ?
F23 C43 C41 112(3) . . ?
F24 C43 C41 109(2) . . ?
F22 C43 C41 110(2) . . ?
O2B Na1 O1B 74.7(15) . . ?
O2B Na1 O5B 99.6(17) . . ?
O1B Na1 O5B 103(2) . . ?
O2 Na1 O5 97.3(11) . . ?
O2 Na1 O1 72.9(7) . . ?
O5 Na1 O1 104.1(10) . . ?
O2 Na1 O4 94.2(9) . . ?
O5 Na1 O4 95.7(9) . . ?
O1 Na1 O4 157.5(9) . . ?
O2 Na1 O6 160.1(10) . . ?
O5 Na1 O6 71.2(7) . . ?
O1 Na1 O6 93.8(8) . . ?
O4 Na1 O6 102.9(9) . . ?
O2B Na1 O6B 166.6(19) . . ?
O1B Na1 O6B 96.3(18) . . ?
O5B Na1 O6B 72.4(17) . . ?
O2B Na1 O4B 95.2(15) . . ?
O1B Na1 O4B 154.4(18) . . ?
O5B Na1 O4B 102.2(16) . . ?
O6B Na1 O4B 97.0(18) . . ?
O2 Na1 O3 101.7(12) . . ?
O5 Na1 O3 156.1(9) . . ?
O1 Na1 O3 95.3(7) . . ?
O4 Na1 O3 68.8(7) . . ?
O6 Na1 O3 94.0(8) . . ?
O2B Na1 O3B 100(2) . . ?
O1B Na1 O3B 92.0(19) . . ?
O5B Na1 O3B 158.4(18) . . ?
O6B Na1 O3B 90.5(18) . . ?
O4B Na1 O3B 66.2(11) . . ?
C1 O1 C1A 111.9(14) . . ?
C1 O1 Na1 112.1(13) . . ?
C1A O1 Na1 131.5(14) . . ?
C2A O2 C2 113.0(17) . . ?
C2A O2 Na1 126(2) . . ?
C2 O2 Na1 114.7(16) . . ?
C3A O3 C3 113.7(15) . . ?
C3A O3 Na1 123.4(15) . . ?
C3 O3 Na1 113.2(15) . . ?
C4 O4 C4A 113.5(16) . . ?
C4 O4 Na1 117.3(15) . . ?
C4A O4 Na1 122(2) . . ?
C5 O5 C5A 112.7(15) . . ?
C5 O5 Na1 115.5(14) . . ?
C5A O5 Na1 123(2) . . ?
C6A O6 C6 112.3(14) . . ?
C6A O6 Na1 125.2(15) . . ?
C6 O6 Na1 112.0(15) . . ?
O1 C1 C2 109.5(14) . . ?
O1 C1 H1A 109.8 . . ?
C2 C1 H1A 109.8 . . ?
O1 C1 H1B 109.8 . . ?
C2 C1 H1B 109.8 . . ?
H1A C1 H1B 108.2 . . ?
O2 C2 C1 108.7(15) . . ?
O2 C2 H2A 110.0 . . ?
C1 C2 H2A 110.0 . . ?
O2 C2 H2B 110.0 . . ?
C1 C2 H2B 110.0 . . ?
H2A C2 H2B 108.3 . . ?
O3 C3 C4 108.7(15) . . ?
O3 C3 H3A 110.0 . . ?
C4 C3 H3A 110.0 . . ?
O3 C3 H3B 110.0 . . ?
C4 C3 H3B 110.0 . . ?
H3A C3 H3B 108.3 . . ?
O4 C4 C3 108.8(15) . . ?
O4 C4 H4A 109.9 . . ?
C3 C4 H4A 109.9 . . ?
O4 C4 H4B 109.9 . . ?
C3 C4 H4B 109.9 . . ?
H4A C4 H4B 108.3 . . ?
O5 C5 C6 109.4(14) . . ?
O5 C5 H5A 109.8 . . ?
C6 C5 H5A 109.8 . . ?
O5 C5 H5B 109.8 . . ?
C6 C5 H5B 109.8 . . ?
H5A C5 H5B 108.2 . . ?
O6 C6 C5 108.7(14) . . ?
O6 C6 H6A 109.9 . . ?
C5 C6 H6A 109.9 . . ?
O6 C6 H6B 109.9 . . ?
C5 C6 H6B 109.9 . . ?
H6A C6 H6B 108.3 . . ?
O1 C1A H11A 109.5 . . ?
O1 C1A H12A 109.5 . . ?
H11A C1A H12A 109.5 . . ?
O1 C1A H13A 109.5 . . ?
H11A C1A H13A 109.5 . . ?
H12A C1A H13A 109.5 . . ?
O2 C2A H21A 109.5 . . ?
O2 C2A H22A 109.5 . . ?
H21A C2A H22A 109.5 . . ?
O2 C2A H23A 109.5 . . ?
H21A C2A H23A 109.5 . . ?
H22A C2A H23A 109.5 . . ?
O3 C3A H31A 109.5 . . ?
O3 C3A H32A 109.5 . . ?
H31A C3A H32A 109.5 . . ?
O3 C3A H33A 109.5 . . ?
H31A C3A H33A 109.5 . . ?
H32A C3A H33A 109.5 . . ?
O4 C4A H41A 109.5 . . ?
O4 C4A H42A 109.5 . . ?
H41A C4A H42A 109.5 . . ?
O4 C4A H43A 109.5 . . ?
H41A C4A H43A 109.5 . . ?
H42A C4A H43A 109.5 . . ?
O5 C5A H51A 109.5 . . ?
O5 C5A H52A 109.5 . . ?
H51A C5A H52A 109.5 . . ?
O5 C5A H53A 109.5 . . ?
H51A C5A H53A 109.5 . . ?
H52A C5A H53A 109.5 . . ?
O6 C6A H61A 109.5 . . ?
O6 C6A H62A 109.5 . . ?
H61A C6A H62A 109.5 . . ?
O6 C6A H63A 109.5 . . ?
H61A C6A H63A 109.5 . . ?
H62A C6A H63A 109.5 . . ?
C1B O1B C1C 113.3(18) . . ?
C1B O1B Na1 112(3) . . ?
C1C O1B Na1 131(3) . . ?
C2B O2B C2C 113.1(18) . . ?
C2B O2B Na1 113(2) . . ?
C2C O2B Na1 134(2) . . ?
C3C O3B C3B 111.9(18) . . ?
C3C O3B Na1 124(4) . . ?
C3B O3B Na1 118(3) . . ?
C4C O4B C4B 111.7(17) . . ?
C4C O4B Na1 124.5(19) . . ?
C4B O4B Na1 118(2) . . ?
C5C O5B C5B 113.1(18) . . ?
C5C O5B Na1 135(2) . . ?
C5B O5B Na1 111(3) . . ?
C6B O6B C6C 113.3(18) . . ?
C6B O6B Na1 112(3) . . ?
C6C O6B Na1 131(3) . . ?
O1B C1B C2B 110.5(17) . . ?
O1B C1B H1C 109.6 . . ?
C2B C1B H1C 109.6 . . ?
Na1 C1B H1C 99.5 . . ?
O1B C1B H1D 109.6 . . ?
C2B C1B H1D 109.6 . . ?
Na1 C1B H1D 147.3 . . ?
H1C C1B H1D 108.1 . . ?
O2B C2B C1B 110.2(17) . . ?
O2B C2B H2C 109.6 . . ?
C1B C2B H2C 109.6 . . ?
Na1 C2B H2C 100.7 . . ?
O2B C2B H2D 109.6 . . ?
C1B C2B H2D 109.6 . . ?
Na1 C2B H2D 146.0 . . ?
H2C C2B H2D 108.1 . . ?
O3B C3B C4B 107.6(16) . . ?
O3B C3B H3C 110.2 . . ?
C4B C3B H3C 110.2 . . ?
O3B C3B H3D 110.2 . . ?
C4B C3B H3D 110.2 . . ?
H3C C3B H3D 108.5 . . ?
O4B C4B C3B 107.1(16) . . ?
O4B C4B H4C 110.3 . . ?
C3B C4B H4C 110.3 . . ?
O4B C4B H4D 110.3 . . ?
C3B C4B H4D 110.3 . . ?
H4C C4B H4D 108.5 . . ?
O5B C5B C6B 108.2(17) . . ?
O5B C5B H5C 110.1 . . ?
C6B C5B H5C 110.1 . . ?
Na1 C5B H5C 90.6 . . ?
O5B C5B H5D 110.1 . . ?
C6B C5B H5D 110.1 . . ?
Na1 C5B H5D 152.5 . . ?
H5C C5B H5D 108.4 . . ?
O6B C6B C5B 108.3(17) . . ?
O6B C6B H6C 110.0 . . ?
C5B C6B H6C 110.0 . . ?
O6B C6B H6D 110.0 . . ?
C5B C6B H6D 110.0 . . ?
H6C C6B H6D 108.4 . . ?
O1B C1C H11C 109.5 . . ?
O1B C1C H12C 109.5 . . ?
H11C C1C H12C 109.5 . . ?
O1B C1C H13C 109.5 . . ?
H11C C1C H13C 109.5 . . ?
H12C C1C H13C 109.5 . . ?
O2B C2C H21C 109.5 . . ?
O2B C2C H22C 109.5 . . ?
H21C C2C H22C 109.5 . . ?
O2B C2C H23C 109.5 . . ?
H21C C2C H23C 109.5 . . ?
H22C C2C H23C 109.5 . . ?
O3B C3C H31C 109.5 . . ?
O3B C3C H32C 109.5 . . ?
H31C C3C H32C 109.5 . . ?
O3B C3C H33C 109.5 . . ?
H31C C3C H33C 109.5 . . ?
H32C C3C H33C 109.5 . . ?
O4B C4C H41C 109.5 . . ?
O4B C4C H42C 109.5 . . ?
H41C C4C H42C 109.5 . . ?
O4B C4C H43C 109.5 . . ?
H41C C4C H43C 109.5 . . ?
H42C C4C H43C 109.5 . . ?
O5B C5C H51C 109.5 . . ?
O5B C5C H52C 109.5 . . ?
H51C C5C H52C 109.5 . . ?
O5B C5C H53C 109.5 . . ?
H51C C5C H53C 109.5 . . ?
H52C C5C H53C 109.5 . . ?
O6B C6C H61C 109.5 . . ?
O6B C6C H62C 109.5 . . ?
H61C C6C H62C 109.5 . . ?
O6B C6C H63C 109.5 . . ?
H61C C6C H63C 109.5 . . ?
H62C C6C H63C 109.5 . . ?

loop_
_geom_torsion_atom_site_label_1
_geom_torsion_atom_site_label_2
_geom_torsion_atom_site_label_3
_geom_torsion_atom_site_label_4
_geom_torsion
_geom_torsion_site_symmetry_1
_geom_torsion_site_symmetry_2
_geom_torsion_site_symmetry_3
_geom_torsion_site_symmetry_4
_geom_torsion_publ_flag
O21 B1 O11 C11 -13.1(19) . . . . ?
O31 B1 O11 C11 108.5(17) . . . . ?
O41 B1 O11 C11 -137.5(15) . . . . ?
O31 B1 O21 C21 -137.1(16) . . . . ?
O11 B1 O21 C21 -13(2) . . . . ?
O41 B1 O21 C21 105.6(18) . . . . ?
O21 B1 O31 C31 -136.9(16) . . . . ?
O11 B1 O31 C31 105.1(18) . . . . ?
O41 B1 O31 C31 -11.5(19) . . . . ?
O21 B1 O41 C41 108.3(18) . . . . ?
O31 B1 O41 C41 -13(2) . . . . ?
O11 B1 O41 C41 -135.1(16) . . . . ?
B1 O11 C11 C13 -91.4(19) . . . . ?
B1 O11 C11 C12 153.1(18) . . . . ?
B1 O11 C11 C21 29.5(18) . . . . ?
O11 C11 C12 F2 -50(2) . . . . ?
C13 C11 C12 F2 -164.4(19) . . . . ?
C21 C11 C12 F2 64(2) . . . . ?
O11 C11 C12 F1 -170.7(19) . . . . ?
C13 C11 C12 F1 75(2) . . . . ?
C21 C11 C12 F1 -57(3) . . . . ?
O11 C11 C12 F3 73(3) . . . . ?
C13 C11 C12 F3 -42(3) . . . . ?
C21 C11 C12 F3 -173.4(18) . . . . ?
O11 C11 C13 F5 -172.0(18) . . . . ?
C12 C11 C13 F5 -56(3) . . . . ?
C21 C11 C13 F5 76(2) . . . . ?
O11 C11 C13 F4 -51(2) . . . . ?
C12 C11 C13 F4 65(2) . . . . ?
C21 C11 C13 F4 -162.6(17) . . . . ?
O11 C11 C13 F6 65(2) . . . . ?
C12 C11 C13 F6 -178.3(18) . . . . ?
C21 C11 C13 F6 -46(2) . . . . ?
B1 O21 C21 C23 -91.4(19) . . . . ?
B1 O21 C21 C22 151.2(18) . . . . ?
B1 O21 C21 C11 29.4(18) . . . . ?
O11 C11 C21 O21 -35.7(16) . . . . ?
C13 C11 C21 O21 78.7(18) . . . . ?
C12 C11 C21 O21 -153.5(17) . . . . ?
O11 C11 C21 C23 80.3(18) . . . . ?
C13 C11 C21 C23 -165.3(17) . . . . ?
C12 C11 C21 C23 -38(2) . . . . ?
O11 C11 C21 C22 -152.1(16) . . . . ?
C13 C11 C21 C22 -38(2) . . . . ?
C12 C11 C21 C22 90(2) . . . . ?
O21 C21 C22 F8 -48(3) . . . . ?
C23 C21 C22 F8 -165(2) . . . . ?
C11 C21 C22 F8 64(3) . . . . ?
O21 C21 C22 F9 73(2) . . . . ?
C23 C21 C22 F9 -44(2) . . . . ?
C11 C21 C22 F9 -175.0(17) . . . . ?
O21 C21 C22 F7 -170.5(19) . . . . ?
C23 C21 C22 F7 72(3) . . . . ?
C11 C21 C22 F7 -58(3) . . . . ?
O21 C21 C23 F10 66(2) . . . . ?
C22 C21 C23 F10 -177.1(19) . . . . ?
C11 C21 C23 F10 -46(3) . . . . ?
O21 C21 C23 F11 -53(2) . . . . ?
C22 C21 C23 F11 65(2) . . . . ?
C11 C21 C23 F11 -164.3(15) . . . . ?
O21 C21 C23 F12 -173.1(16) . . . . ?
C22 C21 C23 F12 -56(2) . . . . ?
C11 C21 C23 F12 75(2) . . . . ?
B1 O31 C31 C32 -93(2) . . . . ?
B1 O31 C31 C33 152.2(18) . . . . ?
B1 O31 C31 C41 28.0(19) . . . . ?
O31 C31 C32 F13 67(3) . . . . ?
C33 C31 C32 F13 -178(2) . . . . ?
C41 C31 C32 F13 -46(3) . . . . ?
O31 C31 C32 F15 -168.2(19) . . . . ?
C33 C31 C32 F15 -53(3) . . . . ?
C41 C31 C32 F15 79(2) . . . . ?
O31 C31 C32 F14 -50(2) . . . . ?
C33 C31 C32 F14 65(2) . . . . ?
C41 C31 C32 F14 -162.7(17) . . . . ?
O31 C31 C33 F17 71(2) . . . . ?
C32 C31 C33 F17 -43(3) . . . . ?
C41 C31 C33 F17 -174.0(18) . . . . ?
O31 C31 C33 F16 -52(3) . . . . ?
C32 C31 C33 F16 -166(2) . . . . ?
C41 C31 C33 F16 63(2) . . . . ?
O31 C31 C33 F18 -171.6(19) . . . . ?
C32 C31 C33 F18 74(3) . . . . ?
C41 C31 C33 F18 -57(3) . . . . ?
B1 O41 C41 C43 153(2) . . . . ?
B1 O41 C41 C31 28.9(19) . . . . ?
B1 O41 C41 C42 -91(2) . . . . ?
O31 C31 C41 O41 -34.7(18) . . . . ?
C32 C31 C41 O41 80.4(19) . . . . ?
C33 C31 C41 O41 -152.0(17) . . . . ?
O31 C31 C41 C43 -152(2) . . . . ?
C32 C31 C41 C43 -37(3) . . . . ?
C33 C31 C41 C43 90(3) . . . . ?
O31 C31 C41 C42 79.9(19) . . . . ?
C32 C31 C41 C42 -165.1(18) . . . . ?
C33 C31 C41 C42 -37(2) . . . . ?
O41 C41 C42 F19 66(2) . . . . ?
C43 C41 C42 F19 -178(2) . . . . ?
C31 C41 C42 F19 -46(3) . . . . ?
O41 C41 C42 F21 -174(2) . . . . ?
C43 C41 C42 F21 -58(3) . . . . ?
C31 C41 C42 F21 75(3) . . . . ?
O41 C41 C42 F20 -53(3) . . . . ?
C43 C41 C42 F20 62(3) . . . . ?
C31 C41 C42 F20 -164.9(18) . . . . ?
O41 C41 C43 F23 71(3) . . . . ?
C31 C41 C43 F23 -175(2) . . . . ?
C42 C41 C43 F23 -44(3) . . . . ?
O41 C41 C43 F24 -168(3) . . . . ?
C31 C41 C43 F24 -54(4) . . . . ?
C42 C41 C43 F24 77(3) . . . . ?
O41 C41 C43 F22 -51(3) . . . . ?
C31 C41 C43 F22 63(3) . . . . ?
C42 C41 C43 F22 -166(2) . . . . ?
C1A O1 C1 C2 161(2) . . . . ?
Na1 O1 C1 C2 -40(3) . . . . ?
C2A O2 C2 C1 167(3) . . . . ?
Na1 O2 C2 C1 -40(3) . . . . ?
O1 C1 C2 O2 53(3) . . . . ?
C3A O3 C3 C4 168(2) . . . . ?
Na1 O3 C3 C4 -44(3) . . . . ?
C4A O4 C4 C3 170(4) . . . . ?
Na1 O4 C4 C3 -38(3) . . . . ?
O3 C3 C4 O4 54(4) . . . . ?
C5A O5 C5 C6 174(4) . . . . ?
Na1 O5 C5 C6 -38(3) . . . . ?
C6A O6 C6 C5 169(2) . . . . ?
Na1 O6 C6 C5 -44(3) . . . . ?
O5 C5 C6 O6 54(3) . . . . ?
C1C O1B C1B C2B -161(6) . . . . ?
Na1 O1B C1B C2B 38(5) . . . . ?
C2C O2B C2B C1B -147(4) . . . . ?
Na1 O2B C2B C1B 37(5) . . . . ?
O1B C1B C2B O2B -50(6) . . . . ?
C3C O3B C3B C4B -167(7) . . . . ?
Na1 O3B C3B C4B 39(5) . . . . ?
C4C O4B C4B C3B -161(4) . . . . ?
Na1 O4B C4B C3B 44(5) . . . . ?
O3B C3B C4B O4B -52(5) . . . . ?
C5C O5B C5B C6B -135(5) . . . . ?
Na1 O5B C5B C6B 52(5) . . . . ?
C6C O6B C6B C5B -165(6) . . . . ?
Na1 O6B C6B C5B 34(6) . . . . ?
O5B C5B C6B O6B -57(5) . . . . ?

_shelx_res_file
;
TITL DW_B2_0306 in P2(1)/n
    DW_B2_0306.res
    created by SHELXL-2018/3 at 15:03:03 on 05-May-2021
CELL  1.54178  14.2078  17.7391  15.9073   90.000  101.777   90.000
ZERR    4.000   0.0010   0.0011   0.0010    0.000    0.004    0.000
LATT  1
SYMM 1/2-X, 1/2+Y, 1/2-Z
SFAC C H B O F NA
UNIT 96 120 4 40 96 4
SIZE 0.18 0.16 0.04
REM ===================== restraints on DME ligands ===================
EXYZ  C1A  C4C
EXYZ  C3A  C5C
EXYZ  C6A  C2C
EADP  C1A  C4C
EADP  C3A  C5C
EADP  C6A  C2C
DFIX  1.52  0.01  C1  C2   C3  C4   C5  C6
DFIX  1.44  0.01  O1  C1   O1  C1A  O2  C2   O2  C2A
DFIX  1.44  0.01  O3  C3   O3  C3A  O4  C4   O4  C4A
DFIX  1.44  0.01  O5  C5   O5  C5A  O6  C6   O6  C6A
DFIX  1.52  0.01  C1B C2B  C3B C4B  C5B C6B
DFIX  1.44  0.01  O1B C1B  O1B C1C  O2B C2B  O2B C2C
DFIX  1.44  0.01  O3B C3B  O3B C3C  O4B C4B  O4B C4C
DFIX  1.44  0.01  O5B C5B  O5B C5C  O6B C6B  O6B C6C
DFIX  2.40  0.01  O1  C2   O2  C1   O3  C4   O4  C3   O5  C6   O6  C5
DFIX  2.40  0.01  C1  C1A  C2  C2A  C3  C3A  C4  C4A  C5  C5A  C6  C6A
DFIX  2.40  0.01  O1B C2B  O2B C1B  O3B C4B  O4B C3B  O5B C6B  O6B C5B
DFIX  2.40  0.01  C1B C1C  C2B C2C  C3B C3C  C4B C4C  C5B C5C  C6B C6C
ISOR  0.01  O1 O2 O3 O4 O5 O6
ISOR  0.01  O1B O2B O3B O4B O5B O6B
ISOR  0.01  C1 C2 C3 C4 C5 C6 C1A C2A C3A C4A C5A C6A
ISOR  0.01  C1B C2B C3B C4B C5B C6B C1C C2C C3C C4C C5C C6C
REM ===================================================================
TEMP -53
L.S. 30
ACTA
MERG 0
BOND $H
CONF
LIST 4
FMAP 2
PLAN -5
WGHT    0.096300   19.274099
BASF   0.53385
FVAR       0.32630   0.64793
B1    3    0.378926    0.736877    0.615738    11.00000    0.06663    0.06110 =
         0.06960    0.00056    0.02150   -0.00396
O11   4    0.381980    0.773904    0.533483    11.00000    0.08204    0.06117 =
         0.07099   -0.00652    0.02936   -0.00892
O21   4    0.370697    0.798330    0.673295    11.00000    0.08370    0.05354 =
         0.06890   -0.00235    0.01705   -0.00158
O31   4    0.300797    0.683144    0.612677    11.00000    0.06151    0.05206 =
         0.09707    0.00690    0.02460   -0.00136
O41   4    0.466119    0.688855    0.638743    11.00000    0.06519    0.05984 =
         0.10058    0.00493    0.02523   -0.00892
F1    5    0.389956    0.968307    0.485789    11.00000    0.15386    0.07237 =
         0.11086    0.02390    0.04827   -0.00521
F2    5    0.494248    0.883300    0.483406    11.00000    0.11789    0.09671 =
         0.15566    0.00966    0.08351   -0.00959
F3    5    0.361663    0.881453    0.392960    11.00000    0.19570    0.13680 =
         0.07977    0.01203    0.03558   -0.05115
F4    5    0.219873    0.816780    0.427471    11.00000    0.13304    0.13559 =
         0.09361   -0.00133   -0.00312   -0.00775
F5    5    0.209263    0.920756    0.491639    11.00000    0.11421    0.07950 =
         0.16761    0.02700    0.01009    0.01869
F6    5    0.197933    0.814721    0.554355    11.00000    0.07822    0.09889 =
         0.13027    0.02119    0.02191   -0.00021
F7    5    0.333816    0.994478    0.633693    11.00000    0.17082    0.06100 =
         0.14758    0.00946    0.06488    0.01825
F8    5    0.241429    0.912211    0.671295    11.00000    0.11435    0.09474 =
         0.18722   -0.04125    0.07157   -0.00803
F9    5    0.371563    0.942924    0.754893    11.00000    0.17057    0.10081 =
         0.09688   -0.02857    0.03139    0.02344
F10   5    0.549363    0.834953    0.634162    11.00000    0.07027    0.09215 =
         0.13137   -0.01272    0.02208   -0.00130
F11   5    0.523862    0.879321    0.751667    11.00000    0.12090    0.11279 =
         0.08981    0.00005    0.00065   -0.02339
F12   5    0.520939    0.952865    0.643359    11.00000    0.12045    0.06785 =
         0.12782   -0.01489    0.03345   -0.03497
F13   5    0.381736    0.621726    0.480475    11.00000    0.14728    0.09108 =
         0.09169   -0.01874    0.05626   -0.01490
F14   5    0.234894    0.598549    0.475704    11.00000    0.13219    0.10986 =
         0.12500   -0.02206   -0.00170   -0.02391
F15   5    0.338517    0.510904    0.511118    11.00000    0.14509    0.07294 =
         0.16317   -0.04169    0.06250   -0.01791
F16   5    0.253879    0.586598    0.730288    11.00000    0.13914    0.09527 =
         0.12483    0.00216    0.06845   -0.01820
F17   5    0.183156    0.550616    0.605796    11.00000    0.10690    0.10224 =
         0.18216    0.01154    0.04012   -0.03706
F18   5    0.303899    0.491299    0.671298    11.00000    0.15143    0.06314 =
         0.18596    0.02634    0.07395   -0.00827
F19   5    0.389810    0.671475    0.786862    11.00000    0.16059    0.09140 =
         0.08422    0.00815    0.02745   -0.00406
F20   5    0.540799    0.650686    0.801299    11.00000    0.12451    0.15989 =
         0.13526    0.01572   -0.03855   -0.01941
F21   5    0.441900    0.558821    0.801707    11.00000    0.20081    0.10734 =
         0.12192    0.05151    0.00981    0.01118
F22   5    0.528410    0.566163    0.566660    11.00000    0.13949    0.10469 =
         0.20198   -0.00209    0.09065    0.02479
F23   5    0.601051    0.569963    0.696965    11.00000    0.07964    0.15024 =
         0.26743    0.01432   -0.00487    0.03479
F24   5    0.488761    0.492015    0.657216    11.00000    0.14937    0.07457 =
         0.28691    0.01924    0.08056    0.02719
C11   1    0.354810    0.849098    0.536957    11.00000    0.07766    0.05760 =
         0.08256    0.00861    0.00881    0.00210
C12   1    0.403139    0.895724    0.473795    11.00000    0.14096    0.06812 =
         0.07136    0.00109    0.02941   -0.00979
C13   1    0.245112    0.851581    0.502707    11.00000    0.09343    0.08314 =
         0.09455    0.00068    0.02564    0.00375
C21   1    0.389362    0.867027    0.637623    11.00000    0.07026    0.04922 =
         0.08353   -0.00604    0.02840    0.00135
C22   1    0.331982    0.929021    0.673820    11.00000    0.11193    0.07469 =
         0.10481   -0.00792    0.04358   -0.01120
C23   1    0.495400    0.883821    0.665951    11.00000    0.07417    0.07047 =
         0.12133   -0.02745    0.03476   -0.01061
C31   1    0.335240    0.610198    0.615132    11.00000    0.10531    0.04254 =
         0.08117   -0.00078    0.03530   -0.00501
C32   1    0.325274    0.584780    0.521574    11.00000    0.11673    0.07923 =
         0.10692   -0.00014    0.04115   -0.00718
C33   1    0.266843    0.560054    0.656717    11.00000    0.09300    0.05741 =
         0.11769    0.01302    0.01828   -0.00835
C41   1    0.442692    0.619471    0.666236    11.00000    0.07898    0.06027 =
         0.09504    0.00260    0.00818    0.00340
C42   1    0.453709    0.624993    0.767993    11.00000    0.11432    0.08298 =
         0.12265    0.04415   -0.00566   -0.00676
C43   1    0.519105    0.560868    0.647176    11.00000    0.11522    0.06814 =
         0.20640    0.01903    0.04446    0.02199
NA1   6    0.379356    0.760158    0.107934    11.00000    0.09313    0.06524 =
         0.07033   -0.00445    0.01283    0.00410
PART   1
O1    4    0.393193    0.871809    0.185427    21.00000    0.07908    0.07036 =
         0.09684   -0.01274    0.01236   -0.00433
O2    4    0.527137    0.761139    0.193200    21.00000    0.10712    0.13156 =
         0.11357   -0.01025    0.02332    0.01385
O3    4    0.285403    0.694438    0.198249    21.00000    0.10328    0.08531 =
         0.09650   -0.00581    0.02455   -0.01042
O4    4    0.379188    0.628218    0.084605    21.00000    0.10747    0.08430 =
         0.10113   -0.02143    0.03470   -0.00530
O5    4    0.425669    0.792454   -0.018928    21.00000    0.09044    0.09800 =
         0.09450    0.01131    0.02152   -0.00110
O6    4    0.241718    0.801210    0.007131    21.00000    0.09728    0.10416 =
         0.08215    0.01053    0.01938   -0.01108
C1    1    0.490998    0.887951    0.225600    21.00000    0.09172    0.08700 =
         0.08749   -0.00002    0.01728   -0.02669
AFIX  23
H1A   2    0.492511    0.924287    0.272263    21.00000   -1.20000
H1B   2    0.524528    0.910246    0.183569    21.00000   -1.20000
AFIX   0
C2    1    0.540450    0.816543    0.260610    21.00000    0.09249    0.11083 =
         0.10157   -0.00622    0.00859   -0.01137
AFIX  23
H2A   2    0.609192    0.825973    0.281636    21.00000   -1.20000
H2B   2    0.513257    0.798160    0.308661    21.00000   -1.20000
AFIX   0
C3    1    0.306916    0.615617    0.207358    21.00000    0.11856    0.10289 =
         0.11652    0.01249    0.02592   -0.01008
AFIX  23
H3A   2    0.256608    0.589547    0.230051    21.00000   -1.20000
H3B   2    0.368325    0.608142    0.247585    21.00000   -1.20000
AFIX   0
C4    1    0.312567    0.583943    0.120217    21.00000    0.14858    0.13023 =
         0.13810   -0.00276    0.03190   -0.00194
AFIX  23
H4A   2    0.334040    0.531353    0.126017    21.00000   -1.20000
H4B   2    0.248966    0.585466    0.082165    21.00000   -1.20000
AFIX   0
C5    1    0.355102    0.831740   -0.080356    21.00000    0.10307    0.10892 =
         0.09419    0.01058    0.01037    0.00220
AFIX  23
H5A   2    0.369536    0.826410   -0.137732    21.00000   -1.20000
H5B   2    0.356356    0.885512   -0.066039    21.00000   -1.20000
AFIX   0
C6    1    0.257271    0.799815   -0.079828    21.00000    0.11152    0.10907 =
         0.09734    0.00686    0.01273   -0.00243
AFIX  23
H6A   2    0.207831    0.829844   -0.117220    21.00000   -1.20000
H6B   2    0.253184    0.747910   -0.101365    21.00000   -1.20000
AFIX   0
C1A   1    0.333956    0.938466    0.176358    21.00000    0.15392    0.12584 =
         0.16622   -0.00884    0.02080    0.00910
AFIX  33
H11A  2    0.268600    0.925301    0.149039    21.00000   -1.50000
H12A  2    0.334463    0.959791    0.232599    21.00000   -1.50000
H13A  2    0.358942    0.975162    0.141334    21.00000   -1.50000
AFIX   0
C2A   1    0.588800    0.697010    0.213799    21.00000    0.12852    0.14044 =
         0.12643   -0.00289    0.00795    0.04701
AFIX  33
H21A  2    0.576803    0.661649    0.166297    21.00000   -1.50000
H22A  2    0.655380    0.713200    0.224102    21.00000   -1.50000
H23A  2    0.575972    0.672753    0.264948    21.00000   -1.50000
AFIX   0
C3A   1    0.259854    0.727350    0.272085    21.00000    0.16438    0.17539 =
         0.14462    0.00522    0.06326   -0.01076
AFIX  33
H31A  2    0.246256    0.780509    0.261676    21.00000   -1.50000
H32A  2    0.203222    0.702348    0.283877    21.00000   -1.50000
H33A  2    0.312672    0.721622    0.321016    21.00000   -1.50000
AFIX   0
C4A   1    0.402237    0.596111    0.008221    21.00000    0.19478    0.15282 =
         0.16069   -0.01677    0.05063   -0.02353
AFIX  33
H41A  2    0.447421    0.628619   -0.012583    21.00000   -1.50000
H42A  2    0.430788    0.546727    0.021321    21.00000   -1.50000
H43A  2    0.344041    0.591344   -0.035567    21.00000   -1.50000
AFIX   0
C5A   1    0.522741    0.814520   -0.022067    21.00000    0.10196    0.12894 =
         0.12270    0.01565    0.04372   -0.01165
AFIX  33
H51A  2    0.567692    0.786400    0.020627    21.00000   -1.50000
H52A  2    0.534996    0.803940   -0.078692    21.00000   -1.50000
H53A  2    0.530729    0.868041   -0.010245    21.00000   -1.50000
AFIX   0
C6A   1    0.144256    0.784569    0.011265    21.00000    0.11758    0.15940 =
         0.14808   -0.00715    0.01761    0.01918
AFIX  33
H61A  2    0.137117    0.786120    0.070597    21.00000   -1.50000
H62A  2    0.101969    0.821594   -0.021870    21.00000   -1.50000
H63A  2    0.127591    0.734708   -0.012129    21.00000   -1.50000
AFIX   0
PART   2
O1B   4    0.387338    0.647166    0.042730   -21.00000    0.12669    0.12039 =
         0.12907   -0.01036    0.02137    0.00608
O2B   4    0.233849    0.743839    0.022411   -21.00000    0.12293    0.12341 =
         0.12733   -0.00521    0.02411    0.00703
O3B   4    0.461829    0.824264    0.006717   -21.00000    0.10704    0.09123 =
         0.09905    0.00890    0.02474    0.00054
O4B   4    0.368679    0.896938    0.112096   -21.00000    0.11407    0.10648 =
         0.10535    0.00033    0.02564    0.00001
O5B   4    0.344381    0.726549    0.236191   -21.00000    0.12899    0.13838 =
         0.12903    0.00959    0.02346   -0.00441
O6B   4    0.527262    0.748273    0.208619   -21.00000    0.09856    0.11146 =
         0.10669   -0.00510    0.01440    0.00304
C1B   1    0.294458    0.619740    0.002552   -21.00000    0.11695    0.11374 =
         0.12026   -0.00556    0.02240   -0.00460
AFIX  23
H1C   2    0.264610    0.594650    0.045396   -21.00000   -1.20000
H1D   2    0.301011    0.582649   -0.041550   -21.00000   -1.20000
AFIX   0
C2B   1    0.231436    0.683563   -0.037856   -21.00000    0.16841    0.16667 =
         0.16844   -0.00327    0.03066   -0.00397
AFIX  23
H2C   2    0.253836    0.701858   -0.088505   -21.00000   -1.20000
H2D   2    0.165228    0.665612   -0.056513   -21.00000   -1.20000
AFIX   0
C3B   1    0.443364    0.903620   -0.009402   -21.00000    0.10670    0.10258 =
         0.10358    0.00577    0.02156   -0.00014
AFIX  23
H3C   2    0.382975    0.910582   -0.051187   -21.00000   -1.20000
H3D   2    0.495508    0.926431   -0.032602   -21.00000   -1.20000
AFIX   0
C4B   1    0.436866    0.940416    0.075560   -21.00000    0.11892    0.11495 =
         0.12192    0.00165    0.02386   -0.00235
AFIX  23
H4C   2    0.499986    0.940354    0.114443   -21.00000   -1.20000
H4D   2    0.414961    0.992705    0.066233   -21.00000   -1.20000
AFIX   0
C5B   1    0.423632    0.687265    0.289008   -21.00000    0.17155    0.16734 =
         0.16890    0.00837    0.03305    0.00475
AFIX  23
H5C   2    0.432410    0.637987    0.263837   -21.00000   -1.20000
H5D   2    0.410774    0.679235    0.346571   -21.00000   -1.20000
AFIX   0
C6B   1    0.513544    0.734812    0.294419   -21.00000    0.16332    0.16420 =
         0.16139   -0.00156    0.03024   -0.00044
AFIX  23
H6C   2    0.506339    0.782810    0.322952   -21.00000   -1.20000
H6D   2    0.569371    0.708299    0.327803   -21.00000   -1.20000
AFIX   0
C1C   1    0.460012    0.589075    0.057942   -21.00000    0.11656    0.12195 =
         0.14796   -0.01001    0.03027    0.01095
AFIX  33
H11C  2    0.521179    0.611019    0.085193   -21.00000   -1.50000
H12C  2    0.441935    0.550735    0.095149   -21.00000   -1.50000
H13C  2    0.465747    0.566445    0.003703   -21.00000   -1.50000
AFIX   0
C2C   1    0.144256    0.784569    0.011265   -21.00000    0.11758    0.15940 =
         0.14808   -0.00715    0.01761    0.01918
AFIX  33
H21C  2    0.150031    0.824548    0.053612   -21.00000   -1.50000
H22C  2    0.129208    0.806193   -0.045919   -21.00000   -1.50000
H23C  2    0.093295    0.750349    0.018608   -21.00000   -1.50000
AFIX   0
C3C   1    0.489893    0.787185   -0.065044   -21.00000    0.14444    0.12971 =
         0.13802   -0.00346    0.03598    0.00796
AFIX  33
H31C  2    0.501620    0.734205   -0.051830   -21.00000   -1.50000
H32C  2    0.438850    0.792128   -0.115533   -21.00000   -1.50000
H33C  2    0.548082    0.810286   -0.076027   -21.00000   -1.50000
AFIX   0
C4C   1    0.333956    0.938466    0.176358   -21.00000    0.15392    0.12584 =
         0.16622   -0.00884    0.02080    0.00910
AFIX  33
H41C  2    0.288640    0.907769    0.199347   -21.00000   -1.50000
H42C  2    0.387468    0.951929    0.222221   -21.00000   -1.50000
H43C  2    0.302160    0.983925    0.151182   -21.00000   -1.50000
AFIX   0
C5C   1    0.259854    0.727350    0.272085   -21.00000    0.16438    0.17539 =
         0.14462    0.00522    0.06326   -0.01076
AFIX  33
H51C  2    0.209054    0.754434    0.233958   -21.00000   -1.50000
H52C  2    0.239268    0.675996    0.279046   -21.00000   -1.50000
H53C  2    0.273951    0.752163    0.327577   -21.00000   -1.50000
AFIX   0
C6C   1    0.621716    0.775952    0.205717   -21.00000    0.11727    0.14228 =
         0.12131   -0.01084    0.03036   -0.00769
AFIX  33
H61C  2    0.626605    0.783923    0.146433   -21.00000   -1.50000
H62C  2    0.632732    0.823237    0.236796   -21.00000   -1.50000
H63C  2    0.669501    0.739359    0.231965   -21.00000   -1.50000
PART   0

AFIX   0
HKLF 5


REM  DW_B2_0306 in P2(1)/n
REM wR2 = 0.290707, GooF = S = 1.02029, Restrained GooF = 1.00309 for all data
REM R1 = 0.097336 for 2700 Fo > 4sig(Fo) and 0.179481 for all 4665 data
REM 678 parameters refined using 270 restraints

END

WGHT      0.0956     19.3516

REM Highest difference peak  0.370,  deepest hole -0.338,  1-sigma level  0.088
Q1    1   0.3780  0.6042  0.1435  11.00000  0.05    0.37
Q2    1   0.3748  0.9667  0.1127  11.00000  0.05    0.37
Q3    1   0.3052  0.7972 -0.0765  11.00000  0.05    0.35
Q4    1   0.3815  0.6035  0.1700  11.00000  0.05    0.34
Q5    1   0.4821  0.7212  0.3788  11.00000  0.05    0.33
;
_shelx_res_checksum   95730

_shelx_hkl_file
;
   1   0   0 0.34026 0.14830   2
   2   0   0 13.0979 0.88388   2
   3   0   0 -1.5194 0.49581   2
   4   0   0 105.461 4.03117   2
   5   0   0 -1.5578 0.69513   2
   6   0   0 1787.04 50.5155  -1
  -1   0   7 1787.04 50.5155   2
   7   0   0 -2.7668 1.19213  -1
  -1   0   8 -2.7668 1.19213   2
   8   0   0 560.933 18.3338  -1
  -1   0   9 560.933 18.3338   2
   9   0   0 -2.1273 1.57877   2
  10   0   0 -1.2475 2.25033   2
  12   0   0 62.7257 6.12426   2
  13   0   0 -1.6248 3.01795  -1
  -2   0  15 -1.6248 3.01795   2
  13   0   0 -2.6490 2.71851   2
  14   0   0 22.5602 3.24130  -1
  -2   0  16 22.5602 3.24130   2
   0   1   0 0.20574 0.24065  -1
   0   1   0 0.20574 0.24065   2
   1   1   0 11.0043 1.55913  -1
   0   1   1 11.0043 1.55913   2
   2   1   0 4380.06 64.8172   2
   3   1   0 19.9532 1.02684   2
   4   1   0 4.53960 0.63071   2
   5   1   0 201.603 5.16198   2
   6   1   0 1457.53 37.0949  -1
  -1   1   7 1457.53 37.0949   2
   7   1   0 429.175 6.96247  -1
  -1   1   8 429.175 6.96247   2
   8   1   0 23.1779 1.72673  -1
  -1   1   9 23.1779 1.72673   2
   9   1   0 -0.3039 1.24188   2
  10   1   0 6.93540 1.87697   2
  11   1   0 0.79744 3.22574   2
  12   1   0 -0.9388 3.28869   2
  13   1   0 4.58785 2.04784   2
  13   1   0 5.14530 3.15644  -1
  -2   1  15 5.14530 3.15644   2
   0   2   0 11.8112 0.76372  -1
   0   2   0 11.8112 0.76372   2
   1   2   0 88.6104 1.76302   2
   2   2   0 3.68714 0.40552   2
   3   2   0 37.0220 1.02750   2
   4   2   0 66.0325 1.88815   2
   5   2   0 339.454 6.91413   2
   6   2   0 332.828 7.90287  -1
  -1   2   7 332.828 7.90287   2
   7   2   0 307.258 5.56287  -1
  -1   2   8 307.258 5.56287   2
   8   2   0 51.8645 1.97745  -1
  -1   2   9 51.8645 1.97745   2
   9   2   0 0.49929 1.40571   2
  10   2   0 2.94632 1.90931   2
  11   2   0 -0.9879 2.02153   2
  12   2   0 42.1281 3.24105   2
  13   2   0 -8.9381 3.17907  -1
  -2   2  15 -8.9381 3.17907   2
  13   2   0 0.49269 2.87107   2
  14   2   0 -1.5253 8.75306  -1
  -2   2  16 -1.5253 8.75306   2
   0   3   0 3.09266 0.92416  -1
   0   3   0 3.09266 0.92416   2
   1   3   0 156.282 3.12649   2
   2   3   0 1012.90 15.1518   2
   3   3   0 1072.10 16.0365   2
   4   3   0 14.1678 0.98907   2
   5   3   0 12.3061 1.32361   2
   6   3   0 129.253 4.01526  -1
  -1   3   7 129.253 4.01526   2
   7   3   0 306.255 5.44172  -1
  -1   3   8 306.255 5.44172   2
   8   3   0 64.8578 2.31978  -1
  -1   3   9 64.8578 2.31978   2
   9   3   0 -0.2207 1.18324   2
  10   3   0 35.4515 3.09841   2
  11   3   0 -4.3224 1.40410   2
  12   3   0 5.72799 1.78481   2
  13   3   0 2.67047 3.35277  -1
  -2   3  15 2.67047 3.35277   2
  13   3   0 11.4589 2.27009   2
  14   3   0 -12.017 7.73135  -1
  -2   3  16 -12.017 7.73135   2
   0   4   0 3106.57 64.3555  -1
   0   4   0 3106.57 64.3555   2
   1   4   0 329.556 18.0564  -1
   0   4   1 329.556 18.0564   2
   2   4   0 143.532 2.78264   2
   3   4   0 460.603 7.60439   2
   4   4   0 190.127 3.81913   2
   5   4   0 1.73440 0.77903   2
   6   4   0 208.861 5.41740  -1
  -1   4   7 208.861 5.41740   2
   7   4   0 31.6157 1.20033  -1
  -1   4   8 31.6157 1.20033   2
   8   4   0 20.0376 3.08357  -1
  -1   4   9 20.0376 3.08357   2
   9   4   0 -0.5913 1.09029   2
  10   4   0 4.64363 1.30676   2
  11   4   0 25.3940 2.02457   2
  12   4   0 -2.0388 1.48407   2
  13   4   0 -4.8312 3.26811  -1
  -2   4  15 -4.8312 3.26811   2
  13   4   0 -1.1744 1.92237   2
  14   4   0 -3.3784 7.89740  -1
  -2   4  16 -3.3784 7.89740   2
   0   5   0 0.82878 1.08298  -1
   0   5   0 0.82878 1.08298   2
   1   5   0 300.540 7.22530  -1
   0   5   1 300.540 7.22530   2
   2   5   0 1.20621 0.48744   2
   3   5   0 9.02275 0.74305   2
   4   5   0 -0.5298 0.53359   2
   5   5   0 591.037 13.4309   2
   6   5   0 49.4794 2.13680  -1
  -1   5   7 49.4794 2.13680   2
   7   5   0 1.23322 1.02998  -1
  -1   5   8 1.23322 1.02998   2
   8   5   0 7.82257 1.85892  -1
  -1   5   9 7.82257 1.85892   2
   9   5   0 25.2224 1.72424   2
  10   5   0 1.49808 1.06080   2
  11   5   0 9.63679 1.67545   2
  12   5   0 5.98542 2.36573   2
  13   5   0 3.57777 2.96773  -1
  -2   5  15 3.57777 2.96773   2
  14   5   0 1.27289 2.37890  -1
  -2   5  16 1.27289 2.37890   2
  14   5   0 6.54284 2.67905   2
   0   6   0 520.168 12.9139  -1
   0   6   0 520.168 12.9139   2
   1   6   0 317.638 7.45566  -1
   0   6   1 317.638 7.45566   2
   2   6   0 40.9712 1.46049   2
   3   6   0 136.924 3.37215   2
   4   6   0 4.03212 0.68382   2
   5   6   0 40.1793 2.42007   2
   5   6   0 22.5345 7.40732  -1
  -1   6   6 22.5345 7.40732   2
   6   6   0 179.080 3.84775  -1
  -1   6   7 179.080 3.84775   2
   7   6   0 44.6102 1.74768  -1
  -1   6   8 44.6102 1.74768   2
   8   6   0 113.779 3.54195  -1
  -1   6   9 113.779 3.54195   2
  10   6   0 0.65435 1.08608   2
  11   6   0 0.06434 1.39578   2
  12   6   0 7.40132 1.69817   2
  13   6   0 -2.7367 2.85503  -1
  -2   6  15 -2.7367 2.85503   2
  13   6   0 0.57980 3.43816   2
   0   7   0 -5.0769 1.60747  -1
   0   7   0 -5.0769 1.60747   2
   1   7   0 335.101 7.77860  -1
   0   7   1 335.101 7.77860   2
   2   7   0 313.166 5.67916   2
   3   7   0 37.2901 1.37682   2
   4   7   0 4.75468 0.71889   2
   5   7   0 41.0153 2.11048   2
   5   7   0 53.3820 8.67140  -1
  -1   7   6 53.3820 8.67140   2
   6   7   0 0.52579 1.43354  -1
  -1   7   7 0.52579 1.43354   2
   7   7   0 58.0853 2.21609  -1
  -1   7   8 58.0853 2.21609   2
   8   7   0 8.81338 1.69792  -1
  -1   7   9 8.81338 1.69792   2
   9   7   0 68.1512 15.4615  -1
  -1   7  10 68.1512 15.4615   2
  10   7   0 1.61213 1.28152   2
  11   7   0 2.19605 1.50178   2
  12   7   0 -0.3414 2.13880   2
  13   7   0 -3.9516 2.20823   2
  13   7   0 -7.8601 7.13526  -1
  -2   7  15 -7.8601 7.13526   2
   0   8   0 52.4839 2.99239  -1
   0   8   0 52.4839 2.99239   2
   1   8   0 -2.0535 1.40426  -1
   0   8   1 -2.0535 1.40426   2
   2   8   0 178.363 3.71623   2
   3   8   0 129.263 2.72968   2
   4   8   0 251.035 5.76824   2
   5   8   0 4.95279 1.28614   2
   6   8   0 45.8939 3.38459  -1
  -1   8   7 45.8939 3.38459   2
   7   8   0 6.31948 1.16927  -1
  -1   8   8 6.31948 1.16927   2
   8   8   0 88.2917 3.25140  -1
  -1   8   9 88.2917 3.25140   2
   9   8   0 8.34938 14.5585  -1
  -1   8  10 8.34938 14.5585   2
  10   8   0 2.59332 1.60722   2
  11   8   0 4.81853 1.50510   2
  12   8   0 1.51870 1.19665   2
  13   8   0 0.07124 2.74182  -1
  -2   8  15 0.07124 2.74182   2
  13   8   0 -2.5877 2.12565   2
   0   9   0 -9.8042 1.07093  -1
   0   9   0 -9.8042 1.07093   2
   1   9   0 98.3829 2.26779  -1
   0   9   1 98.3829 2.26779   2
   2   9   0 153.013 3.45020   2
   3   9   0 47.7003 1.97019   2
   4   9   0 3.54587 0.76363   2
   5   9   0 4.57853 0.81357   2
   6   9   0 140.208 5.00577  -1
  -1   9   7 140.208 5.00577   2
   7   9   0 35.5031 1.80120  -1
  -1   9   8 35.5031 1.80120   2
   8   9   0 79.3576 3.26752  -1
  -1   9   9 79.3576 3.26752   2
   9   9   0 91.3911 17.3310  -1
  -1   9  10 91.3911 17.3310   2
  10   9   0 3.18066 1.14679   2
  11   9   0 -2.1140 1.22607   2
  12   9   0 0.64533 1.30621   2
   0  10   0 401.692 9.88336  -1
   0  10   0 401.692 9.88336   2
   1  10   0 87.4267 2.89959  -1
   0  10   1 87.4267 2.89959   2
   2  10   0 254.768 18.6739  -1
   0  10   2 254.768 18.6739   2
   3  10   0 70.0677 2.41170   2
   4  10   0 69.0503 2.56809   2
   5  10   0 2.86894 0.89922   2
   6  10   0 7.72544 1.70659  -1
  -1  10   7 7.72544 1.70659   2
   7  10   0 45.2554 2.22045  -1
  -1  10   8 45.2554 2.22045   2
   8  10   0 6.79964 1.95509  -1
  -1  10   9 6.79964 1.95509   2
  10  10   0 -1.0686 1.05980   2
  11  10   0 -1.5067 1.26327   2
  12  10   0 1.76489 1.32586   2
   0  11   0 105.140 152.866  -1
   0  11   0 105.140 152.866   2
   1  11   0 180.130 3.93974  -1
   0  11   1 180.130 3.93974   2
   2  11   0 155.888 6.44193  -1
   0  11   2 155.888 6.44193   2
   3  11   0 105.032 3.24338   2
   4  11   0 38.3868 1.85623   2
   6  11   0 31.2579 2.04549  -1
  -1  11   7 31.2579 2.04549   2
   7  11   0 4.21085 1.47822  -1
  -1  11   8 4.21085 1.47822   2
   8  11   0 16.2357 2.09151  -1
  -1  11   9 16.2357 2.09151   2
   9  11   0 34.9084 18.3050  -1
  -1  11  10 34.9084 18.3050   2
  10  11   0 -3.0769 1.24179   2
  11  11   0 -1.0859 1.44064   2
   0  12   0 10.4357 1.30630  -1
   0  12   0 10.4357 1.30630   2
   1  12   0 42.1705 1.95803  -1
   0  12   1 42.1705 1.95803   2
   2  12   0 145.745 13.8224  -1
   0  12   2 145.745 13.8224   2
   3  12   0 13.8336 1.31265   2
   4  12   0 10.0085 1.16806   2
   5  12   0 11.7647 8.06881  -1
  -1  12   6 11.7647 8.06881   2
   6  12   0 54.0120 3.55537  -1
  -1  12   7 54.0120 3.55537   2
   7  12   0 22.3796 1.88081  -1
  -1  12   8 22.3796 1.88081   2
   8  12   0 6.92949 2.15409  -1
  -1  12   9 6.92949 2.15409   2
   9  12   0 15.9576 20.7622  -1
  -1  12  10 15.9576 20.7622   2
  10  12   0 -0.4198 1.24342   2
  11  12   0 4.13050 1.13549   2
   0  13   0 -2.1820 1.20745  -1
   0  13   0 -2.1820 1.20745   2
   1  13   0 18.8473 1.55878  -1
   0  13   1 18.8473 1.55878   2
   2  13   0 14.0406 6.81334  -1
   0  13   2 14.0406 6.81334   2
   3  13   0 50.2523 2.31038   2
   4  13   0 -3.1471 0.95884   2
   5  13   0 9.39884 3.29065  -1
  -1  13   6 9.39884 3.29065   2
   6  13   0 9.80615 2.14601  -1
  -1  13   7 9.80615 2.14601   2
   7  13   0 7.00156 1.51631  -1
  -1  13   8 7.00156 1.51631   2
   8  13   0 12.3727 2.22322  -1
  -1  13   9 12.3727 2.22322   2
   9  13   0 14.7607 4.04375  -1
  -1  13  10 14.7607 4.04375   2
  10  13   0 0.20830 1.38300   2
   0  14   0 6.96501 1.80446  -1
   0  14   0 6.96501 1.80446   2
   1  14   0 12.1417 1.54081  -1
   0  14   1 12.1417 1.54081   2
   2  14   0 3.02262 8.05523  -1
   0  14   2 3.02262 8.05523   2
   3  14   0 0.36975 1.05041   2
   4  14   0 2.72443 1.06701   2
   5  14   0 5.66634 1.14576   2
   5  14   0 5.15324 3.67274  -1
  -1  14   6 5.15324 3.67274   2
   6  14   0 50.1930 2.63853  -1
  -1  14   7 50.1930 2.63853   2
   7  14   0 2.79633 1.65885  -1
  -1  14   8 2.79633 1.65885   2
   8  14   0 -3.6167 2.46624  -1
  -1  14   9 -3.6167 2.46624   2
   9  14   0 0.15114 2.10972   2
   0  15   0 -2.9844 4.78752  -1
   0  15   0 -2.9844 4.78752   2
   1  15   0 25.8071 3.10841  -1
   0  15   1 25.8071 3.10841   2
   2  15   0 81.8281 19.2332  -1
   0  15   2 81.8281 19.2332   2
   3  15   0 7.87510 1.36333   2
   4  15   0 3.33597 1.21903   2
   5  15   0 -6.2093 16.4766  -1
  -1  15   6 -6.2093 16.4766   2
   6  15   0 6.94908 13.5733  -1
  -1  15   7 6.94908 13.5733   2
   7  15   0 6.43097 1.98181  -1
  -1  15   8 6.43097 1.98181   2
   0  16   0 232.982 11.9767  -1
   0  16   0 232.982 11.9767   2
   1  16   0 29.3713 2.87071  -1
   0  16   1 29.3713 2.87071   2
   2  16   0 49.4831 12.2035  -1
   0  16   2 49.4831 12.2035   2
   3  16   0 -4.7331 1.08670   2
   4  16   0 -2.6496 1.08415   2
   5  16   0 -1.6637 1.15261   2
   6  16   0 -19.173 10.6969  -1
  -1  16   7 -19.173 10.6969   2
   7  16   0 1.73318 2.21514  -1
  -1  16   8 1.73318 2.21514   2
   0  17   0 -5.1389 10.4006  -1
   0  17   0 -5.1389 10.4006   2
   1  17   0 20.7628 14.2322  -1
   0  17   1 20.7628 14.2322   2
   2  17   0 6.50955 2.00492   2
   3  17   0 0.52711 1.75817   2
   4  17   0 -3.9359 1.16448   2
   5  17   0 -0.2445 1.26140   2
   6  17   0 24.2338 10.1625   2
   2  18   0 0.16266 2.36444   2
   3  18   0 -1.7054 1.67481   2
   4  18   0 -1.6769 1.69933   2
 -13   0   1 2.52958 2.78106   2
 -12   0   1 -2.6015 2.34644   2
 -11   0   1 16.5168 2.58090   2
 -10   0   1 0.00980 2.37502   2
  -9   0   1 0.99847 3.48153  -1
  -2   0  10 0.99847 3.48153   2
  -8   0   1 155.352 81.8299  -1
  -2   0   9 155.352 81.8299   2
  -7   0   1 569.281 17.6469  -1
  -2   0   8 569.281 17.6469   2
  -6   0   1 -0.0884 1.01299   2
  -6   0   1 19.0962 4.58863  -1
  -2   0   7 19.0962 4.58863   2
  -5   0   1 3.06261 0.90286   2
  -4   0   1 -1.5529 0.51131   2
  -3   0   1 26.2339 1.16749   2
  -2   0   1 0.23440 1.72506  -1
  -1   0   2 0.23440 1.72506   2
  -1   0   1 127.944 3.38521  -1
  -1   0   1 127.944 3.38521   2
   0   0   1 0.31812 0.12924   2
   1   0   1 4707.33 135.613   2
   2   0   1 2.16519 1.10746   2
   3   0   1 31.4257 3.47808   2
   4   0   1 0.39492 1.27960   2
   5   0   1 1244.92 64.5105  -1
   0   0   6 1244.92 64.5105   2
   6   0   1 -1.1840 1.69017  -1
   0   0   7 -1.1840 1.69017   2
   7   0   1 1131.27 31.1982  -1
   0   0   8 1131.27 31.1982   2
   8   0   1 0.25375 1.48705   2
   9   0   1 3.79304 1.85435   2
  10   0   1 1.77690 4.43369   2
  11   0   1 -10.953 6.94955   2
  12   0   1 -2.9297 2.94297  -1
  -1   0  14 -2.9297 2.94297   2
  13   0   1 -4.2898 2.37594  -1
  -1   0  15 -4.2898 2.37594   2
 -14   1   1 -0.3749 1.95436   2
 -13   1   1 1.72361 1.98016   2
 -12   1   1 9.09053 2.14447   2
 -11   1   1 -0.8258 1.49095   2
 -10   1   1 21.9809 1.79121   2
  -9   1   1 22.8159 1.68286  -1
  -2   1  10 22.8159 1.68286   2
  -8   1   1 88.4100 2.12644  -1
  -2   1   9 88.4100 2.12644   2
  -7   1   1 124.398 5.62052  -1
  -2   1   8 124.398 5.62052   2
  -6   1   1 85.6052 3.13287   2
  -6   1   1 122.086 8.71451  -1
  -2   1   7 122.086 8.71451   2
  -5   1   1 29.3617 1.52644   2
  -4   1   1 47.1704 1.45178   2
  -3   1   1 -0.5557 0.37849   2
  -2   1   1 4.83994 0.37955   2
  -2   1   1 312.005 16.0933  -1
  -1   1   2 312.005 16.0933   2
  -1   1   1 3814.54 67.4855  -1
  -1   1   1 3814.54 67.4855   2
   0   1   1 13.1110 1.92612  -1
   1   1   0 13.1110 1.92612   2
   1   1   1 2.93056 0.31925   2
   2   1   1 7.83321 0.61636   2
   3   1   1 612.800 14.4251   2
   4   1   1 200.852 6.64053   2
   5   1   1 446.347 12.2956  -1
   0   1   6 446.347 12.2956   2
   6   1   1 335.865 6.87508  -1
   0   1   7 335.865 6.87508   2
   7   1   1 87.5648 3.02009  -1
   0   1   8 87.5648 3.02009   2
   8   1   1 1.65261 1.35458   2
   9   1   1 -1.2085 2.47717   2
  10   1   1 1.99096 3.40699   2
  11   1   1 39.9550 9.05595   2
  12   1   1 -0.5072 2.09825  -1
  -1   1  14 -0.5072 2.09825   2
  13   1   1 -3.9569 1.68038  -1
  -1   1  15 -3.9569 1.68038   2
 -13   2   1 -2.7622 1.84243   2
 -12   2   1 2.61614 1.85053   2
 -11   2   1 83.0217 3.66159   2
 -10   2   1 1.95103 1.22010   2
  -9   2   1 14.6481 1.48774  -1
  -2   2  10 14.6481 1.48774   2
  -8   2   1 80.2496 2.04373  -1
  -2   2   9 80.2496 2.04373   2
  -7   2   1 101.730 5.35663  -1
  -2   2   8 101.730 5.35663   2
  -6   2   1 142.331 4.50769   2
  -6   2   1 932.141 49.9130  -1
  -2   2   7 932.141 49.9130   2
  -5   2   1 60.7070 2.00692   2
  -4   2   1 120.075 3.07293   2
  -3   2   1 1261.98 21.8222   2
  -2   2   1 53.0680 1.62445   2
  -2   2   1 410.629 21.0602  -1
  -1   2   2 410.629 21.0602   2
  -1   2   1 22.4859 0.90139  -1
  -1   2   1 22.4859 0.90139   2
   0   2   1 307.622 5.24398   2
   1   2   1 1957.53 31.4460   2
   2   2   1 306.587 5.87784   2
   3   2   1 402.731 7.52567   2
   4   2   1 34.1751 1.52294   2
   5   2   1 467.051 11.6864  -1
   0   2   6 467.051 11.6864   2
   6   2   1 489.425 9.54540  -1
   0   2   7 489.425 9.54540   2
   7   2   1 52.0242 2.05842  -1
   0   2   8 52.0242 2.05842   2
   8   2   1 4.42907 1.14963   2
   9   2   1 -2.4170 1.24842   2
  10   2   1 2.77615 8.23153   2
  11   2   1 1.51198 7.44990   2
  12   2   1 2.60503 2.09667  -1
  -1   2  14 2.60503 2.09667   2
  13   2   1 1.41175 1.77527  -1
  -1   2  15 1.41175 1.77527   2
 -13   3   1 0.62600 1.82564   2
 -12   3   1 1.53799 1.59448   2
 -11   3   1 36.6794 2.21426   2
 -10   3   1 1.14290 1.28906   2
  -9   3   1 1.22651 1.30890  -1
  -2   3  10 1.22651 1.30890   2
  -8   3   1 29.4862 1.30966  -1
  -2   3   9 29.4862 1.30966   2
  -7   3   1 170.481 5.52289  -1
  -2   3   8 170.481 5.52289   2
  -6   3   1 44.7170 3.01836   2
  -5   3   1 2.05081 0.60500   2
  -4   3   1 133.626 3.14556   2
  -3   3   1 4.82845 0.56755   2
  -2   3   1 352.470 19.6071  -1
  -1   3   2 352.470 19.6071   2
  -1   3   1 8856.90 140.239  -1
  -1   3   1 8856.90 140.239   2
   0   3   1 523.250 9.25698   2
   1   3   1 4.00753 0.55538   2
   2   3   1 257.539 4.74427   2
   3   3   1 1717.51 27.9251   2
   4   3   1 11.3425 0.84303   2
   5   3   1 184.104 4.84242  -1
   0   3   6 184.104 4.84242   2
   6   3   1 300.865 5.29958  -1
   0   3   7 300.865 5.29958   2
   7   3   1 88.1764 2.56938  -1
   0   3   8 88.1764 2.56938   2
   8   3   1 2.86402 1.34029   2
   9   3   1 -0.9933 1.97856   2
  10   3   1 24.9787 4.02533   2
  11   3   1 15.9936 2.76127   2
  12   3   1 47.0102 2.93178  -1
  -1   3  14 47.0102 2.93178   2
  13   3   1 12.0437 2.03180  -1
  -1   3  15 12.0437 2.03180   2
 -14   4   1 3.15400 1.95767   2
 -13   4   1 0.46842 1.74179   2
 -12   4   1 -0.2724 1.48220   2
 -11   4   1 34.6046 2.79843   2
 -10   4   1 1.10323 1.07122   2
  -9   4   1 2.45678 1.48259  -1
  -2   4  10 2.45678 1.48259   2
  -8   4   1 23.3416 1.38244  -1
  -2   4   9 23.3416 1.38244   2
  -7   4   1 168.955 4.13601  -1
  -2   4   8 168.955 4.13601   2
  -6   4   1 560.919 15.0697   2
  -6   4   1 566.593 31.8285  -1
  -2   4   7 566.593 31.8285   2
  -5   4   1 92.0512 2.56580   2
  -4   4   1 105.779 2.63642   2
  -3   4   1 907.958 16.3198   2
  -2   4   1 1554.86 45.0980  -1
  -1   4   2 1554.86 45.0980   2
  -1   4   1 115.063 2.51739  -1
  -1   4   1 115.063 2.51739   2
   0   4   1 289.807 16.6714  -1
   1   4   0 289.807 16.6714   2
   1   4   1 109.230 2.34668   2
   2   4   1 64.1754 1.74490   2
   3   4   1 -0.9109 0.44694   2
   4   4   1 7.35179 0.58414   2
   5   4   1 36.1345 3.06701  -1
   0   4   6 36.1345 3.06701   2
   6   4   1 302.494 6.79360  -1
   0   4   7 302.494 6.79360   2
   7   4   1 25.9331 1.68902  -1
   0   4   8 25.9331 1.68902   2
   8   4   1 9.80140 1.77130   2
   9   4   1 9.59748 2.05626   2
  10   4   1 0.80491 1.62431   2
  11   4   1 2.71549 3.19583   2
  12   4   1 18.8286 2.52871  -1
  -1   4  14 18.8286 2.52871   2
  12   4   1 12.4387 3.30339   2
  13   4   1 4.45602 1.85775  -1
  -1   4  15 4.45602 1.85775   2
  14   4   1 -1.6802 2.07003  -1
  -1   4  16 -1.6802 2.07003   2
 -14   5   1 4.90697 2.05019   2
 -13   5   1 2.00267 1.87875   2
 -12   5   1 3.59301 1.53296   2
 -11   5   1 -1.6388 1.32545   2
 -10   5   1 3.70222 1.08772   2
  -9   5   1 -5.1403 1.52302  -1
  -2   5  10 -5.1403 1.52302   2
  -8   5   1 14.1717 1.22316  -1
  -2   5   9 14.1717 1.22316   2
  -7   5   1 13.7742 1.60698  -1
  -2   5   8 13.7742 1.60698   2
  -6   5   1 27.6777 1.88943   2
  -6   5   1 33.5185 7.06722  -1
  -2   5   7 33.5185 7.06722   2
  -5   5   1 169.210 4.05154   2
  -4   5   1 107.096 2.87792   2
  -3   5   1 72.0742 2.12734   2
  -2   5   1 548.182 12.4117  -1
  -1   5   2 548.182 12.4117   2
  -1   5   1 171.570 3.53020  -1
  -1   5   1 171.570 3.53020   2
   0   5   1 255.341 6.01064  -1
   1   5   0 255.341 6.01064   2
   1   5   1 35.7915 1.38493   2
   2   5   1 87.5867 2.39909   2
   3   5   1 7.67912 0.85076   2
   4   5   1 100.343 2.82754   2
   5   5   1 13.3924 1.43315  -1
   0   5   6 13.3924 1.43315   2
   6   5   1 263.027 5.67200  -1
   0   5   7 263.027 5.67200   2
   7   5   1 44.4159 1.93547  -1
   0   5   8 44.4159 1.93547   2
   8   5   1 3.43789 1.31162   2
   9   5   1 73.7958 3.69073   2
  10   5   1 2.39002 1.62770   2
  11   5   1 7.49333 2.44298   2
  12   5   1 2.41288 5.87268  -1
  -1   5  14 2.41288 5.87268   2
  13   5   1 3.34348 1.69546  -1
  -1   5  15 3.34348 1.69546   2
 -14   6   1 2.77829 2.26233   2
 -13   6   1 0.87872 1.94441   2
 -12   6   1 -0.0404 1.41636   2
 -11   6   1 29.4667 2.45419   2
 -10   6   1 11.3679 1.67599   2
  -9   6   1 1.54525 1.66016  -1
  -2   6  10 1.54525 1.66016   2
  -8   6   1 10.9385 1.28774  -1
  -2   6   9 10.9385 1.28774   2
  -7   6   1 24.8333 1.76933  -1
  -2   6   8 24.8333 1.76933   2
  -6   6   1 44.3671 1.85897   2
  -6   6   1 96.1602 10.1647  -1
  -2   6   7 96.1602 10.1647   2
  -5   6   1 341.701 7.27991   2
  -4   6   1 8.72460 0.92111   2
  -3   6   1 502.423 9.60299   2
  -2   6   1 519.611 11.9045  -1
  -1   6   2 519.611 11.9045   2
  -1   6   1 3.45375 0.81856  -1
  -1   6   1 3.45375 0.81856   2
   0   6   1 391.804 8.50642  -1
   1   6   0 391.804 8.50642   2
   1   6   1 177.523 3.91156   2
   2   6   1 17.6757 1.09570   2
   3   6   1 -5.0909 0.61072   2
   4   6   1 98.8853 2.98235   2
   5   6   1 83.3025 2.67803  -1
   0   6   6 83.3025 2.67803   2
   6   6   1 72.6701 2.10196  -1
   0   6   7 72.6701 2.10196   2
   7   6   1 17.8940 1.86558  -1
   0   6   8 17.8940 1.86558   2
   8   6   1 15.1508 11.4640  -1
   0   6   9 15.1508 11.4640   2
   9   6   1 18.9724 1.89893   2
  10   6   1 -0.1288 1.16611   2
  11   6   1 2.00398 1.59151   2
  12   6   1 5.03074 2.16707  -1
  -1   6  14 5.03074 2.16707   2
  13   6   1 -1.0770 1.67676  -1
  -1   6  15 -1.0770 1.67676   2
 -13   7   1 4.87682 2.56570   2
 -12   7   1 5.97716 1.74684   2
 -11   7   1 1.20676 1.44178   2
  -9   7   1 1.08282 1.77824  -1
  -2   7  10 1.08282 1.77824   2
  -8   7   1 30.1190 1.70709  -1
  -2   7   9 30.1190 1.70709   2
  -7   7   1 29.4081 1.93041  -1
  -2   7   8 29.4081 1.93041   2
  -6   7   1 13.3544 0.70419   2
  -5   7   1 133.825 3.01484   2
  -4   7   1 -1.7702 0.67886   2
  -3   7   1 66.2013 1.95020   2
  -2   7   1 336.534 10.4356  -1
  -1   7   2 336.534 10.4356   2
  -1   7   1 888.883 15.7223  -1
  -1   7   1 888.883 15.7223   2
   0   7   1 284.564 6.60550  -1
   1   7   0 284.564 6.60550   2
   1   7   1 185.362 3.77092   2
   2   7   1 15.0933 0.86546   2
   3   7   1 11.1786 0.64036   2
   4   7   1 5.72417 0.54170   2
   5   7   1 78.1764 2.80787  -1
   0   7   6 78.1764 2.80787   2
   6   7   1 2.01972 1.02011  -1
   0   7   7 2.01972 1.02011   2
   7   7   1 151.135 5.34504  -1
   0   7   8 151.135 5.34504   2
   9   7   1 38.4489 3.09033   2
  10   7   1 7.83697 1.34260   2
  11   7   1 19.2714 2.17048   2
  12   7   1 2.00019 2.33659  -1
  -1   7  14 2.00019 2.33659   2
  13   7   1 -7.7111 6.97490  -1
  -1   7  15 -7.7111 6.97490   2
 -13   8   1 0.10107 1.23786   2
 -12   8   1 -1.8026 3.49693   2
 -11   8   1 6.29288 1.85402   2
 -10   8   1 28.6681 17.1131  -1
  -2   8  11 28.6681 17.1131   2
  -9   8   1 5.01851 1.92974  -1
  -2   8  10 5.01851 1.92974   2
  -8   8   1 47.4939 2.09254  -1
  -2   8   9 47.4939 2.09254   2
  -7   8   1 36.3865 2.23965  -1
  -2   8   8 36.3865 2.23965   2
  -6   8   1 -1.4038 0.80049   2
  -6   8   1 2.91509 7.23116  -1
  -2   8   7 2.91509 7.23116   2
  -5   8   1 -2.9052 0.72417   2
  -4   8   1 23.8154 1.29617   2
  -3   8   1 100.281 2.56132   2
  -2   8   1 151.309 3.64167  -1
  -1   8   2 151.309 3.64167   2
  -1   8   1 830.608 13.1351  -1
  -1   8   1 830.608 13.1351   2
   0   8   1 -7.5832 1.26277  -1
   1   8   0 -7.5832 1.26277   2
   1   8   1 0.88452 0.54359   2
   2   8   1 -3.2606 0.64484   2
   3   8   1 231.743 4.81103   2
   4   8   1 5.49381 0.64739   2
   5   8   1 75.1447 2.74430  -1
   0   8   6 75.1447 2.74430   2
   6   8   1 112.079 3.16301  -1
   0   8   7 112.079 3.16301   2
   7   8   1 96.8573 3.44711  -1
   0   8   8 96.8573 3.44711   2
   8   8   1 39.8186 14.0945  -1
   0   8   9 39.8186 14.0945   2
   9   8   1 2.73293 1.26744   2
  10   8   1 0.45730 1.03789   2
  11   8   1 0.07915 1.12784   2
  12   8   1 5.32556 2.87709  -1
  -1   8  14 5.32556 2.87709   2
  13   8   1 6.45792 2.24727   2
 -13   9   1 3.33475 1.71865   2
 -12   9   1 4.79174 1.40730   2
 -11   9   1 4.63248 1.44619   2
  -9   9   1 0.27184 2.31488  -1
  -2   9  10 0.27184 2.31488   2
  -8   9   1 5.89031 1.37789  -1
  -2   9   9 5.89031 1.37789   2
  -7   9   1 43.6463 2.34053  -1
  -2   9   8 43.6463 2.34053   2
  -6   9   1 5.34089 0.93485   2
  -6   9   1 73.9438 10.2552  -1
  -2   9   7 73.9438 10.2552   2
  -5   9   1 -0.9185 0.62135   2
  -4   9   1 -5.0722 0.62687   2
  -3   9   1 316.117 6.39310   2
  -3   9   1 283.631 14.4914  -1
  -1   9   3 283.631 14.4914   2
  -2   9   1 71.6918 2.37410  -1
  -1   9   2 71.6918 2.37410   2
  -1   9   1 237.792 4.13208  -1
  -1   9   1 237.792 4.13208   2
   0   9   1 92.9075 2.29324  -1
   1   9   0 92.9075 2.29324   2
   1   9   1 -2.8861 0.56291   2
   2   9   1 5.53986 0.66391   2
   3   9   1 10.8488 1.08993   2
   4   9   1 3.53825 0.72138   2
   5   9   1 23.7516 1.83858  -1
   0   9   6 23.7516 1.83858   2
   6   9   1 29.9092 1.63773  -1
   0   9   7 29.9092 1.63773   2
   7   9   1 12.2477 1.80031  -1
   0   9   8 12.2477 1.80031   2
   8   9   1 10.1783 14.4563  -1
   0   9   9 10.1783 14.4563   2
   9   9   1 17.6202 2.05569   2
  10   9   1 1.89545 1.22082   2
  11   9   1 8.49256 1.45051   2
  12   9   1 0.48266 7.46091  -1
  -1   9  14 0.48266 7.46091   2
 -12  10   1 -2.6673 1.29222   2
 -11  10   1 0.52227 1.23348   2
 -10  10   1 0.30568 19.1203  -1
  -2  10  11 0.30568 19.1203   2
  -9  10   1 18.4247 2.31962  -1
  -2  10  10 18.4247 2.31962   2
  -8  10   1 1.58494 1.29673  -1
  -2  10   9 1.58494 1.29673   2
  -7  10   1 3.79109 1.84724  -1
  -2  10   8 3.79109 1.84724   2
  -6  10   1 78.5492 14.2996  -1
  -2  10   7 78.5492 14.2996   2
  -5  10   1 12.4326 1.09472   2
  -4  10   1 -0.4668 0.69773   2
  -3  10   1 112.039 3.12339   2
  -3  10   1 215.099 9.33207  -1
  -1  10   3 215.099 9.33207   2
  -2  10   1 46.4021 1.98155  -1
  -1  10   2 46.4021 1.98155   2
  -1  10   1 147.531 55.1106  -1
  -1  10   1 147.531 55.1106   2
   0  10   1 102.329 2.39640  -1
   1  10   0 102.329 2.39640   2
   1  10   1 113.569 2.89060   2
   2  10   1 34.4936 1.81993   2
   3  10   1 10.5829 0.95570   2
   5  10   1 114.463 3.85894  -1
   0  10   6 114.463 3.85894   2
   6  10   1 22.9782 1.54361  -1
   0  10   7 22.9782 1.54361   2
   7  10   1 42.7876 2.50646  -1
   0  10   8 42.7876 2.50646   2
   8  10   1 31.4333 15.0279  -1
   0  10   9 31.4333 15.0279   2
   9  10   1 0.18991 1.10477   2
  10  10   1 -3.3641 1.17491   2
  11  10   1 -2.6732 1.27435   2
  12  10   1 3.42464 2.01831   2
  12  10   1 -2.7752 8.32670  -1
  -1  10  14 -2.7752 8.32670   2
 -12  11   1 0.27225 1.23694   2
 -11  11   1 4.58123 1.46589   2
 -10  11   1 3.82456 22.2121  -1
  -2  11  11 3.82456 22.2121   2
  -9  11   1 0.51202 1.97580  -1
  -2  11  10 0.51202 1.97580   2
  -8  11   1 55.7850 2.75334  -1
  -2  11   9 55.7850 2.75334   2
  -7  11   1 32.6158 2.57378  -1
  -2  11   8 32.6158 2.57378   2
  -6  11   1 19.5964 14.7111  -1
  -2  11   7 19.5964 14.7111   2
  -5  11   1 -0.0584 0.82000   2
  -4  11   1 19.7437 1.43068   2
  -3  11   1 193.285 7.12393  -1
  -1  11   3 193.285 7.12393   2
  -2  11   1 10.5116 1.14903  -1
  -1  11   2 10.5116 1.14903   2
  -1  11   1 -14.895 0.76621  -1
  -1  11   1 -14.895 0.76621   2
   0  11   1 248.616 5.60801  -1
   1  11   0 248.616 5.60801   2
   1  11   1 155.940 14.6763  -1
   1  11   1 155.940 14.6763   2
   2  11   1 45.3678 1.79405   2
   3  11   1 106.472 3.31185   2
   4  11   1 26.8485 11.4371  -1
   0  11   5 26.8485 11.4371   2
   5  11   1 4.70857 1.68218  -1
   0  11   6 4.70857 1.68218   2
   6  11   1 23.5986 1.61312  -1
   0  11   7 23.5986 1.61312   2
   7  11   1 22.9241 2.91034  -1
   0  11   8 22.9241 2.91034   2
   9  11   1 5.39124 1.24151   2
  10  11   1 4.09665 1.23854   2
  11  11   1 0.16332 1.43884   2
 -11  12   1 0.09452 1.27194   2
  -9  12   1 30.9618 2.71301  -1
  -2  12  10 30.9618 2.71301   2
  -8  12   1 6.73932 1.51207  -1
  -2  12   9 6.73932 1.51207   2
  -7  12   1 19.7190 4.61530  -1
  -2  12   8 19.7190 4.61530   2
  -6  12   1 15.7668 16.7045  -1
  -2  12   7 15.7668 16.7045   2
  -5  12   1 2.57931 0.92670   2
  -4  12   1 23.2421 1.65184   2
  -3  12   1 19.3701 3.01159  -1
  -1  12   3 19.3701 3.01159   2
  -2  12   1 50.4086 2.00853  -1
  -1  12   2 50.4086 2.00853   2
  -1  12   1 177.514 4.17781  -1
  -1  12   1 177.514 4.17781   2
   0  12   1 46.3665 2.42102  -1
   1  12   0 46.3665 2.42102   2
   1  12   1 6.60514 6.21338  -1
   1  12   1 6.60514 6.21338   2
   2  12   1 14.1032 1.20515   2
   3  12   1 44.6759 2.10488   2
   4  12   1 40.5664 7.26074  -1
   0  12   5 40.5664 7.26074   2
   5  12   1 5.04800 1.80620  -1
   0  12   6 5.04800 1.80620   2
   6  12   1 8.45827 1.81123  -1
   0  12   7 8.45827 1.81123   2
   7  12   1 3.35583 2.01507  -1
   0  12   8 3.35583 2.01507   2
   8  12   1 39.2281 17.7809  -1
   0  12   9 39.2281 17.7809   2
  10  12   1 2.49464 1.16957   2
  11  12   1 0.82699 1.21667   2
 -10  13   1 5.85996 2.09374   2
  -9  13   1 12.7946 3.30936  -1
  -2  13  10 12.7946 3.30936   2
  -8  13   1 39.5292 2.84109  -1
  -2  13   9 39.5292 2.84109   2
  -7  13   1 40.6063 3.01998  -1
  -2  13   8 40.6063 3.01998   2
  -6  13   1 17.9140 1.72947   2
  -6  13   1 19.3646 19.4620  -1
  -2  13   7 19.3646 19.4620   2
  -5  13   1 1.20406 0.91246   2
  -4  13   1 2.26854 0.97116   2
  -3  13   1 64.4775 3.47297  -1
  -1  13   3 64.4775 3.47297   2
  -2  13   1 76.3539 2.25802  -1
  -1  13   2 76.3539 2.25802   2
  -1  13   1 15.8453 1.20774  -1
  -1  13   1 15.8453 1.20774   2
   0  13   1 24.8873 1.54578  -1
   1  13   0 24.8873 1.54578   2
   1  13   1 183.297 7.19102  -1
   1  13   1 183.297 7.19102   2
   2  13   1 6.12893 0.94446   2
   3  13   1 0.12701 0.95363   2
   4  13   1 13.7140 3.26462  -1
   0  13   5 13.7140 3.26462   2
   5  13   1 6.30319 4.56738  -1
   0  13   6 6.30319 4.56738   2
   6  13   1 19.6959 1.82680  -1
   0  13   7 19.6959 1.82680   2
   7  13   1 31.2419 2.55553  -1
   0  13   8 31.2419 2.55553   2
   8  13   1 -2.6675 3.44052  -1
   0  13   9 -2.6675 3.44052   2
  10  13   1 5.73715 1.43021   2
  -9  14   1 4.97314 8.10924  -1
  -2  14  10 4.97314 8.10924   2
  -8  14   1 12.2720 1.86395  -1
  -2  14   9 12.2720 1.86395   2
  -7  14   1 64.7867 4.46281  -1
  -2  14   8 64.7867 4.46281   2
  -6  14   1 -12.154 17.8360  -1
  -2  14   7 -12.154 17.8360   2
  -5  14   1 0.08003 2.48166   2
  -4  14   1 24.5639 1.94580   2
  -3  14   1 16.4970 2.76372  -1
  -1  14   3 16.4970 2.76372   2
  -2  14   1 17.7313 1.94920  -1
  -1  14   2 17.7313 1.94920   2
  -1  14   1 6.10170 1.20944  -1
  -1  14   1 6.10170 1.20944   2
   0  14   1 6.90022 1.65232  -1
   1  14   0 6.90022 1.65232   2
   1  14   1 28.3702 13.5408  -1
   1  14   1 28.3702 13.5408   2
   2  14   1 -0.7413 0.88635   2
   3  14   1 11.1454 1.60121   2
   4  14   1 28.1569 23.7737  -1
   0  14   5 28.1569 23.7737   2
   5  14   1 27.1249 2.63647  -1
   0  14   6 27.1249 2.63647   2
   6  14   1 12.4830 1.55516  -1
   0  14   7 12.4830 1.55516   2
   7  14   1 19.8403 2.95563  -1
   0  14   8 19.8403 2.95563   2
   8  14   1 -3.7564 3.21239  -1
   0  14   9 -3.7564 3.21239   2
   9  14   1 -1.0082 1.72850   2
  -8  15   1 -1.1445 2.04772  -1
  -2  15   9 -1.1445 2.04772   2
  -7  15   1 -6.9978 8.89734  -1
  -2  15   8 -6.9978 8.89734   2
  -6  15   1 14.9173 21.0095  -1
  -2  15   7 14.9173 21.0095   2
  -4  15   1 0.17329 1.06610   2
  -2  15   1 82.8484 6.74884  -1
  -1  15   2 82.8484 6.74884   2
  -1  15   1 10.6242 2.05844  -1
  -1  15   1 10.6242 2.05844   2
   0  15   1 34.4176 3.23382  -1
   1  15   0 34.4176 3.23382   2
   1  15   1 58.0414 17.7561  -1
   1  15   1 58.0414 17.7561   2
   2  15   1 1.55369 1.07215   2
   3  15   1 9.31726 1.24400   2
   4  15   1 31.7739 3.83194  -1
   0  15   5 31.7739 3.83194   2
   5  15   1 41.6594 2.93339  -1
   0  15   6 41.6594 2.93339   2
   6  15   1 2.03455 1.76491  -1
   0  15   7 2.03455 1.76491   2
   7  15   1 2.34129 2.56926  -1
   0  15   8 2.34129 2.56926   2
   8  15   1 -5.8893 9.28787  -1
   0  15   9 -5.8893 9.28787   2
   8  15   1 0.84244 1.56811   2
  -5  16   1 5.34019 1.40460   2
  -4  16   1 -1.0482 1.60777   2
  -3  16   1 3.46495 15.4633  -1
  -1  16   3 3.46495 15.4633   2
  -2  16   1 0.23101 8.74629  -1
  -1  16   2 0.23101 8.74629   2
  -1  16   1 -3.1553 2.35508  -1
  -1  16   1 -3.1553 2.35508   2
   0  16   1 45.8242 3.75206  -1
   1  16   0 45.8242 3.75206   2
   1  16   1 18.6261 3.80842  -1
   1  16   1 18.6261 3.80842   2
   2  16   1 13.9217 1.60999   2
   3  16   1 3.91495 1.27132   2
   4  16   1 25.1667 3.86549  -1
   0  16   5 25.1667 3.86549   2
   5  16   1 4.65567 2.96257  -1
   0  16   6 4.65567 2.96257   2
   6  16   1 2.42156 5.49478  -1
   0  16   7 2.42156 5.49478   2
  -6  17   1 1.07292 1.35970   2
  -5  17   1 -0.1133 1.27051   2
  -4  17   1 5.52606 1.37247   2
  -3  17   1 -4.3943 1.88954   2
   0  17   1 2.46520 3.34466  -1
   1  17   0 2.46520 3.34466   2
   1  17   1 -1.6633 1.71736   2
   2  17   1 10.8219 1.94277   2
   3  17   1 -1.4798 1.19694   2
   4  17   1 -0.9186 1.29731   2
  -4  18   1 2.42311 1.85968   2
  -2  18   1 9.96776 9.04582  -1
  -1  18   2 9.96776 9.04582   2
   2  18   1 -1.4057 1.86083   2
   3  18   1 -1.7066 1.74150   2
 -14   0   2 9.49263 3.38280   2
 -13   0   2 0.96036 2.55560   2
 -12   0   2 0.10870 2.64289   2
 -11   0   2 -0.9128 1.92539   2
 -10   0   2 4.78653 2.19723  -1
  -3   0  11 4.78653 2.19723   2
  -9   0   2 0.84231 1.35005  -1
  -3   0  10 0.84231 1.35005   2
  -8   0   2 65.0958 5.43579  -1
  -3   0   9 65.0958 5.43579   2
  -7   0   2 -0.2103 1.26937   2
  -6   0   2 101.404 4.52783   2
  -5   0   2 -1.1077 0.72280   2
  -4   0   2 157.018 4.38972   2
  -3   0   2 -2.1752 2.63857  -1
  -2   0   3 -2.1752 2.63857   2
  -2   0   2 9999.99 240.733  -1
  -2   0   2 9999.99 240.733   2
  -1   0   2 1.11246 1.08532  -1
  -2   0   1 1.11246 1.08532   2
   0   0   2 126.979 3.27138   2
   1   0   2 1.37093 0.40578   2
   2   0   2 63.1422 4.88672   2
   3   0   2 -0.3504 1.08288   2
   4   0   2 1455.90 42.1773  -1
   1   0   5 1455.90 42.1773   2
   5   0   2 4.96423 1.58875  -1
   1   0   6 4.96423 1.58875   2
   6   0   2 1808.53 42.1224  -1
   1   0   7 1808.53 42.1224   2
   7   0   2 1.33205 2.68766   2
   8   0   2 -1.5680 2.71295   2
   9   0   2 5.88865 3.82046   2
  10   0   2 38.6197 6.55039   2
  11   0   2 0.51027 11.4072  -1
   0   0  13 0.51027 11.4072   2
  12   0   2 9.50566 2.55253  -1
   0   0  14 9.50566 2.55253   2
  13   0   2 -8.0310 2.88659  -1
   0   0  15 -8.0310 2.88659   2
 -14   1   2 -1.2879 2.66815   2
 -13   1   2 2.87303 1.83896   2
 -12   1   2 5.47710 2.43437   2
 -11   1   2 1.72025 1.49499   2
 -10   1   2 5.97432 1.51412  -1
  -3   1  11 5.97432 1.51412   2
  -9   1   2 9.68810 1.11135  -1
  -3   1  10 9.68810 1.11135   2
  -8   1   2 111.847 4.68478  -1
  -3   1   9 111.847 4.68478   2
  -7   1   2 11.6684 1.34607   2
  -6   1   2 21.8706 1.37751   2
  -5   1   2 13.4378 0.87326   2
  -4   1   2 337.325 6.41709   2
  -3   1   2 76.9951 2.13012   2
  -3   1   2 60.5979 2.75703  -1
  -2   1   3 60.5979 2.75703   2
  -2   1   2 354.225 6.02502  -1
  -2   1   2 354.225 6.02502   2
   0   1   2 4086.28 63.5378   2
   1   1   2 15.3941 1.07564   2
   2   1   2 6.64330 0.61146   2
   3   1   2 602.673 22.5561   2
   4   1   2 1266.11 28.6438  -1
   1   1   5 1266.11 28.6438   2
   5   1   2 192.657 4.61027  -1
   1   1   6 192.657 4.61027   2
   6   1   2 149.942 4.07682  -1
   1   1   7 149.942 4.07682   2
   7   1   2 355.786 15.5327   2
   8   1   2 15.3475 3.03174   2
   9   1   2 5.47847 2.60661   2
  10   1   2 4.34399 3.74458   2
  11   1   2 4.73653 5.16877  -1
   0   1  13 4.73653 5.16877   2
  12   1   2 46.2904 2.67448  -1
   0   1  14 46.2904 2.67448   2
  13   1   2 1.59490 2.10685  -1
   0   1  15 1.59490 2.10685   2
 -14   2   2 5.65942 1.93877   2
 -13   2   2 0.05067 1.74301   2
 -12   2   2 4.27970 1.90537   2
 -11   2   2 -1.3548 1.40712   2
 -10   2   2 62.5098 2.55595  -1
  -3   2  11 62.5098 2.55595   2
  -9   2   2 13.9996 1.21291  -1
  -3   2  10 13.9996 1.21291   2
  -8   2   2 39.2085 2.19725  -1
  -3   2   9 39.2085 2.19725   2
  -7   2   2 105.235 4.86596   2
  -7   2   2 164.274 11.4679  -1
  -3   2   8 164.274 11.4679   2
  -6   2   2 -0.7331 0.96823   2
  -5   2   2 194.101 4.83723   2
  -4   2   2 69.6439 2.29277   2
  -3   2   2 51.4556 5.24204  -1
  -2   2   3 51.4556 5.24204   2
  -2   2   2 577.081 9.99925  -1
  -2   2   2 577.081 9.99925   2
   0   2   2 84.6256 2.02621   2
   1   2   2 157.990 3.51756   2
   2   2   2 17.6725 1.11962   2
   3   2   2 163.724 5.15763   2
   4   2   2 165.629 4.63520  -1
   1   2   5 165.629 4.63520   2
   5   2   2 459.738 8.41039  -1
   1   2   6 459.738 8.41039   2
   6   2   2 153.192 4.89040  -1
   1   2   7 153.192 4.89040   2
   7   2   2 1.63217 1.39338   2
   8   2   2 3.16510 1.85255   2
   9   2   2 6.31895 2.82533   2
  10   2   2 33.9580 6.33376   2
  11   2   2 -3.0658 2.83222  -1
   0   2  13 -3.0658 2.83222   2
  12   2   2 8.00641 1.76969  -1
   0   2  14 8.00641 1.76969   2
  13   2   2 0.42831 2.06201  -1
   0   2  15 0.42831 2.06201   2
 -14   3   2 2.35324 1.71245   2
 -13   3   2 4.86689 1.81111   2
 -12   3   2 27.2809 2.58835   2
 -11   3   2 12.1801 2.21235   2
 -10   3   2 -0.9239 1.66171  -1
  -3   3  11 -0.9239 1.66171   2
  -9   3   2 10.6718 1.09801  -1
  -3   3  10 10.6718 1.09801   2
  -8   3   2 13.7123 1.92373  -1
  -3   3   9 13.7123 1.92373   2
  -7   3   2 322.685 19.5701  -1
  -3   3   8 322.685 19.5701   2
  -7   3   2 222.339 8.37484   2
  -6   3   2 17.2052 1.30401   2
  -5   3   2 80.5357 2.80198   2
  -4   3   2 344.131 7.82810   2
  -3   3   2 210.830 7.30839  -1
  -2   3   3 210.830 7.30839   2
  -2   3   2 -3.5029 0.70280  -1
  -2   3   2 -3.5029 0.70280   2
  -1   3   2 283.265 11.1962  -1
  -2   3   1 283.265 11.1962   2
   0   3   2 1017.51 17.0284   2
   1   3   2 2.68504 0.56553   2
   2   3   2 123.580 2.91331   2
   3   3   2 1.71788 0.61817   2
   4   3   2 485.312 12.8238  -1
   1   3   5 485.312 12.8238   2
   5   3   2 683.551 13.9011  -1
   1   3   6 683.551 13.9011   2
   6   3   2 641.466 15.8218  -1
   1   3   7 641.466 15.8218   2
   7   3   2 38.9296 2.86122   2
   8   3   2 8.30166 2.53292   2
   9   3   2 41.3641 4.97056   2
  10   3   2 1.06135 2.46042   2
  11   3   2 -6.8538 1.90263  -1
   0   3  13 -6.8538 1.90263   2
  12   3   2 14.4673 1.95355  -1
   0   3  14 14.4673 1.95355   2
  13   3   2 4.88996 2.22192  -1
   0   3  15 4.88996 2.22192   2
 -14   4   2 0.94421 1.67244   2
 -13   4   2 2.41120 1.77175   2
 -12   4   2 3.46289 1.56177   2
 -11   4   2 28.0466 2.12516   2
 -10   4   2 45.4260 2.50045  -1
  -3   4  11 45.4260 2.50045   2
  -9   4   2 21.0508 1.44146  -1
  -3   4  10 21.0508 1.44146   2
  -8   4   2 10.0207 2.33324  -1
  -3   4   9 10.0207 2.33324   2
  -7   4   2 0.61413 1.29458   2
  -7   4   2 111.163 7.91321  -1
  -3   4   8 111.163 7.91321   2
  -6   4   2 -0.2577 0.83586   2
  -5   4   2 844.685 17.1215   2
  -4   4   2 -0.3594 0.54368   2
  -3   4   2 484.077 14.2247  -1
  -2   4   3 484.077 14.2247   2
  -2   4   2 3.75164 0.69071  -1
  -2   4   2 3.75164 0.69071   2
  -1   4   2 1451.19 44.0658  -1
  -2   4   1 1451.19 44.0658   2
   0   4   2 22.7606 1.21065   2
   1   4   2 1110.89 19.8213   2
   2   4   2 380.216 6.96486   2
   3   4   2 40.9709 1.54224   2
   4   4   2 174.041 4.96482  -1
   1   4   5 174.041 4.96482   2
   5   4   2 228.447 5.19637  -1
   1   4   6 228.447 5.19637   2
   6   4   2 114.381 4.55678  -1
   1   4   7 114.381 4.55678   2
   7   4   2 10.9445 1.68126   2
   8   4   2 0.71280 1.86413   2
   9   4   2 8.35079 2.67615   2
  10   4   2 -1.2959 2.64198   2
  11   4   2 0.20219 2.12268  -1
   0   4  13 0.20219 2.12268   2
  12   4   2 -4.8066 1.67571  -1
   0   4  14 -4.8066 1.67571   2
  13   4   2 -1.9183 2.04938  -1
   0   4  15 -1.9183 2.04938   2
 -14   5   2 2.62913 1.67072   2
 -13   5   2 -0.3338 2.03001   2
 -12   5   2 12.8781 2.00182   2
 -11   5   2 28.6219 2.73077   2
 -10   5   2 4.68544 1.68915  -1
  -3   5  11 4.68544 1.68915   2
  -9   5   2 63.6901 2.52468  -1
  -3   5  10 63.6901 2.52468   2
  -8   5   2 9.61586 2.66533  -1
  -3   5   9 9.61586 2.66533   2
  -7   5   2 14.0218 1.29807   2
  -7   5   2 70.3012 6.86362  -1
  -3   5   8 70.3012 6.86362   2
  -6   5   2 1.82353 0.68373   2
  -5   5   2 323.522 6.64271   2
  -4   5   2 9.82483 1.11545   2
  -3   5   2 77.6929 3.15891  -1
  -2   5   3 77.6929 3.15891   2
  -2   5   2 38.3432 1.58811  -1
  -2   5   2 38.3432 1.58811   2
  -1   5   2 511.660 12.8088  -1
  -2   5   1 511.660 12.8088   2
   0   5   2 928.483 19.8816   2
   1   5   2 152.360 4.02057   2
   2   5   2 -1.8588 0.42085   2
   3   5   2 104.630 2.84046   2
   4   5   2 21.0552 3.31339  -1
   1   5   5 21.0552 3.31339   2
   5   5   2 335.586 6.58190  -1
   1   5   6 335.586 6.58190   2
   6   5   2 92.6692 3.03616  -1
   1   5   7 92.6692 3.03616   2
   7   5   2 1.15144 1.32308   2
   8   5   2 221.469 7.20510   2
   9   5   2 1.94929 1.56770   2
  10   5   2 0.31558 1.87264   2
  11   5   2 -0.0205 2.16214  -1
   0   5  13 -0.0205 2.16214   2
  12   5   2 9.27136 1.86906  -1
   0   5  14 9.27136 1.86906   2
  13   5   2 1.21302 2.11432  -1
   0   5  15 1.21302 2.11432   2
 -14   6   2 1.15169 1.80987   2
 -13   6   2 -2.1771 1.81904   2
 -12   6   2 0.32762 1.64167   2
 -10   6   2 19.6859 2.40053  -1
  -3   6  11 19.6859 2.40053   2
  -9   6   2 26.0495 2.07512  -1
  -3   6  10 26.0495 2.07512   2
  -8   6   2 2.71704 1.58438  -1
  -3   6   9 2.71704 1.58438   2
  -7   6   2 -29.678 5.05455   2
  -6   6   2 164.460 3.48263   2
  -5   6   2 23.5764 1.48218   2
  -4   6   2 49.9063 1.86027   2
  -3   6   2 152.690 7.74316  -1
  -2   6   3 152.690 7.74316   2
  -2   6   2 349.008 6.35973  -1
  -2   6   2 349.008 6.35973   2
  -1   6   2 424.279 9.25274  -1
  -2   6   1 424.279 9.25274   2
   0   6   2 23.3275 1.32385   2
   1   6   2 85.8599 2.51166   2
   2   6   2 89.1291 2.63992   2
   3   6   2 167.223 3.85805   2
   4   6   2 25.3548 2.25619  -1
   1   6   5 25.3548 2.25619   2
   5   6   2 66.9746 2.56273  -1
   1   6   6 66.9746 2.56273   2
   6   6   2 209.531 5.49132  -1
   1   6   7 209.531 5.49132   2
   8   6   2 25.1827 1.77675   2
   9   6   2 6.44291 1.74115   2
  10   6   2 -0.4073 1.89850   2
  10   6   2 -8.1640 20.2547  -1
   0   6  12 -8.1640 20.2547   2
  11   6   2 1.78104 2.11330  -1
   0   6  13 1.78104 2.11330   2
  12   6   2 36.7807 3.76748  -1
   0   6  14 36.7807 3.76748   2
 -13   7   2 -2.2991 2.25303   2
 -12   7   2 4.02152 1.78228   2
 -10   7   2 35.6513 2.58166  -1
  -3   7  11 35.6513 2.58166   2
  -9   7   2 5.75587 1.37797  -1
  -3   7  10 5.75587 1.37797   2
  -8   7   2 61.7476 2.52912  -1
  -3   7   9 61.7476 2.52912   2
  -7   7   2 2.89997 0.94366   2
  -7   7   2 65.1292 9.33346  -1
  -3   7   8 65.1292 9.33346   2
  -6   7   2 95.4589 2.93147   2
  -5   7   2 210.836 4.36633   2
  -4   7   2 139.856 3.60243   2
  -3   7   2 213.038 5.31364  -1
  -2   7   3 213.038 5.31364   2
  -2   7   2 245.544 5.81189  -1
  -2   7   2 245.544 5.81189   2
  -1   7   2 373.005 8.65621  -1
  -2   7   1 373.005 8.65621   2
   0   7   2 8.59500 0.88662   2
   1   7   2 10.9634 0.75573   2
   2   7   2 110.160 2.84614   2
   3   7   2 93.3174 2.62961   2
   4   7   2 150.109 3.28702  -1
   1   7   5 150.109 3.28702   2
   5   7   2 62.7792 2.58579  -1
   1   7   6 62.7792 2.58579   2
   6   7   2 5.23671 1.40797  -1
   1   7   7 5.23671 1.40797   2
   8   7   2 67.9399 3.56437   2
   9   7   2 15.2203 1.71464   2
  10   7   2 6.48299 1.53208   2
  11   7   2 5.46073 2.21533  -1
   0   7  13 5.46073 2.21533   2
  12   7   2 0.49998 1.79181  -1
   0   7  14 0.49998 1.79181   2
  13   7   2 1.63093 2.10616  -1
   0   7  15 1.63093 2.10616   2
 -13   8   2 3.29955 1.31934   2
 -12   8   2 10.7522 2.64345   2
 -10   8   2 76.2605 6.11001  -1
  -3   8  11 76.2605 6.11001   2
  -9   8   2 1.76354 1.40057  -1
  -3   8  10 1.76354 1.40057   2
  -8   8   2 82.3396 3.31725  -1
  -3   8   9 82.3396 3.31725   2
  -7   8   2 50.0202 2.72464   2
  -7   8   2 30.6594 8.64358  -1
  -3   8   8 30.6594 8.64358   2
  -6   8   2 1.32417 0.81985   2
  -5   8   2 14.9738 2.75403   2
  -4   8   2 721.923 12.9206   2
  -4   8   2 692.306 33.6063  -1
  -2   8   4 692.306 33.6063   2
  -3   8   2 67.4506 2.29164  -1
  -2   8   3 67.4506 2.29164   2
  -2   8   2 756.692 12.9976  -1
  -2   8   2 756.692 12.9976   2
  -1   8   2 164.759 5.77771  -1
  -2   8   1 164.759 5.77771   2
   0   8   2 21.1520 1.65879   2
   1   8   2 184.664 4.56913   2
   2   8   2 266.835 5.37359   2
   3   8   2 -1.6157 0.68932   2
   4   8   2 138.592 4.29511  -1
   1   8   5 138.592 4.29511   2
   5   8   2 58.6177 2.26440  -1
   1   8   6 58.6177 2.26440   2
   6   8   2 124.119 3.69038  -1
   1   8   7 124.119 3.69038   2
   7   8   2 -0.8984 0.84965   2
   8   8   2 36.8610 1.95812   2
   9   8   2 7.19954 1.24263   2
  10   8   2 4.91874 1.50219   2
  11   8   2 -6.1872 2.28951  -1
   0   8  13 -6.1872 2.28951   2
  12   8   2 15.7221 2.02914  -1
   0   8  14 15.7221 2.02914   2
 -13   9   2 1.93189 1.41605   2
 -12   9   2 -2.0826 1.20934   2
 -10   9   2 48.7484 2.61442  -1
  -3   9  11 48.7484 2.61442   2
  -9   9   2 3.17951 1.38043  -1
  -3   9  10 3.17951 1.38043   2
  -8   9   2 30.6357 2.24234  -1
  -3   9   9 30.6357 2.24234   2
  -7   9   2 17.3916 8.76048  -1
  -3   9   8 17.3916 8.76048   2
  -6   9   2 0.50278 0.70920   2
  -5   9   2 16.2135 1.13749   2
  -4   9   2 234.965 4.84781   2
  -4   9   2 223.257 11.7392  -1
  -2   9   4 223.257 11.7392   2
  -3   9   2 505.270 8.59485  -1
  -2   9   3 505.270 8.59485   2
  -2   9   2 632.447 9.96715  -1
  -2   9   2 632.447 9.96715   2
  -1   9   2 82.3741 2.47253  -1
  -2   9   1 82.3741 2.47253   2
   0   9   2 18.6311 2.15744   2
   1   9   2 37.5843 24.7947   2
   2   9   2 66.8190 2.22756   2
   3   9   2 3.38039 0.81287   2
   4   9   2 0.15214 1.75967  -1
   1   9   5 0.15214 1.75967   2
   5   9   2 62.7263 2.17154  -1
   1   9   6 62.7263 2.17154   2
   6   9   2 47.8089 2.47205  -1
   1   9   7 47.8089 2.47205   2
   7   9   2 16.3119 13.4390  -1
   1   9   8 16.3119 13.4390   2
   8   9   2 7.83439 1.17673   2
   9   9   2 7.93585 1.33052   2
  10   9   2 7.27258 1.33092   2
  10   9   2 -31.889 23.1878  -1
   0   9  12 -31.889 23.1878   2
  11   9   2 4.75832 2.38545  -1
   0   9  13 4.75832 2.38545   2
 -12  10   2 1.08240 1.54469   2
 -10  10   2 3.88822 1.97619  -1
  -3  10  11 3.88822 1.97619   2
  -9  10   2 40.4463 2.90646  -1
  -3  10  10 40.4463 2.90646   2
  -8  10   2 67.5694 4.43379  -1
  -3  10   9 67.5694 4.43379   2
  -7  10   2 -0.8579 9.20255  -1
  -3  10   8 -0.8579 9.20255   2
  -6  10   2 124.751 3.84681   2
  -5  10   2 12.2244 1.20494   2
  -4  10   2 1.08492 0.73361   2
  -4  10   2 95.3539 5.28242  -1
  -2  10   4 95.3539 5.28242   2
  -3  10   2 55.7497 2.08066  -1
  -2  10   3 55.7497 2.08066   2
  -2  10   2 26.0094 1.45924  -1
  -2  10   2 26.0094 1.45924   2
  -1  10   2 80.1022 2.41787  -1
  -2  10   1 80.1022 2.41787   2
   0  10   2 277.607 13.8676  -1
   2  10   0 277.607 13.8676   2
   1  10   2 76.7525 2.56702   2
   2  10   2 100.089 2.71384   2
   3  10   2 41.0189 1.67432   2
   4  10   2 10.7822 1.72338  -1
   1  10   5 10.7822 1.72338   2
   5  10   2 26.3543 1.59766  -1
   1  10   6 26.3543 1.59766   2
   6  10   2 84.3886 3.19518  -1
   1  10   7 84.3886 3.19518   2
   7  10   2 -2.5993 13.2005  -1
   1  10   8 -2.5993 13.2005   2
   8  10   2 2.51364 1.49763   2
   9  10   2 9.73373 1.43527   2
  10  10   2 -1.3647 1.15588   2
  10  10   2 20.5668 26.7735  -1
   0  10  12 20.5668 26.7735   2
  11  10   2 -0.8496 2.84080  -1
   0  10  13 -0.8496 2.84080   2
 -12  11   2 -0.9381 1.24964   2
 -10  11   2 -3.9072 2.86792  -1
  -3  11  11 -3.9072 2.86792   2
  -9  11   2 16.6057 1.63882  -1
  -3  11  10 16.6057 1.63882   2
  -8  11   2 1.08792 4.48983  -1
  -3  11   9 1.08792 4.48983   2
  -7  11   2 47.0983 11.3576  -1
  -3  11   8 47.0983 11.3576   2
  -6  11   2 0.47563 0.83862   2
  -5  11   2 2.86348 0.90520   2
  -4  11   2 40.9131 4.15402  -1
  -2  11   4 40.9131 4.15402   2
  -3  11   2 132.639 3.17558  -1
  -2  11   3 132.639 3.17558   2
  -2  11   2 75.1559 1.86788  -1
  -2  11   2 75.1559 1.86788   2
  -1  11   2 12.2615 1.71890  -1
  -2  11   1 12.2615 1.71890   2
   0  11   2 180.824 15.7079  -1
   2  11   0 180.824 15.7079   2
   1  11   2 8.70667 0.84790   2
   2  11   2 30.4597 1.55925   2
   3  11   2 6.31913 0.92519   2
   4  11   2 -3.0024 1.63911  -1
   1  11   5 -3.0024 1.63911   2
   5  11   2 13.6336 1.40950  -1
   1  11   6 13.6336 1.40950   2
   6  11   2 15.9960 1.99881  -1
   1  11   7 15.9960 1.99881   2
   7  11   2 -0.7868 14.7323  -1
   1  11   8 -0.7868 14.7323   2
   8  11   2 1.63651 1.05325   2
   9  11   2 2.53930 1.26123   2
   9  11   2 -34.595 23.0098  -1
   0  11  11 -34.595 23.0098   2
  10  11   2 1.80108 1.23498   2
  11  11   2 5.27183 2.89112  -1
   0  11  13 5.27183 2.89112   2
 -11  12   2 -1.7825 1.36468   2
 -10  12   2 3.53129 3.34985  -1
  -3  12  11 3.53129 3.34985   2
  -9  12   2 6.98899 3.54883  -1
  -3  12  10 6.98899 3.54883   2
  -8  12   2 11.5103 2.25483  -1
  -3  12   9 11.5103 2.25483   2
  -7  12   2 14.7726 12.2997  -1
  -3  12   8 14.7726 12.2997   2
  -6  12   2 2.02607 0.97755   2
  -5  12   2 -1.1768 0.95433   2
  -4  12   2 181.986 7.04526  -1
  -2  12   4 181.986 7.04526   2
  -3  12   2 73.2857 2.40312  -1
  -2  12   3 73.2857 2.40312   2
  -2  12   2 13.6772 1.16101  -1
  -2  12   2 13.6772 1.16101   2
  -1  12   2 44.7502 1.92441  -1
  -2  12   1 44.7502 1.92441   2
   0  12   2 175.039 16.7595  -1
   2  12   0 175.039 16.7595   2
   1  12   2 11.9135 0.99143   2
   2  12   2 3.17877 0.91408   2
   3  12   2 9.08089 3.17536  -1
   1  12   4 9.08089 3.17536   2
   4  12   2 22.6328 2.08537  -1
   1  12   5 22.6328 2.08537   2
   5  12   2 1.40856 1.35995  -1
   1  12   6 1.40856 1.35995   2
   6  12   2 9.61736 3.39842  -1
   1  12   7 9.61736 3.39842   2
   7  12   2 4.25460 6.37391  -1
   1  12   8 4.25460 6.37391   2
   8  12   2 -0.3479 1.15816   2
   9  12   2 10.7965 1.62121   2
  10  12   2 0.08508 1.36636   2
 -10  13   2 3.51428 7.67193  -1
  -3  13  11 3.51428 7.67193   2
  -9  13   2 -1.3544 2.45628  -1
  -3  13  10 -1.3544 2.45628   2
  -8  13   2 0.73531 2.54449  -1
  -3  13   9 0.73531 2.54449   2
  -7  13   2 -19.075 18.4315  -1
  -3  13   8 -19.075 18.4315   2
  -6  13   2 0.86467 1.05549   2
  -5  13   2 0.61136 0.96702   2
  -4  13   2 2.13256 3.13197  -1
  -2  13   4 2.13256 3.13197   2
  -3  13   2 16.7543 2.42210  -1
  -2  13   3 16.7543 2.42210   2
  -2  13   2 18.7774 1.32210  -1
  -2  13   2 18.7774 1.32210   2
  -1  13   2 80.5554 3.19200  -1
  -2  13   1 80.5554 3.19200   2
   0  13   2 15.7612 7.18131  -1
   2  13   0 15.7612 7.18131   2
   1  13   2 37.4452 1.64484   2
   2  13   2 27.1706 1.57768   2
   3  13   2 -1.3128 3.16115  -1
   1  13   4 -1.3128 3.16115   2
   4  13   2 3.47757 2.68622  -1
   1  13   5 3.47757 2.68622   2
   5  13   2 39.0765 2.10628  -1
   1  13   6 39.0765 2.10628   2
   6  13   2 1.78288 1.99048  -1
   1  13   7 1.78288 1.99048   2
   7  13   2 -4.7775 7.07484  -1
   1  13   8 -4.7775 7.07484   2
   9  13   2 0.44560 1.33105   2
  10  13   2 -0.3285 1.15111   2
  -9  14   2 0.88226 2.01503  -1
  -3  14  10 0.88226 2.01503   2
  -8  14   2 8.90890 7.93563  -1
  -3  14   9 8.90890 7.93563   2
  -7  14   2 55.9028 19.1561  -1
  -3  14   8 55.9028 19.1561   2
  -6  14   2 6.63452 1.26663   2
  -5  14   2 3.81715 1.16793   2
  -4  14   2 7.50761 7.65267  -1
  -2  14   4 7.50761 7.65267   2
  -3  14   2 15.6099 1.85960  -1
  -2  14   3 15.6099 1.85960   2
  -2  14   2 0.63897 1.35516  -1
  -2  14   2 0.63897 1.35516   2
  -1  14   2 18.2296 2.07088  -1
  -2  14   1 18.2296 2.07088   2
   0  14   2 17.6684 2.49952  -1
   2  14   0 17.6684 2.49952   2
   1  14   2 7.25970 0.99300   2
   2  14   2 5.04447 1.10374   2
   3  14   2 65.6288 12.3133  -1
   1  14   4 65.6288 12.3133   2
   4  14   2 8.62705 2.81370  -1
   1  14   5 8.62705 2.81370   2
   5  14   2 30.3848 2.70319  -1
   1  14   6 30.3848 2.70319   2
   6  14   2 12.5855 1.94998  -1
   1  14   7 12.5855 1.94998   2
   7  14   2 9.44723 4.00643  -1
   1  14   8 9.44723 4.00643   2
   9  14   2 0.31262 1.09356   2
  -7  15   2 7.51954 1.45924   2
  -4  15   2 69.9595 11.3622  -1
  -2  15   4 69.9595 11.3622   2
  -3  15   2 18.2871 2.77565  -1
  -2  15   3 18.2871 2.77565   2
  -2  15   2 5.67780 2.60745  -1
  -2  15   2 5.67780 2.60745   2
  -1  15   2 97.6286 5.07238  -1
  -2  15   1 97.6286 5.07238   2
   0  15   2 65.9899 5.28534  -1
   2  15   0 65.9899 5.28534   2
   1  15   2 3.48370 1.00814   2
   2  15   2 39.4580 2.01850   2
   3  15   2 54.0871 4.86284  -1
   1  15   4 54.0871 4.86284   2
   4  15   2 12.5180 2.09233  -1
   1  15   5 12.5180 2.09233   2
   5  15   2 0.40046 1.61793  -1
   1  15   6 0.40046 1.61793   2
   6  15   2 6.77193 2.12023  -1
   1  15   7 6.77193 2.12023   2
   7  15   2 1.17449 2.98091  -1
   1  15   8 1.17449 2.98091   2
   8  15   2 2.86930 1.75244   2
  -7  16   2 1.20648 1.23815   2
  -6  16   2 2.09690 1.28448   2
  -5  16   2 -6.7203 2.18292   2
  -4  16   2 25.1222 17.8193  -1
  -2  16   4 25.1222 17.8193   2
  -3  16   2 147.146 11.6582  -1
  -2  16   3 147.146 11.6582   2
  -2  16   2 63.9758 3.66997  -1
  -2  16   2 63.9758 3.66997   2
  -1  16   2 0.36282 3.09221  -1
  -2  16   1 0.36282 3.09221   2
   0  16   2 35.2662 4.37588  -1
   2  16   0 35.2662 4.37588   2
   1  16   2 -1.6652 1.09124   2
   2  16   2 0.24888 1.13197   2
   3  16   2 2.59311 3.13214  -1
   1  16   4 2.59311 3.13214   2
   4  16   2 8.92552 2.19979  -1
   1  16   5 8.92552 2.19979   2
   5  16   2 1.91267 2.42823  -1
   1  16   6 1.91267 2.42823   2
   6  16   2 4.08147 8.52636  -1
   1  16   7 4.08147 8.52636   2
   7  16   2 2.71487 1.44745   2
  -6  17   2 0.16815 1.13469   2
  -5  17   2 1.13076 1.28815   2
  -4  17   2 5.98433 2.65291   2
  -1  17   2 14.0623 3.76969  -1
  -2  17   1 14.0623 3.76969   2
   0  17   2 -1.0249 1.97188   2
   1  17   2 9.00827 1.69249   2
   2  17   2 -0.3422 1.36131   2
   3  17   2 -2.0282 1.55965   2
   4  17   2 -0.1628 2.92850  -1
   1  17   5 -0.1628 2.92850   2
   5  17   2 -0.5513 1.54714  -1
   1  17   6 -0.5513 1.54714   2
  -2  18   2 8.32589 8.15022  -1
  -2  18   2 8.32589 8.15022   2
   2  18   2 2.06653 1.76447   2
   3  18   2 -0.4013 1.28037   2
 -14   0   3 1.88811 2.75678   2
 -13   0   3 -1.5927 2.25180   2
 -12   0   3 2.29738 2.46287   2
 -11   0   3 94.0156 4.78887  -1
  -4   0  12 94.0156 4.78887   2
 -10   0   3 3.39064 1.52545  -1
  -4   0  11 3.39064 1.52545   2
  -9   0   3 163.620 7.66585  -1
  -4   0  10 163.620 7.66585   2
  -8   0   3 -11.801 1.85888   2
  -8   0   3 -7.2062 5.76758  -1
  -4   0   9 -7.2062 5.76758   2
  -7   0   3 0.88808 2.65406   2
  -6   0   3 0.16269 1.19423   2
  -5   0   3 174.165 5.92238   2
  -4   0   3 -2.5071 2.96639  -1
  -3   0   4 -2.5071 2.96639   2
  -3   0   3 129.056 4.22798  -1
  -3   0   3 129.056 4.22798   2
  -2   0   3 0.63728 0.96630  -1
  -3   0   2 0.63728 0.96630   2
  -1   0   3 55.1038 1.91229   2
   0   0   3 -0.0818 0.50183   2
   1   0   3 86.0253 2.88605   2
   2   0   3 0.13136 0.62522   2
   3   0   3 1348.10 69.1394  -1
   2   0   4 1348.10 69.1394   2
   4   0   3 2.85258 1.42302  -1
   2   0   5 2.85258 1.42302   2
   5   0   3 988.250 32.0925  -1
   2   0   6 988.250 32.0925   2
   6   0   3 -1.9957 2.34057   2
   7   0   3 448.178 26.9943   2
   8   0   3 -2.8185 2.87358   2
   9   0   3 49.6028 8.53936   2
  10   0   3 -0.8789 2.50545  -1
   1   0  12 -0.8789 2.50545   2
  11   0   3 5.16752 2.15924  -1
   1   0  13 5.16752 2.15924   2
  12   0   3 -6.3474 2.90201  -1
   1   0  14 -6.3474 2.90201   2
 -14   1   3 -0.9851 1.67365   2
 -13   1   3 -0.4427 1.68222   2
 -12   1   3 3.45159 1.67087   2
 -11   1   3 12.0866 1.78555  -1
  -4   1  12 12.0866 1.78555   2
 -10   1   3 74.2260 2.69159  -1
  -4   1  11 74.2260 2.69159   2
  -9   1   3 39.9401 2.52356  -1
  -4   1  10 39.9401 2.52356   2
  -8   1   3 -10.278 0.99726   2
  -8   1   3 -3.5783 5.87819  -1
  -4   1   9 -3.5783 5.87819   2
  -7   1   3 91.9184 3.99058   2
  -6   1   3 67.8039 2.25877   2
  -5   1   3 54.1482 1.67634   2
  -3   1   3 63.3806 1.77071  -1
  -3   1   3 63.3806 1.77071   2
  -1   1   3 53.7298 1.44278   2
   0   1   3 12.3725 0.66928   2
   1   1   3 25.0135 0.99915   2
   2   1   3 17.9170 1.25627   2
   3   1   3 176.313 8.01116  -1
   2   1   4 176.313 8.01116   2
   4   1   3 161.945 4.22351  -1
   2   1   5 161.945 4.22351   2
   5   1   3 565.653 14.5546  -1
   2   1   6 565.653 14.5546   2
   6   1   3 2.65210 1.76514   2
   7   1   3 -0.8617 1.59764   2
   8   1   3 5.16761 2.44550   2
   9   1   3 13.5352 5.12547   2
  10   1   3 40.3202 2.50447  -1
   1   1  12 40.3202 2.50447   2
  11   1   3 13.3912 1.93632  -1
   1   1  13 13.3912 1.93632   2
  12   1   3 14.8321 2.16814  -1
   1   1  14 14.8321 2.16814   2
 -14   2   3 1.27480 1.85614   2
 -13   2   3 0.63119 1.65397   2
 -12   2   3 3.60412 1.75888   2
 -11   2   3 7.84845 1.98221  -1
  -4   2  12 7.84845 1.98221   2
 -10   2   3 12.5815 1.37487  -1
  -4   2  11 12.5815 1.37487   2
  -9   2   3 28.8485 1.78178  -1
  -4   2  10 28.8485 1.78178   2
  -8   2   3 67.9967 3.63652   2
  -8   2   3 126.040 10.3573  -1
  -4   2   9 126.040 10.3573   2
  -7   2   3 12.5638 1.36712   2
  -6   2   3 37.0789 2.08826   2
  -5   2   3 6.41865 0.78286   2
  -4   2   3 184.538 8.68053  -1
  -3   2   4 184.538 8.68053   2
  -3   2   3 59.0830 1.62802  -1
  -3   2   3 59.0830 1.62802   2
  -2   2   3 43.0134 2.54665  -1
  -3   2   2 43.0134 2.54665   2
  -1   2   3 30.7295 0.98691   2
   0   2   3 13.4272 0.74143   2
   1   2   3 228.067 4.97128   2
   2   2   3 165.185 3.56138   2
   3   2   3 87.6464 3.56084  -1
   2   2   4 87.6464 3.56084   2
   4   2   3 262.183 6.31897  -1
   2   2   5 262.183 6.31897   2
   5   2   3 161.970 5.00758  -1
   2   2   6 161.970 5.00758   2
   6   2   3 278.602 12.8000   2
   7   2   3 8.55878 1.87159   2
   8   2   3 7.86118 2.09963   2
   9   2   3 24.3883 4.10819   2
  10   2   3 42.1643 2.57520  -1
   1   2  12 42.1643 2.57520   2
  11   2   3 5.27184 1.71128  -1
   1   2  13 5.27184 1.71128   2
  12   2   3 4.82843 2.08427  -1
   1   2  14 4.82843 2.08427   2
 -14   3   3 6.64265 2.13511   2
 -13   3   3 1.03367 1.65822   2
 -12   3   3 4.42273 1.61419   2
 -11   3   3 28.2916 2.42901  -1
  -4   3  12 28.2916 2.42901   2
 -10   3   3 17.1116 1.45567  -1
  -4   3  11 17.1116 1.45567   2
  -9   3   3 60.2057 2.66002  -1
  -4   3  10 60.2057 2.66002   2
  -8   3   3 1.42287 0.90320   2
  -7   3   3 0.06329 0.82923   2
  -6   3   3 808.764 16.9444   2
  -5   3   3 46.7420 2.66166   2
  -5   3   3 1037.70 55.5086  -1
  -3   3   5 1037.70 55.5086   2
  -4   3   3 116.375 4.37336  -1
  -3   3   4 116.375 4.37336   2
  -3   3   3 1057.60 19.4420  -1
  -3   3   3 1057.60 19.4420   2
  -2   3   3 194.861 5.88759  -1
  -3   3   2 194.861 5.88759   2
  -1   3   3 69.0244 1.69761   2
   0   3   3 299.275 5.40207   2
   1   3   3 2300.21 37.5759   2
   2   3   3 69.6104 1.95591   2
   3   3   3 42.8978 2.59593  -1
   2   3   4 42.8978 2.59593   2
   4   3   3 72.8769 3.76191  -1
   2   3   5 72.8769 3.76191   2
   5   3   3 79.3523 2.95814  -1
   2   3   6 79.3523 2.95814   2
   6   3   3 61.4527 3.18892   2
   7   3   3 0.04995 1.37900   2
   8   3   3 28.7712 2.93488   2
   9   3   3 3.07565 4.39119   2
  10   3   3 21.0830 2.38967  -1
   1   3  12 21.0830 2.38967   2
  11   3   3 3.68262 1.69043  -1
   1   3  13 3.68262 1.69043   2
  12   3   3 0.47647 2.03283  -1
   1   3  14 0.47647 2.03283   2
 -14   4   3 -0.7041 1.77745   2
 -13   4   3 -1.6351 1.58889   2
 -12   4   3 0.06132 1.58677   2
 -11   4   3 11.1910 2.09791  -1
  -4   4  12 11.1910 2.09791   2
 -10   4   3 21.6428 1.91299  -1
  -4   4  11 21.6428 1.91299   2
  -9   4   3 21.2702 1.94176  -1
  -4   4  10 21.2702 1.94176   2
  -8   4   3 30.2366 1.68710   2
  -7   4   3 2.23552 0.75023   2
  -6   4   3 357.827 7.98002   2
  -5   4   3 170.667 4.67284   2
  -4   4   3 176.669 5.39492  -1
  -3   4   4 176.669 5.39492   2
  -3   4   3 27.6078 1.74264  -1
  -3   4   3 27.6078 1.74264   2
  -2   4   3 369.018 11.3069  -1
  -3   4   2 369.018 11.3069   2
  -1   4   3 319.233 5.91520   2
   0   4   3 144.811 3.02998   2
   1   4   3 102.170 2.67878   2
   2   4   3 9.80699 0.75978   2
   3   4   3 153.561 4.68963  -1
   2   4   4 153.561 4.68963   2
   4   4   3 250.697 7.18178  -1
   2   4   5 250.697 7.18178   2
   5   4   3 33.9686 3.27440  -1
   2   4   6 33.9686 3.27440   2
   6   4   3 2.26064 1.25396   2
   7   4   3 28.4531 2.03777   2
   8   4   3 29.6562 3.80204   2
   9   4   3 1.28099 2.04229   2
  10   4   3 -4.3439 4.51624  -1
   1   4  12 -4.3439 4.51624   2
  11   4   3 32.0461 2.32731  -1
   1   4  13 32.0461 2.32731   2
  12   4   3 2.65520 2.21330  -1
   1   4  14 2.65520 2.21330   2
 -14   5   3 6.11891 1.87161   2
 -13   5   3 2.22848 1.85157   2
 -12   5   3 -0.4168 1.49020   2
 -11   5   3 57.8007 5.84816  -1
  -4   5  12 57.8007 5.84816   2
 -10   5   3 40.2123 2.62456  -1
  -4   5  11 40.2123 2.62456   2
  -9   5   3 2.37125 1.59293  -1
  -4   5  10 2.37125 1.59293   2
  -8   5   3 9.41594 1.02597   2
  -7   5   3 61.9319 2.39805   2
  -6   5   3 146.037 3.39998   2
  -5   5   3 -2.8049 1.00051   2
  -4   5   3 367.475 11.2724  -1
  -3   5   4 367.475 11.2724   2
  -3   5   3 2260.23 37.7666  -1
  -3   5   3 2260.23 37.7666   2
  -2   5   3 72.9390 3.08707  -1
  -3   5   2 72.9390 3.08707   2
  -1   5   3 11.7739 0.78195   2
   0   5   3 10.0994 0.84274   2
   1   5   3 9.10658 0.66359   2
   2   5   3 42.1345 1.56093   2
   3   5   3 -6.9280 2.63409  -1
   2   5   4 -6.9280 2.63409   2
   4   5   3 7.77639 1.72845  -1
   2   5   5 7.77639 1.72845   2
   5   5   3 110.745 5.08406  -1
   2   5   6 110.745 5.08406   2
   6   5   3 80.0773 3.18703   2
   7   5   3 -0.4434 1.16047   2
   8   5   3 4.48318 1.63221   2
   9   5   3 3.15893 2.33408   2
  10   5   3 -9.3827 5.08097  -1
   1   5  12 -9.3827 5.08097   2
  11   5   3 9.91037 1.83331  -1
   1   5  13 9.91037 1.83331   2
  12   5   3 10.0403 2.50177  -1
   1   5  14 10.0403 2.50177   2
  13   5   3 -2.3177 1.48583   2
 -14   6   3 -2.4194 1.73584   2
 -13   6   3 2.97991 1.98703   2
 -11   6   3 3.85837 5.35748  -1
  -4   6  12 3.85837 5.35748   2
 -10   6   3 51.5391 2.45334  -1
  -4   6  11 51.5391 2.45334   2
  -9   6   3 36.0920 2.28661  -1
  -4   6  10 36.0920 2.28661   2
  -8   6   3 4.47858 1.09798   2
  -8   6   3 2.16313 7.19101  -1
  -4   6   9 2.16313 7.19101   2
  -7   6   3 21.7559 1.31309   2
  -6   6   3 11.1828 1.54878   2
  -5   6   3 129.128 3.00488   2
  -4   6   3 183.440 4.36090  -1
  -3   6   4 183.440 4.36090   2
  -3   6   3 4.09419 1.03085  -1
  -3   6   3 4.09419 1.03085   2
  -2   6   3 173.186 8.77803  -1
  -3   6   2 173.186 8.77803   2
  -1   6   3 1068.36 18.1357   2
   0   6   3 190.294 4.76845   2
   1   6   3 4.99033 0.73938   2
   2   6   3 136.888 4.01905   2
   3   6   3 53.9952 3.65875  -1
   2   6   4 53.9952 3.65875   2
   4   6   3 317.675 7.04528  -1
   2   6   5 317.675 7.04528   2
   5   6   3 134.899 4.59022  -1
   2   6   6 134.899 4.59022   2
   6   6   3 91.2295 3.57235   2
   7   6   3 -1.5215 1.32803   2
   8   6   3 9.39025 2.09950   2
   9   6   3 6.88446 2.20262   2
   9   6   3 46.2489 18.1557  -1
   1   6  11 46.2489 18.1557   2
  10   6   3 10.7021 2.24237  -1
   1   6  12 10.7021 2.24237   2
  11   6   3 -2.1164 1.73218  -1
   1   6  13 -2.1164 1.73218   2
  12   6   3 3.70761 2.13861  -1
   1   6  14 3.70761 2.13861   2
  13   6   3 -0.0713 1.55451   2
 -13   7   3 0.31580 1.81851   2
 -11   7   3 13.3643 2.43894  -1
  -4   7  12 13.3643 2.43894   2
 -10   7   3 12.0273 1.63357  -1
  -4   7  11 12.0273 1.63357   2
  -9   7   3 91.5674 3.31214  -1
  -4   7  10 91.5674 3.31214   2
  -8   7   3 3.26706 1.03271   2
  -8   7   3 13.0621 7.90973  -1
  -4   7   9 13.0621 7.90973   2
  -7   7   3 37.3371 1.73228   2
  -6   7   3 91.1547 2.74301   2
  -5   7   3 64.2917 1.95525   2
  -4   7   3 185.585 4.31640  -1
  -3   7   4 185.585 4.31640   2
  -3   7   3 222.676 4.98924  -1
  -3   7   3 222.676 4.98924   2
  -2   7   3 225.411 5.52120  -1
  -3   7   2 225.411 5.52120   2
  -1   7   3 125.936 2.91448   2
   0   7   3 -0.2634 0.54186   2
   1   7   3 57.7650 1.62661   2
   2   7   3 82.5753 2.21249   2
   3   7   3 169.983 5.91796  -1
   2   7   4 169.983 5.91796   2
   4   7   3 31.0438 1.49949  -1
   2   7   5 31.0438 1.49949   2
   5   7   3 135.784 4.01072  -1
   2   7   6 135.784 4.01072   2
   7   7   3 4.12682 0.93384   2
   8   7   3 1.72370 0.99606   2
   9   7   3 0.29022 0.98261   2
   9   7   3 4.44721 17.9170  -1
   1   7  11 4.44721 17.9170   2
  10   7   3 16.0980 2.46817  -1
   1   7  12 16.0980 2.46817   2
  11   7   3 -3.4194 1.87015  -1
   1   7  13 -3.4194 1.87015   2
  12   7   3 13.9747 2.28222  -1
   1   7  14 13.9747 2.28222   2
 -13   8   3 8.03591 2.40721   2
 -11   8   3 7.43490 2.91976  -1
  -4   8  12 7.43490 2.91976   2
 -10   8   3 9.88557 3.36830  -1
  -4   8  11 9.88557 3.36830   2
  -9   8   3 1.34994 1.89687  -1
  -4   8  10 1.34994 1.89687   2
  -8   8   3 2.15233 1.07445   2
  -8   8   3 3.66770 8.42591  -1
  -4   8   9 3.66770 8.42591   2
  -7   8   3 -0.2420 0.76936   2
  -6   8   3 37.1740 1.86596   2
  -4   8   3 34.8234 1.78349  -1
  -3   8   4 34.8234 1.78349   2
  -3   8   3 -14.649 2.26099  -1
  -3   8   3 -14.649 2.26099   2
  -2   8   3 66.9664 2.36599  -1
  -3   8   2 66.9664 2.36599   2
  -1   8   3 205.484 4.09431   2
   0   8   3 103.903 2.71424   2
   1   8   3 88.0175 2.40189   2
   2   8   3 22.0070 1.22324   2
   3   8   3 95.5581 2.67031  -1
   2   8   4 95.5581 2.67031   2
   4   8   3 111.491 3.03962  -1
   2   8   5 111.491 3.03962   2
   5   8   3 15.2632 2.22916  -1
   2   8   6 15.2632 2.22916   2
   7   8   3 3.53755 0.87896   2
   8   8   3 0.69470 0.91724   2
   9   8   3 -13.021 17.8052  -1
   1   8  11 -13.021 17.8052   2
  10   8   3 8.20989 2.15152  -1
   1   8  12 8.20989 2.15152   2
  11   8   3 14.7632 2.04798  -1
   1   8  13 14.7632 2.04798   2
  12   8   3 -5.5433 8.29519  -1
   1   8  14 -5.5433 8.29519   2
 -13   9   3 1.02882 1.31151   2
 -11   9   3 7.53149 2.78821  -1
  -4   9  12 7.53149 2.78821   2
 -10   9   3 2.16527 1.58983  -1
  -4   9  11 2.16527 1.58983   2
  -9   9   3 19.7191 2.76581  -1
  -4   9  10 19.7191 2.76581   2
  -8   9   3 9.26951 9.85611  -1
  -4   9   9 9.26951 9.85611   2
  -7   9   3 3.17888 0.97607   2
  -6   9   3 5.81945 0.91602   2
  -5   9   3 1.76174 0.68493   2
  -5   9   3 72.7358 5.53021  -1
  -3   9   5 72.7358 5.53021   2
  -4   9   3 131.207 3.12976  -1
  -3   9   4 131.207 3.12976   2
  -3   9   3 22.8249 0.93017  -1
  -3   9   3 22.8249 0.93017   2
  -2   9   3 442.953 8.39464  -1
  -3   9   2 442.953 8.39464   2
   0   9   3 7.79337 0.77279   2
   1   9   3 212.766 4.63307   2
   2   9   3 309.545 5.94410   2
   3   9   3 176.956 4.95704  -1
   2   9   4 176.956 4.95704   2
   4   9   3 53.8563 2.48577  -1
   2   9   5 53.8563 2.48577   2
   5   9   3 13.9330 1.62837  -1
   2   9   6 13.9330 1.62837   2
   6   9   3 68.3696 4.90195  -1
   2   9   7 68.3696 4.90195   2
   7   9   3 17.1858 1.48177   2
   8   9   3 1.29873 1.04658   2
   9   9   3 13.0522 1.60396   2
  10   9   3 0.10975 2.27785  -1
   1   9  12 0.10975 2.27785   2
  11   9   3 21.5716 2.59048  -1
   1   9  13 21.5716 2.59048   2
 -12  10   3 -1.0398 1.34745   2
 -11  10   3 40.7092 16.4263  -1
  -4  10  12 40.7092 16.4263   2
 -10  10   3 -0.1666 1.56225  -1
  -4  10  11 -0.1666 1.56225   2
  -9  10   3 -11.355 5.28650  -1
  -4  10  10 -11.355 5.28650   2
  -8  10   3 21.7514 11.4955  -1
  -4  10   9 21.7514 11.4955   2
  -7  10   3 11.5627 2.00084   2
  -6  10   3 13.7785 1.27846   2
  -5  10   3 123.644 7.75692  -1
  -3  10   5 123.644 7.75692   2
  -4  10   3 33.5156 1.50358  -1
  -3  10   4 33.5156 1.50358   2
  -3  10   3 23.7781 1.34705  -1
  -3  10   3 23.7781 1.34705   2
  -2  10   3 77.6435 2.62333  -1
  -3  10   2 77.6435 2.62333   2
   0  10   3 2.43993 0.61955   2
   1  10   3 44.8332 1.68521   2
   2  10   3 44.6252 8.86139  -1
   2  10   3 44.6252 8.86139   2
   3  10   3 119.000 3.52100  -1
   2  10   4 119.000 3.52100   2
   4  10   3 3.88596 1.12449  -1
   2  10   5 3.88596 1.12449   2
   5  10   3 4.41618 1.52821  -1
   2  10   6 4.41618 1.52821   2
   6  10   3 15.3060 3.57953  -1
   2  10   7 15.3060 3.57953   2
   7  10   3 1.89159 1.11629   2
   8  10   3 3.01583 1.15489   2
   9  10   3 4.14517 1.31887   2
   9  10   3 22.6116 20.9520  -1
   1  10  11 22.6116 20.9520   2
  10  10   3 3.90199 2.34340  -1
   1  10  12 3.90199 2.34340   2
  11  10   3 7.08904 6.56229  -1
   1  10  13 7.08904 6.56229   2
 -12  11   3 1.37614 1.39688   2
 -11  11   3 15.4176 7.93536  -1
  -4  11  12 15.4176 7.93536   2
 -10  11   3 4.52292 1.59477  -1
  -4  11  11 4.52292 1.59477   2
  -9  11   3 -0.2614 2.48539  -1
  -4  11  10 -0.2614 2.48539   2
  -8  11   3 -0.5128 18.5892  -1
  -4  11   9 -0.5128 18.5892   2
  -8  11   3 2.03926 1.12070   2
  -7  11   3 6.77318 1.10693   2
  -6  11   3 35.4255 3.26628   2
  -5  11   3 125.176 5.65316  -1
  -3  11   5 125.176 5.65316   2
  -4  11   3 77.7421 2.72800  -1
  -3  11   4 77.7421 2.72800   2
  -3  11   3 265.694 6.23585  -1
  -3  11   3 265.694 6.23585   2
  -2  11   3 125.407 3.69189  -1
  -3  11   2 125.407 3.69189   2
  -1  11   3 265.634 13.8998  -1
  -3  11   1 265.634 13.8998   2
   0  11   3 27.9501 1.22727   2
   1  11   3 -0.8222 0.65635   2
   2  11   3 30.2654 3.38948  -1
   2  11   3 30.2654 3.38948   2
   3  11   3 33.5925 2.17271  -1
   2  11   4 33.5925 2.17271   2
   4  11   3 51.5606 2.03928  -1
   2  11   5 51.5606 2.03928   2
   5  11   3 35.8268 2.16011  -1
   2  11   6 35.8268 2.16011   2
   6  11   3 7.78757 12.7540  -1
   2  11   7 7.78757 12.7540   2
   7  11   3 -0.9533 1.27339   2
   8  11   3 7.59934 1.30261   2
   8  11   3 3.33889 21.1783  -1
   1  11  10 3.33889 21.1783   2
   9  11   3 3.21982 1.21098   2
   9  11   3 5.43237 3.67012  -1
   1  11  11 5.43237 3.67012   2
  10  11   3 5.43947 2.25838  -1
   1  11  12 5.43947 2.25838   2
 -11  12   3 -3.7290 2.53068  -1
  -4  12  12 -3.7290 2.53068   2
 -10  12   3 -1.8364 4.46327  -1
  -4  12  11 -1.8364 4.46327   2
  -9  12   3 -11.114 5.05858  -1
  -4  12  10 -11.114 5.05858   2
  -8  12   3 6.00699 18.5348  -1
  -4  12   9 6.00699 18.5348   2
  -7  12   3 1.93194 1.13191   2
  -6  12   3 9.22284 1.31485   2
  -5  12   3 35.8229 3.98502  -1
  -3  12   5 35.8229 3.98502   2
  -4  12   3 97.7038 2.67353  -1
  -3  12   4 97.7038 2.67353   2
  -3  12   3 2.02654 1.20944  -1
  -3  12   3 2.02654 1.20944   2
  -2  12   3 79.2601 3.47432  -1
  -3  12   2 79.2601 3.47432   2
  -1  12   3 33.5625 7.24333  -1
  -3  12   1 33.5625 7.24333   2
   0  12   3 0.22900 0.65001   2
   1  12   3 4.60305 0.84639   2
   2  12   3 18.4280 3.23364  -1
   2  12   3 18.4280 3.23364   2
   3  12   3 19.3640 2.07090  -1
   2  12   4 19.3640 2.07090   2
   4  12   3 8.88261 1.43382  -1
   2  12   5 8.88261 1.43382   2
   5  12   3 41.1315 3.27390  -1
   2  12   6 41.1315 3.27390   2
   6  12   3 7.98513 3.36351  -1
   2  12   7 7.98513 3.36351   2
   8  12   3 0.96692 1.33667   2
   9  12   3 -5.4827 3.12282  -1
   1  12  11 -5.4827 3.12282   2
   9  12   3 -2.4849 1.14613   2
  10  12   3 20.3680 8.49841  -1
   1  12  12 20.3680 8.49841   2
 -10  13   3 -0.5793 6.93530  -1
  -4  13  11 -0.5793 6.93530   2
  -9  13   3 16.8392 6.92963  -1
  -4  13  10 16.8392 6.92963   2
  -8  13   3 -12.782 17.4332  -1
  -4  13   9 -12.782 17.4332   2
  -7  13   3 -0.0654 1.10018   2
  -6  13   3 8.02018 1.40268   2
  -5  13   3 -3.6614 3.20823  -1
  -3  13   5 -3.6614 3.20823   2
  -4  13   3 18.7426 1.57573  -1
  -3  13   4 18.7426 1.57573   2
  -3  13   3 -3.8080 1.12101  -1
  -3  13   3 -3.8080 1.12101   2
  -2  13   3 14.0048 1.97547  -1
  -3  13   2 14.0048 1.97547   2
  -1  13   3 68.3562 4.51771  -1
  -3  13   1 68.3562 4.51771   2
   0  13   3 5.42777 0.89919   2
   1  13   3 6.60349 1.01048   2
   2  13   3 -3.2989 6.52088  -1
   2  13   3 -3.2989 6.52088   2
   3  13   3 6.90267 2.18148  -1
   2  13   4 6.90267 2.18148   2
   4  13   3 14.2456 2.97637  -1
   2  13   5 14.2456 2.97637   2
   5  13   3 17.1511 2.32956  -1
   2  13   6 17.1511 2.32956   2
   6  13   3 40.7664 17.2278  -1
   2  13   7 40.7664 17.2278   2
   7  13   3 -1.4352 1.20719   2
   8  13   3 21.8369 2.08714   2
   9  13   3 1.71059 1.50237   2
   9  13   3 -1.0429 8.20957  -1
   1  13  11 -1.0429 8.20957   2
  -9  14   3 -0.8911 9.64324  -1
  -4  14  10 -0.8911 9.64324   2
  -8  14   3 2.32252 1.34015   2
  -7  14   3 10.6115 1.61586   2
  -6  14   3 10.8831 2.46255   2
  -5  14   3 19.6142 3.43736  -1
  -3  14   5 19.6142 3.43736   2
  -4  14   3 35.3088 2.83558  -1
  -3  14   4 35.3088 2.83558   2
  -3  14   3 -4.6297 1.75034  -1
  -3  14   3 -4.6297 1.75034   2
  -2  14   3 13.3255 5.29098  -1
  -3  14   2 13.3255 5.29098   2
  -1  14   3 17.1743 8.13002  -1
  -3  14   1 17.1743 8.13002   2
   0  14   3 11.1823 1.16554   2
   1  14   3 -1.4405 0.84642   2
   2  14   3 3.97161 11.3598  -1
   2  14   3 3.97161 11.3598   2
   3  14   3 20.1894 2.49053  -1
   2  14   4 20.1894 2.49053   2
   4  14   3 0.55867 1.54488  -1
   2  14   5 0.55867 1.54488   2
   5  14   3 -2.9251 2.19330  -1
   2  14   6 -2.9251 2.19330   2
   6  14   3 27.3369 4.03688  -1
   2  14   7 27.3369 4.03688   2
   8  14   3 0.26826 1.42654   2
  -8  15   3 5.80612 1.56231   2
  -7  15   3 8.74985 1.51978   2
  -6  15   3 5.90521 1.21597   2
  -5  15   3 44.9308 9.29692  -1
  -3  15   5 44.9308 9.29692   2
  -4  15   3 112.832 5.69775  -1
  -3  15   4 112.832 5.69775   2
  -3  15   3 48.2170 3.86755  -1
  -3  15   3 48.2170 3.86755   2
  -2  15   3 14.1814 2.13552  -1
  -3  15   2 14.1814 2.13552   2
  -1  15   3 9.79024 1.80638   2
  -1  15   3 34.8518 4.19788  -1
  -3  15   1 34.8518 4.19788   2
   0  15   3 5.29083 1.16327   2
   1  15   3 -1.7386 0.95997   2
   2  15   3 30.3567 4.16536  -1
   2  15   3 30.3567 4.16536   2
   3  15   3 -3.2155 2.01141  -1
   2  15   4 -3.2155 2.01141   2
   4  15   3 41.0841 3.04436  -1
   2  15   5 41.0841 3.04436   2
   5  15   3 32.5843 10.5743  -1
   2  15   6 32.5843 10.5743   2
   6  15   3 9.65952 3.28127  -1
   2  15   7 9.65952 3.28127   2
   7  15   3 -0.4477 1.82302   2
  -7  16   3 1.18601 1.17785   2
  -6  16   3 -2.2727 1.19321   2
  -5  16   3 -3.6399 1.37672   2
  -4  16   3 -3.3446 3.36696  -1
  -3  16   4 -3.3446 3.36696   2
  -3  16   3 34.7770 3.26209  -1
  -3  16   3 34.7770 3.26209   2
  -2  16   3 117.716 5.68118  -1
  -3  16   2 117.716 5.68118   2
  -1  16   3 -6.6489 18.5424  -1
  -3  16   1 -6.6489 18.5424   2
   0  16   3 17.3272 1.79925   2
   1  16   3 -2.5881 1.21365   2
   2  16   3 8.40127 20.7964  -1
   2  16   3 8.40127 20.7964   2
   3  16   3 -14.142 2.12756  -1
   2  16   4 -14.142 2.12756   2
   4  16   3 48.0614 2.53476  -1
   2  16   5 48.0614 2.53476   2
   5  16   3 2.94844 2.07312  -1
   2  16   6 2.94844 2.07312   2
   6  16   3 -1.1404 1.42324   2
  -6  17   3 -2.6237 1.18601   2
  -5  17   3 -1.3711 2.10451   2
  -3  17   3 0.58575 6.51454  -1
  -3  17   3 0.58575 6.51454   2
  -1  17   3 -1.4081 9.33084   2
   0  17   3 0.90782 3.42505   2
   1  17   3 -3.8271 1.59415   2
   2  17   3 -2.6353 1.76279   2
   4  17   3 8.98155 2.47591  -1
   2  17   5 8.98155 2.47591   2
   1  18   3 0.54829 1.66773   2
   2  18   3 1.83681 1.52517   2
 -14   0   4 2.61921 2.57261   2
 -13   0   4 3.37338 2.51392   2
 -12   0   4 47.3381 6.32885  -1
  -5   0  13 47.3381 6.32885   2
 -11   0   4 -1.4150 1.77210  -1
  -5   0  12 -1.4150 1.77210   2
 -10   0   4 9.46304 2.52921  -1
  -5   0  11 9.46304 2.52921   2
  -9   0   4 -0.3613 1.61053   2
  -8   0   4 48.1090 48.3731   2
  -7   0   4 1.94828 1.33990   2
  -6   0   4 104.608 4.49605   2
  -5   0   4 1.05590 0.79547   2
  -4   0   4 188.786 6.43362  -1
  -4   0   4 188.786 6.43362   2
  -3   0   4 -1.1152 2.95679  -1
  -4   0   3 -1.1152 2.95679   2
  -2   0   4 11.0772 7.45264   2
  -1   0   4 -0.3056 0.64057   2
   0   0   4 1245.30 28.1917   2
   1   0   4 -1.4419 0.51975   2
   2   0   4 1677.56 85.4033  -1
   3   0   3 1677.56 85.4033   2
   3   0   4 -2.0864 1.60404  -1
   3   0   4 -2.0864 1.60404   2
   4   0   4 434.107 18.4392  -1
   3   0   5 434.107 18.4392   2
   5   0   4 -0.3852 2.03785   2
   6   0   4 365.096 22.8554   2
   7   0   4 -1.0759 3.38574   2
   8   0   4 0.52495 3.28278   2
   9   0   4 7.06541 2.40150  -1
   2   0  11 7.06541 2.40150   2
  10   0   4 -4.6938 1.90466  -1
   2   0  12 -4.6938 1.90466   2
  11   0   4 6.64713 9.57285  -1
   2   0  13 6.64713 9.57285   2
 -14   1   4 -3.5130 1.62043   2
 -13   1   4 2.35571 1.70944   2
 -12   1   4 50.2123 5.75523  -1
  -5   1  13 50.2123 5.75523   2
 -11   1   4 30.5120 1.99202  -1
  -5   1  12 30.5120 1.99202   2
 -10   1   4 12.5444 1.86990  -1
  -5   1  11 12.5444 1.86990   2
  -9   1   4 24.5714 2.46877   2
  -8   1   4 63.7961 2.92279   2
  -7   1   4 -29.462 24.9353   2
  -6   1   4 6.77522 1.11134   2
  -5   1   4 113.414 8.53417  -1
  -4   1   5 113.414 8.53417   2
  -4   1   4 26.9357 1.35500  -1
  -4   1   4 26.9357 1.35500   2
  -3   1   4 1769.33 30.7584   2
  -3   1   4 1399.43 48.5328  -1
  -4   1   3 1399.43 48.5328   2
  -2   1   4 52.8181 1.48323   2
  -1   1   4 181.337 3.52677   2
   0   1   4 405.012 6.21907   2
   1   1   4 227.080 4.31798   2
   2   1   4 139.112 5.18254  -1
   3   1   3 139.112 5.18254   2
   3   1   4 127.896 3.93134  -1
   3   1   4 127.896 3.93134   2
   4   1   4 486.088 11.5702  -1
   3   1   5 486.088 11.5702   2
   5   1   4 111.246 6.82817   2
   6   1   4 13.8529 2.61448   2
   7   1   4 47.6676 5.23512   2
   8   1   4 7.36346 2.96876   2
   9   1   4 62.2561 2.75051  -1
   2   1  11 62.2561 2.75051   2
  10   1   4 33.9403 2.02821  -1
   2   1  12 33.9403 2.02821   2
  11   1   4 -0.1465 1.91376  -1
   2   1  13 -0.1465 1.91376   2
  12   1   4 -13.570 13.5416   2
 -14   2   4 2.48601 1.74661   2
 -13   2   4 0.58510 1.49510   2
 -12   2   4 -4.7397 2.20539  -1
  -5   2  13 -4.7397 2.20539   2
 -11   2   4 10.8173 1.44662  -1
  -5   2  12 10.8173 1.44662   2
 -10   2   4 13.2162 1.91907  -1
  -5   2  11 13.2162 1.91907   2
  -9   2   4 28.3085 2.73580   2
  -8   2   4 11.3445 1.12639   2
  -7   2   4 9.69430 1.18759   2
  -6   2   4 91.9165 2.46053   2
  -5   2   4 243.605 15.1596  -1
  -4   2   5 243.605 15.1596   2
  -4   2   4 1059.85 18.3655  -1
  -4   2   4 1059.85 18.3655   2
  -3   2   4 224.835 8.84851  -1
  -4   2   3 224.835 8.84851   2
  -2   2   4 122.940 2.61396   2
  -1   2   4 1496.31 22.3704   2
   0   2   4 118.099 2.47985   2
   1   2   4 806.899 12.9347   2
   2   2   4 73.2277 4.40927  -1
   3   2   3 73.2277 4.40927   2
   3   2   4 56.0904 2.49102  -1
   3   2   4 56.0904 2.49102   2
   4   2   4 79.8357 3.87827  -1
   3   2   5 79.8357 3.87827   2
   5   2   4 11.3543 1.88442   2
   6   2   4 6.21417 1.88008   2
   7   2   4 129.126 6.30832   2
   8   2   4 0.91014 1.69496   2
   9   2   4 15.2690 1.88645  -1
   2   2  11 15.2690 1.88645   2
  10   2   4 -4.4343 4.77249  -1
   2   2  12 -4.4343 4.77249   2
  11   2   4 7.45424 1.95015  -1
   2   2  13 7.45424 1.95015   2
  12   2   4 7.64534 14.1448   2
 -14   3   4 3.26893 2.24382   2
 -13   3   4 0.50794 1.68688   2
 -12   3   4 22.1745 2.45753  -1
  -5   3  13 22.1745 2.45753   2
 -11   3   4 62.5670 2.63489  -1
  -5   3  12 62.5670 2.63489   2
 -10   3   4 1.53675 1.77393  -1
  -5   3  11 1.53675 1.77393   2
  -9   3   4 20.8705 3.44732   2
  -8   3   4 55.6277 2.91272   2
  -7   3   4 74.0491 2.90777   2
  -6   3   4 22.6537 1.72957   2
  -6   3   4 17.8667 6.08775  -1
  -4   3   6 17.8667 6.08775   2
  -5   3   4 374.559 10.6553  -1
  -4   3   5 374.559 10.6553   2
  -4   3   4 234.162 5.96207  -1
  -4   3   4 234.162 5.96207   2
  -3   3   4 125.177 4.68665  -1
  -4   3   3 125.177 4.68665   2
  -2   3   4 1399.93 24.0777   2
  -1   3   4 44.9874 1.52505   2
   0   3   4 398.381 6.80616   2
   1   3   4 5.52028 0.54929   2
   2   3   4 66.3297 2.84769  -1
   3   3   3 66.3297 2.84769   2
   3   3   4 67.6526 3.09027  -1
   3   3   4 67.6526 3.09027   2
   4   3   4 162.125 7.99642  -1
   3   3   5 162.125 7.99642   2
   5   3   4 333.239 8.95566   2
   6   3   4 64.0989 3.07934   2
   7   3   4 67.8532 3.49796   2
   8   3   4 92.7386 6.11500   2
   9   3   4 7.82530 1.93513  -1
   2   3  11 7.82530 1.93513   2
  10   3   4 27.9397 4.21234  -1
   2   3  12 27.9397 4.21234   2
  11   3   4 -1.3916 1.87707  -1
   2   3  13 -1.3916 1.87707   2
  12   3   4 -1.8861 19.1211   2
 -14   4   4 2.96881 1.95464   2
 -13   4   4 3.25732 1.50266   2
 -12   4   4 5.32582 2.07084  -1
  -5   4  13 5.32582 2.07084   2
 -11   4   4 17.0325 1.74345  -1
  -5   4  12 17.0325 1.74345   2
 -10   4   4 46.5342 2.49046  -1
  -5   4  11 46.5342 2.49046   2
  -9   4   4 -1.1064 1.13977   2
  -9   4   4 -8.6759 7.52317  -1
  -5   4  10 -8.6759 7.52317   2
  -8   4   4 77.6600 2.69311   2
  -7   4   4 81.0398 2.84212   2
  -6   4   4 10.6897 0.73313   2
  -5   4   4 495.833 10.1854  -1
  -4   4   5 495.833 10.1854   2
  -4   4   4 1864.30 33.1586  -1
  -4   4   4 1864.30 33.1586   2
  -3   4   4 223.191 5.86403  -1
  -4   4   3 223.191 5.86403   2
  -2   4   4 232.279 4.63969   2
  -1   4   4 35.4904 1.46940   2
   0   4   4 447.358 7.90448   2
   1   4   4 6.58015 0.78905   2
   2   4   4 202.152 6.11146  -1
   3   4   3 202.152 6.11146   2
   3   4   4 210.046 6.17747  -1
   3   4   4 210.046 6.17747   2
   4   4   4 40.7153 4.68395  -1
   3   4   5 40.7153 4.68395   2
   5   4   4 19.0058 1.63099   2
   6   4   4 16.9969 1.42098   2
   7   4   4 6.74638 1.57230   2
   8   4   4 5.19992 2.35327   2
   8   4   4 80.4116 15.8467  -1
   2   4  10 80.4116 15.8467   2
   9   4   4 16.3216 2.08528  -1
   2   4  11 16.3216 2.08528   2
  10   4   4 1.71160 3.57636  -1
   2   4  12 1.71160 3.57636   2
  11   4   4 0.15674 1.96277  -1
   2   4  13 0.15674 1.96277   2
  12   4   4 5.91840 10.9077   2
 -14   5   4 -1.8985 1.59405   2
 -13   5   4 14.5207 2.57682   2
 -12   5   4 10.6021 3.10307  -1
  -5   5  13 10.6021 3.10307   2
 -11   5   4 4.27828 3.66122  -1
  -5   5  12 4.27828 3.66122   2
 -10   5   4 9.05717 2.46744  -1
  -5   5  11 9.05717 2.46744   2
  -9   5   4 8.81929 1.54265   2
  -9   5   4 -0.8990 7.64567  -1
  -5   5  10 -0.8990 7.64567   2
  -8   5   4 7.98413 1.07455   2
  -7   5   4 122.416 3.76816   2
  -6   5   4 25.9703 1.24864   2
  -5   5   4 570.807 12.8244  -1
  -4   5   5 570.807 12.8244   2
  -4   5   4 -0.8460 0.91341  -1
  -4   5   4 -0.8460 0.91341   2
  -3   5   4 464.074 16.9275  -1
  -4   5   3 464.074 16.9275   2
  -2   5   4 107.069 2.87495   2
  -1   5   4 26.3559 1.12576   2
   0   5   4 1.38738 0.54261   2
   1   5   4 20.4320 1.37433   2
   2   5   4 2.13222 2.85672  -1
   3   5   3 2.13222 2.85672   2
   3   5   4 10.6190 1.64872  -1
   3   5   4 10.6190 1.64872   2
   4   5   4 0.03952 2.49070  -1
   3   5   5 0.03952 2.49070   2
   5   5   4 10.4027 1.27124   2
   6   5   4 17.9466 1.66609   2
   7   5   4 0.19857 1.36077   2
   8   5   4 5.64512 2.30032   2
   8   5   4 32.6065 16.1436  -1
   2   5  10 32.6065 16.1436   2
   9   5   4 -1.0676 1.91760  -1
   2   5  11 -1.0676 1.91760   2
  10   5   4 0.09286 1.63380  -1
   2   5  12 0.09286 1.63380   2
  11   5   4 24.6697 2.39255  -1
   2   5  13 24.6697 2.39255   2
  12   5   4 10.6052 3.86197  -1
   2   5  14 10.6052 3.86197   2
 -14   6   4 0.70291 1.95418   2
 -13   6   4 -0.4729 1.75217   2
 -12   6   4 11.1439 3.01810  -1
  -5   6  13 11.1439 3.01810   2
 -11   6   4 31.4526 2.69880  -1
  -5   6  12 31.4526 2.69880   2
 -10   6   4 -1.2046 2.64246  -1
  -5   6  11 -1.2046 2.64246   2
  -9   6   4 38.6960 2.58877   2
  -9   6   4 71.8234 9.99440  -1
  -5   6  10 71.8234 9.99440   2
  -8   6   4 2.41741 1.02322   2
  -7   6   4 9.56890 1.03598   2
  -6   6   4 7.27871 1.06093   2
  -6   6   4 258.022 19.7455  -1
  -4   6   6 258.022 19.7455   2
  -5   6   4 115.789 3.35149  -1
  -4   6   5 115.789 3.35149   2
  -4   6   4 331.029 7.25325  -1
  -4   6   4 331.029 7.25325   2
  -3   6   4 186.767 4.24735  -1
  -4   6   3 186.767 4.24735   2
  -2   6   4 118.791 3.22542   2
  -1   6   4 181.735 4.10092   2
   0   6   4 117.999 3.52111   2
   1   6   4 204.369 5.43253   2
   2   6   4 53.0995 3.44918  -1
   3   6   3 53.0995 3.44918   2
   3   6   4 96.5928 3.80846  -1
   3   6   4 96.5928 3.80846   2
   4   6   4 144.535 9.29967  -1
   3   6   5 144.535 9.29967   2
   6   6   4 6.23903 0.95917   2
   7   6   4 0.67592 0.92232   2
   8   6   4 7.46010 1.30279   2
   8   6   4 22.5380 15.7332  -1
   2   6  10 22.5380 15.7332   2
   9   6   4 5.81455 4.66643  -1
   2   6  11 5.81455 4.66643   2
  10   6   4 10.2756 2.00158  -1
   2   6  12 10.2756 2.00158   2
  11   6   4 8.62977 2.14649  -1
   2   6  13 8.62977 2.14649   2
  12   6   4 3.44416 1.64208   2
 -13   7   4 1.03642 2.62677   2
 -12   7   4 -9.8691 2.98758  -1
  -5   7  13 -9.8691 2.98758   2
 -11   7   4 23.2833 1.81208  -1
  -5   7  12 23.2833 1.81208   2
 -10   7   4 22.8857 2.94045  -1
  -5   7  11 22.8857 2.94045   2
  -9   7   4 8.92148 1.54711   2
  -8   7   4 1.08190 0.92010   2
  -7   7   4 7.02009 0.98281   2
  -6   7   4 20.6141 1.48920   2
  -6   7   4 310.649 22.7532  -1
  -4   7   6 310.649 22.7532   2
  -5   7   4 337.882 7.29231  -1
  -4   7   5 337.882 7.29231   2
  -4   7   4 145.130 3.49376  -1
  -4   7   4 145.130 3.49376   2
  -3   7   4 200.491 5.66122  -1
  -4   7   3 200.491 5.66122   2
  -2   7   4 298.105 5.08151   2
  -1   7   4 115.929 2.66365   2
   0   7   4 156.040 3.44564   2
   1   7   4 26.2730 15.7528   2
   2   7   4 151.672 5.27669  -1
   3   7   3 151.672 5.27669   2
   3   7   4 5.05663 1.16489  -1
   3   7   4 5.05663 1.16489   2
   4   7   4 -89.243 77.5292  -1
   3   7   5 -89.243 77.5292   2
   5   7   4 74.2894 12.3196  -1
   3   7   6 74.2894 12.3196   2
   5   7   4 66.2910 2.23712   2
   6   7   4 19.8014 1.93133   2
   7   7   4 13.4835 1.13850   2
   8   7   4 18.3626 16.2927  -1
   2   7  10 18.3626 16.2927   2
   8   7   4 9.30005 1.18296   2
   9   7   4 -6.6019 2.49085  -1
   2   7  11 -6.6019 2.49085   2
  10   7   4 20.9661 1.92053  -1
   2   7  12 20.9661 1.92053   2
  11   7   4 16.8861 3.55082  -1
   2   7  13 16.8861 3.55082   2
  12   7   4 -2.5931 1.52863   2
 -13   8   4 -1.4726 2.31498   2
 -12   8   4 18.6971 3.41846  -1
  -5   8  13 18.6971 3.41846   2
 -11   8   4 12.8588 1.66431  -1
  -5   8  12 12.8588 1.66431   2
 -10   8   4 38.3661 5.30120  -1
  -5   8  11 38.3661 5.30120   2
  -9   8   4 0.90207 1.59671   2
  -9   8   4 19.1887 14.4779  -1
  -5   8  10 19.1887 14.4779   2
  -8   8   4 54.6970 2.64340   2
  -7   8   4 4.06413 0.99872   2
  -6   8   4 59.1586 2.54904   2
  -6   8   4 42.0177 11.2660  -1
  -4   8   6 42.0177 11.2660   2
  -5   8   4 128.565 2.70796  -1
  -4   8   5 128.565 2.70796   2
  -4   8   4 1091.76 18.4863  -1
  -4   8   4 1091.76 18.4863   2
  -3   8   4 16.5660 2.08028  -1
  -4   8   3 16.5660 2.08028   2
  -1   8   4 4.21866 0.66405   2
   0   8   4 3.31493 0.87470   2
   1   8   4 90.8102 2.76302   2
   2   8   4 76.1502 2.77906  -1
   3   8   3 76.1502 2.77906   2
   3   8   4 27.8205 1.60236  -1
   3   8   4 27.8205 1.60236   2
   4   8   4 22.8195 2.32252  -1
   3   8   5 22.8195 2.32252   2
   5   8   4 2.73789 0.81203   2
   5   8   4 5.24893 10.2548  -1
   3   8   6 5.24893 10.2548   2
   6   8   4 5.24436 1.22596   2
   7   8   4 3.47607 1.00738   2
   8   8   4 0.04977 0.96804   2
   9   8   4 13.4583 2.30996  -1
   2   8  11 13.4583 2.30996   2
  10   8   4 8.76363 2.30749  -1
   2   8  12 8.76363 2.30749   2
  11   8   4 7.93546 2.12133  -1
   2   8  13 7.93546 2.12133   2
  12   8   4 1.41703 1.55684   2
 -13   9   4 1.47210 1.34631   2
 -12   9   4 12.4042 7.32957  -1
  -5   9  13 12.4042 7.32957   2
 -11   9   4 3.55391 2.25572  -1
  -5   9  12 3.55391 2.25572   2
 -10   9   4 41.9827 6.61578  -1
  -5   9  11 41.9827 6.61578   2
  -9   9   4 5.13952 1.89610   2
  -9   9   4 12.2485 17.7894  -1
  -5   9  10 12.2485 17.7894   2
  -8   9   4 27.3582 3.05187   2
  -7   9   4 1.92473 1.06989   2
  -6   9   4 5.33641 3.43365  -1
  -4   9   6 5.33641 3.43365   2
  -6   9   4 5.70337 0.87096   2
  -5   9   4 61.9578 2.37901  -1
  -4   9   5 61.9578 2.37901   2
  -4   9   4 38.9953 1.53840  -1
  -4   9   4 38.9953 1.53840   2
  -3   9   4 126.643 3.70213  -1
  -4   9   3 126.643 3.70213   2
  -1   9   4 11.2685 0.49151   2
   0   9   4 131.770 2.96912   2
   1   9   4 69.8123 1.96004   2
   2   9   4 151.646 4.25032  -1
   3   9   3 151.646 4.25032   2
   3   9   4 273.069 7.61698  -1
   3   9   4 273.069 7.61698   2
   4   9   4 74.5980 3.94624  -1
   3   9   5 74.5980 3.94624   2
   5   9   4 3.08199 1.06680   2
   5   9   4 10.9586 3.03908  -1
   3   9   6 10.9586 3.03908   2
   6   9   4 70.9000 2.79485   2
   7   9   4 16.9706 1.53804   2
   8   9   4 2.91332 1.30747   2
   8   9   4 10.0067 3.50901  -1
   2   9  10 10.0067 3.50901   2
   9   9   4 7.31228 2.09535  -1
   2   9  11 7.31228 2.09535   2
  10   9   4 -1.9775 1.90444  -1
   2   9  12 -1.9775 1.90444   2
  11   9   4 0.14730 7.75975  -1
   2   9  13 0.14730 7.75975   2
 -12  10   4 9.25950 6.93446  -1
  -5  10  13 9.25950 6.93446   2
 -11  10   4 12.7753 2.65289  -1
  -5  10  12 12.7753 2.65289   2
 -10  10   4 14.8132 5.66431  -1
  -5  10  11 14.8132 5.66431   2
  -9  10   4 27.0137 11.7084  -1
  -5  10  10 27.0137 11.7084   2
  -9  10   4 8.83653 1.43880   2
  -8  10   4 3.77433 1.13116   2
  -7  10   4 54.0389 2.55335   2
  -6  10   4 45.3331 4.70632  -1
  -4  10   6 45.3331 4.70632   2
  -5  10   4 11.5851 1.38046  -1
  -4  10   5 11.5851 1.38046   2
  -4  10   4 74.9470 2.36099  -1
  -4  10   4 74.9470 2.36099   2
  -3  10   4 28.2458 1.80188  -1
  -4  10   3 28.2458 1.80188   2
  -1  10   4 33.4537 1.37605   2
   0  10   4 28.4028 1.48565   2
   1  10   4 21.2476 1.52146   2
   2  10   4 130.778 3.91703  -1
   3  10   3 130.778 3.91703   2
   3  10   4 6.33503 1.22733  -1
   3  10   4 6.33503 1.22733   2
   4  10   4 4.44543 1.71693  -1
   3  10   5 4.44543 1.71693   2
   6  10   4 -0.9588 0.98678   2
   7  10   4 12.6225 1.54462   2
   8  10   4 4.94555 3.33047  -1
   2  10  10 4.94555 3.33047   2
   8  10   4 -3.1202 1.13175   2
   9  10   4 -2.5836 15.8986  -1
   2  10  11 -2.5836 15.8986   2
  10  10   4 2.63707 1.54278  -1
   2  10  12 2.63707 1.54278   2
  11  10   4 4.38722 1.98715  -1
   2  10  13 4.38722 1.98715   2
 -12  11   4 6.15247 7.94157  -1
  -5  11  13 6.15247 7.94157   2
 -11  11   4 14.4044 5.20353  -1
  -5  11  12 14.4044 5.20353   2
 -10  11   4 13.9373 15.3226  -1
  -5  11  11 13.9373 15.3226   2
  -8  11   4 68.4076 3.00595   2
  -7  11   4 7.14303 1.26898   2
  -6  11   4 12.9994 3.52724  -1
  -4  11   6 12.9994 3.52724   2
  -5  11   4 34.4959 2.10119  -1
  -4  11   5 34.4959 2.10119   2
  -4  11   4 7.40127 1.09381  -1
  -4  11   4 7.40127 1.09381   2
  -3  11   4 73.0857 2.97727  -1
  -4  11   3 73.0857 2.97727   2
  -2  11   4 42.0978 3.92326  -1
  -4  11   2 42.0978 3.92326   2
  -1  11   4 17.6192 1.06933   2
   0  11   4 122.100 3.10449   2
   1  11   4 1.80479 0.65892   2
   2  11   4 26.3855 2.18328  -1
   3  11   3 26.3855 2.18328   2
   3  11   4 13.2329 1.46977  -1
   3  11   4 13.2329 1.46977   2
   4  11   4 5.54509 1.76124  -1
   3  11   5 5.54509 1.76124   2
   5  11   4 23.2714 3.54852  -1
   3  11   6 23.2714 3.54852   2
   6  11   4 4.95703 1.57294   2
   7  11   4 0.08121 1.12273   2
   8  11   4 -1.3550 1.28257   2
   8  11   4 -8.3096 7.54376  -1
   2  11  10 -8.3096 7.54376   2
   9  11   4 -0.9485 2.23975  -1
   2  11  11 -0.9485 2.23975   2
  10  11   4 7.35486 6.35963  -1
   2  11  12 7.35486 6.35963   2
 -11  12   4 3.74285 6.41045  -1
  -5  12  12 3.74285 6.41045   2
 -10  12   4 -14.386 6.83834  -1
  -5  12  11 -14.386 6.83834   2
  -9  12   4 21.5779 28.8753  -1
  -5  12  10 21.5779 28.8753   2
  -8  12   4 -1.6979 1.15708   2
  -7  12   4 0.23885 1.13757   2
  -6  12   4 -0.7192 3.70817  -1
  -4  12   6 -0.7192 3.70817   2
  -5  12   4 3.25373 1.36167  -1
  -4  12   5 3.25373 1.36167   2
  -4  12   4 -0.6283 1.18487  -1
  -4  12   4 -0.6283 1.18487   2
  -3  12   4 98.2894 3.57516  -1
  -4  12   3 98.2894 3.57516   2
  -2  12   4 181.822 7.94680  -1
  -4  12   2 181.822 7.94680   2
  -1  12   4 27.7788 1.34599   2
   0  12   4 4.23621 0.88980   2
   1  12   4 12.3811 6.68206  -1
   3  12   2 12.3811 6.68206   2
   2  12   4 18.5828 2.28882  -1
   3  12   3 18.5828 2.28882   2
   3  12   4 10.4214 1.45705  -1
   3  12   4 10.4214 1.45705   2
   4  12   4 6.15713 2.04749  -1
   3  12   5 6.15713 2.04749   2
   5  12   4 15.8723 9.72370  -1
   3  12   6 15.8723 9.72370   2
   6  12   4 0.73864 1.10116   2
   7  12   4 2.20153 1.25711   2
   8  12   4 -0.1815 1.24407   2
   8  12   4 38.5490 4.55471  -1
   2  12  10 38.5490 4.55471   2
   9  12   4 2.42220 2.30456  -1
   2  12  11 2.42220 2.30456   2
  10  12   4 0.98534 1.46600   2
 -10  13   4 -2.3035 9.41080  -1
  -5  13  11 -2.3035 9.41080   2
  -9  13   4 -4.3405 1.22789   2
  -8  13   4 1.14774 1.22934   2
  -7  13   4 4.96865 1.35984   2
  -5  13   4 18.3010 2.59682  -1
  -4  13   5 18.3010 2.59682   2
  -4  13   4 -0.4183 1.37969  -1
  -4  13   4 -0.4183 1.37969   2
  -3  13   4 12.2920 2.17474  -1
  -4  13   3 12.2920 2.17474   2
  -2  13   4 5.05493 2.95757  -1
  -4  13   2 5.05493 2.95757   2
  -1  13   4 19.1177 1.35143   2
   0  13   4 4.16099 0.95962   2
   1  13   4 18.6537 11.7906  -1
   3  13   2 18.6537 11.7906   2
   2  13   4 17.9187 2.25045  -1
   3  13   3 17.9187 2.25045   2
   3  13   4 20.3213 2.93798  -1
   3  13   4 20.3213 2.93798   2
   4  13   4 24.1311 2.37535  -1
   3  13   5 24.1311 2.37535   2
   5  13   4 9.85621 2.75622  -1
   3  13   6 9.85621 2.75622   2
   6  13   4 -1.4956 1.19253   2
   7  13   4 1.45537 1.16032   2
   8  13   4 0.08736 1.23603   2
   8  13   4 6.12033 3.27344  -1
   2  13  10 6.12033 3.27344   2
   9  13   4 3.15679 2.07922  -1
   2  13  11 3.15679 2.07922   2
  -9  14   4 4.98675 1.69912   2
  -8  14   4 1.26589 1.18356   2
  -7  14   4 0.74814 1.29145   2
  -6  14   4 10.8562 3.86282  -1
  -4  14   6 10.8562 3.86282   2
  -5  14   4 0.05620 2.72172  -1
  -4  14   5 0.05620 2.72172   2
  -4  14   4 9.71226 1.66689  -1
  -4  14   4 9.71226 1.66689   2
  -3  14   4 50.2404 3.71673  -1
  -4  14   3 50.2404 3.71673   2
  -2  14   4 35.1929 14.4995  -1
  -4  14   2 35.1929 14.4995   2
  -1  14   4 1.54832 0.93849   2
   0  14   4 2.10065 0.98330   2
   1  14   4 38.3678 9.25875  -1
   3  14   2 38.3678 9.25875   2
   2  14   4 28.5338 2.61050  -1
   3  14   3 28.5338 2.61050   2
   3  14   4 22.0191 1.79753  -1
   3  14   4 22.0191 1.79753   2
   4  14   4 -3.6635 2.04381  -1
   3  14   5 -3.6635 2.04381   2
   5  14   4 -0.2491 2.41288  -1
   3  14   6 -0.2491 2.41288   2
   6  14   4 0.39377 1.17315   2
   7  14   4 0.78112 1.20864   2
   8  14   4 1.32334 1.11935   2
   8  14   4 1.12256 2.96036  -1
   2  14  10 1.12256 2.96036   2
  -8  15   4 -0.5317 1.25450   2
  -7  15   4 -4.9864 1.25388   2
  -6  15   4 6.05523 24.4690  -1
  -4  15   6 6.05523 24.4690   2
  -5  15   4 39.8412 3.63061  -1
  -4  15   5 39.8412 3.63061   2
  -4  15   4 -4.6830 1.67547  -1
  -4  15   4 -4.6830 1.67547   2
  -3  15   4 122.511 4.57177  -1
  -4  15   3 122.511 4.57177   2
  -2  15   4 77.8050 5.35046  -1
  -4  15   2 77.8050 5.35046   2
  -1  15   4 1.04508 1.03940   2
   0  15   4 6.71685 1.19000   2
   1  15   4 75.1132 17.7595  -1
   3  15   2 75.1132 17.7595   2
   2  15   4 0.76651 2.08906  -1
   3  15   3 0.76651 2.08906   2
   3  15   4 0.28361 1.42444  -1
   3  15   4 0.28361 1.42444   2
   4  15   4 12.9617 2.12514  -1
   3  15   5 12.9617 2.12514   2
   5  15   4 13.1981 3.66046  -1
   3  15   6 13.1981 3.66046   2
   6  15   4 3.21208 1.09950   2
   7  15   4 0.96074 1.11516   2
  -7  16   4 2.06802 1.31423   2
  -6  16   4 -1.9893 1.37616   2
  -5  16   4 -3.1515 9.17711  -1
  -4  16   5 -3.1515 9.17711   2
  -4  16   4 8.01602 3.26340  -1
  -4  16   4 8.01602 3.26340   2
  -3  16   4 -4.8975 3.53895  -1
  -4  16   3 -4.8975 3.53895   2
  -2  16   4 57.0281 20.9488  -1
  -4  16   2 57.0281 20.9488   2
  -1  16   4 0.63371 2.63818   2
   0  16   4 23.3917 1.71084   2
   1  16   4 -2.1730 3.31529  -1
   3  16   2 -2.1730 3.31529   2
   2  16   4 1.04357 2.14924  -1
   3  16   3 1.04357 2.14924   2
   3  16   4 6.82253 1.58506  -1
   3  16   4 6.82253 1.58506   2
   4  16   4 4.63514 2.02331  -1
   3  16   5 4.63514 2.02331   2
   5  16   4 10.7671 5.16748   2
   5  16   4 -13.036 9.09303  -1
   3  16   6 -13.036 9.09303   2
   6  16   4 0.72773 1.61857   2
  -4  17   4 2.08076 7.66431  -1
  -4  17   4 2.08076 7.66431   2
  -2  17   4 -23.886 13.1844   2
  -1  17   4 0.59169 1.77407   2
   0  17   4 0.48358 1.85057   2
   1  17   4 -7.7436 1.64893   2
   3  17   4 5.96807 2.20338  -1
   3  17   4 5.96807 2.20338   2
   4  17   4 8.02497 1.99172  -1
   3  17   5 8.02497 1.99172   2
  -2  18   4 -3.1471 4.58587   2
   0  18   4 -2.4479 3.10885   2
   1  18   4 -0.9208 1.41984   2
 -14   0   5 -1.7519 2.34497   2
 -13   0   5 58.9782 15.6098  -1
  -6   0  14 58.9782 15.6098   2
 -12   0   5 1.05918 2.11302  -1
  -6   0  13 1.05918 2.11302   2
 -11   0   5 29.9450 3.54492  -1
  -6   0  12 29.9450 3.54492   2
 -10   0   5 -0.8138 1.91436   2
  -9   0   5 120.189 11.0973   2
  -8   0   5 -1.5331 1.37054   2
  -7   0   5 300.482 10.6677   2
  -6   0   5 -3.9765 3.68127  -1
  -5   0   6 -3.9765 3.68127   2
  -5   0   5 0.69660 1.47115  -1
  -5   0   5 0.69660 1.47115   2
  -4   0   5 1.77967 0.83124   2
  -3   0   5 1169.67 33.2602   2
  -2   0   5 0.38874 0.56257   2
  -1   0   5 68.5487 2.05385   2
   0   0   5 -0.5630 0.81785   2
   1   0   5 1703.33 86.6260  -1
   4   0   2 1703.33 86.6260   2
   2   0   5 -0.2632 2.55619  -1
   4   0   3 -0.2632 2.55619   2
   3   0   5 418.291 24.3521  -1
   4   0   4 418.291 24.3521   2
   4   0   5 -0.1987 1.52743   2
   5   0   5 271.699 12.1346   2
   6   0   5 0.14078 2.12375   2
   7   0   5 84.0728 6.46798   2
   8   0   5 1.87825 4.57965  -1
   3   0  10 1.87825 4.57965   2
   9   0   5 8.95466 2.03072  -1
   3   0  11 8.95466 2.03072   2
  11   0   5 -2.8905 7.23929   2
 -14   1   5 -1.3681 1.83577   2
 -13   1   5 -10.398 10.6357  -1
  -6   1  14 -10.398 10.6357   2
 -12   1   5 15.3126 1.63008  -1
  -6   1  13 15.3126 1.63008   2
 -11   1   5 -3.0288 2.80713  -1
  -6   1  12 -3.0288 2.80713   2
 -10   1   5 5.97718 1.48827   2
  -9   1   5 156.994 9.18745   2
  -8   1   5 7.25303 1.25839   2
  -7   1   5 8.07501 1.55424   2
  -5   1   5 2.58607 0.89161  -1
  -5   1   5 2.58607 0.89161   2
  -4   1   5 134.011 8.66088  -1
  -5   1   4 134.011 8.66088   2
  -3   1   5 -1.6852 0.53244   2
  -2   1   5 2.16514 0.51459   2
  -1   1   5 93.6426 2.06425   2
   0   1   5 30.9047 1.03385   2
   2   1   5 131.113 6.69545  -1
   4   1   3 131.113 6.69545   2
   3   1   5 448.046 17.3090  -1
   4   1   4 448.046 17.3090   2
   4   1   5 60.0457 3.12600   2
   5   1   5 16.8613 1.79256   2
   6   1   5 4.92232 1.52804   2
   7   1   5 6.81806 1.80230   2
   8   1   5 1.70033 1.78157  -1
   3   1  10 1.70033 1.78157   2
   9   1   5 16.2900 1.54002  -1
   3   1  11 16.2900 1.54002   2
  10   1   5 9.85321 6.75337  -1
   3   1  12 9.85321 6.75337   2
  11   1   5 -4.2291 5.68165   2
  12   1   5 -21.746 15.0828   2
 -14   2   5 0.33730 1.74953   2
 -13   2   5 -19.428 13.5133  -1
  -6   2  14 -19.428 13.5133   2
 -12   2   5 -1.0678 1.52418  -1
  -6   2  13 -1.0678 1.52418   2
 -11   2   5 49.3592 5.30845  -1
  -6   2  12 49.3592 5.30845   2
 -10   2   5 2.82306 1.45160   2
  -9   2   5 29.6598 3.99329   2
  -8   2   5 6.87182 1.15612   2
  -7   2   5 6.05890 1.35337   2
  -6   2   5 12.1982 2.73931  -1
  -5   2   6 12.1982 2.73931   2
  -5   2   5 95.2727 2.42778  -1
  -5   2   5 95.2727 2.42778   2
  -4   2   5 244.902 56.6562  -1
  -5   2   4 244.902 56.6562   2
  -3   2   5 15.2729 0.81885   2
  -2   2   5 0.49032 0.42661   2
  -1   2   5 255.084 4.82454   2
   0   2   5 15.7646 0.86822   2
   1   2   5 117.329 8.33461  -1
   4   2   2 117.329 8.33461   2
   2   2   5 302.105 12.7719  -1
   4   2   3 302.105 12.7719   2
   3   2   5 88.5728 3.94931  -1
   4   2   4 88.5728 3.94931   2
   4   2   5 40.7825 2.41281   2
   5   2   5 0.09417 0.80386   2
   6   2   5 1.58351 1.51155   2
   7   2   5 7.92446 1.61477   2
   8   2   5 4.61708 1.44028  -1
   3   2  10 4.61708 1.44028   2
   9   2   5 -0.9324 1.42409  -1
   3   2  11 -0.9324 1.42409   2
  10   2   5 12.6336 2.68300  -1
   3   2  12 12.6336 2.68300   2
  11   2   5 6.89431 8.89934   2
  12   2   5 5.85229 22.3901   2
 -14   3   5 -0.2322 1.89008   2
 -13   3   5 12.9804 6.41941  -1
  -6   3  14 12.9804 6.41941   2
 -12   3   5 11.9921 2.47498  -1
  -6   3  13 11.9921 2.47498   2
 -11   3   5 15.4715 4.82707  -1
  -6   3  12 15.4715 4.82707   2
 -10   3   5 8.40801 1.73222   2
  -9   3   5 2.15587 1.33115   2
  -8   3   5 2.21010 1.00862   2
  -7   3   5 15.5238 1.13995   2
  -7   3   5 316.924 19.9600  -1
  -5   3   7 316.924 19.9600   2
  -6   3   5 455.002 10.1624  -1
  -5   3   6 455.002 10.1624   2
  -5   3   5 951.262 18.3533  -1
  -5   3   5 951.262 18.3533   2
  -4   3   5 456.213 16.8896  -1
  -5   3   4 456.213 16.8896   2
  -2   3   5 359.158 6.49043   2
  -1   3   5 12.7583 0.85158   2
   0   3   5 190.839 3.89948   2
   1   3   5 494.166 11.9533  -1
   4   3   2 494.166 11.9533   2
   2   3   5 80.1944 3.38775  -1
   4   3   3 80.1944 3.38775   2
   3   3   5 100.413 4.42641  -1
   4   3   4 100.413 4.42641   2
   4   3   5 3.95638 1.20415   2
   5   3   5 15.5115 1.38622   2
   6   3   5 18.3727 2.16319   2
   7   3   5 0.43549 1.46771   2
   8   3   5 4.58916 1.59723  -1
   3   3  10 4.58916 1.59723   2
   9   3   5 3.79911 1.49145  -1
   3   3  11 3.79911 1.49145   2
  10   3   5 1.26657 1.77610  -1
   3   3  12 1.26657 1.77610   2
  11   3   5 -1.3504 8.94096   2
 -14   4   5 3.43706 1.78629   2
 -13   4   5 15.3698 6.66634  -1
  -6   4  14 15.3698 6.66634   2
 -12   4   5 -0.2695 2.12624  -1
  -6   4  13 -0.2695 2.12624   2
 -11   4   5 71.5273 5.83952  -1
  -6   4  12 71.5273 5.83952   2
 -10   4   5 35.5302 3.27518   2
  -9   4   5 -0.5339 1.04993   2
  -8   4   5 0.88393 0.85448   2
  -7   4   5 2.14247 0.87947   2
  -6   4   5 139.543 3.47784  -1
  -5   4   6 139.543 3.47784   2
  -5   4   5 42.1273 1.82253  -1
  -5   4   5 42.1273 1.82253   2
  -4   4   5 563.028 14.2534  -1
  -5   4   4 563.028 14.2534   2
  -3   4   5 902.985 16.3094   2
  -2   4   5 256.279 5.23753   2
  -1   4   5 138.051 3.22630   2
   0   4   5 237.102 4.68206   2
   1   4   5 172.182 8.65308  -1
   4   4   2 172.182 8.65308   2
   2   4   5 258.884 8.09501  -1
   4   4   3 258.884 8.09501   2
   3   4   5 18.5504 3.42934  -1
   4   4   4 18.5504 3.42934   2
   4   4   5 624.156 14.0582   2
   5   4   5 6.25636 1.17362   2
   6   4   5 1.15856 1.04743   2
   7   4   5 15.0243 2.23234   2
   7   4   5 43.8289 13.6916  -1
   3   4   9 43.8289 13.6916   2
   8   4   5 24.3035 2.07839  -1
   3   4  10 24.3035 2.07839   2
   9   4   5 -0.2041 1.60316  -1
   3   4  11 -0.2041 1.60316   2
  10   4   5 2.24095 1.83108  -1
   3   4  12 2.24095 1.83108   2
  11   4   5 2.39895 9.40802   2
 -14   5   5 -1.4778 1.63263   2
 -13   5   5 23.8161 19.1553  -1
  -6   5  14 23.8161 19.1553   2
 -12   5   5 34.5644 2.29734  -1
  -6   5  13 34.5644 2.29734   2
 -11   5   5 11.9201 5.24910  -1
  -6   5  12 11.9201 5.24910   2
 -10   5   5 0.36396 1.53249   2
  -9   5   5 2.27649 1.12302   2
  -8   5   5 50.7114 2.28442   2
  -7   5   5 21.0664 1.60308   2
  -6   5   5 555.861 11.9009  -1
  -5   5   6 555.861 11.9009   2
  -5   5   5 38.5474 2.19766  -1
  -5   5   5 38.5474 2.19766   2
  -4   5   5 485.526 15.4919  -1
  -5   5   4 485.526 15.4919   2
  -3   5   5 24.1578 1.25536   2
  -2   5   5 21.6760 15.8690   2
  -1   5   5 372.084 7.50846   2
   0   5   5 10.0395 1.02587   2
   1   5   5 41.5643 2.95431  -1
   4   5   2 41.5643 2.95431   2
   2   5   5 8.70959 1.85542  -1
   4   5   3 8.70959 1.85542   2
   3   5   5 6.80619 2.84596  -1
   4   5   4 6.80619 2.84596   2
   4   5   5 52.7004 3.05750   2
   5   5   5 2.66069 0.92576   2
   6   5   5 2.26259 1.18141   2
   7   5   5 3.48085 1.82161   2
   7   5   5 -13.808 12.1630  -1
   3   5   9 -13.808 12.1630   2
   8   5   5 35.3568 2.31906  -1
   3   5  10 35.3568 2.31906   2
   9   5   5 -3.1213 3.83006  -1
   3   5  11 -3.1213 3.83006   2
  10   5   5 2.74759 6.97237  -1
   3   5  12 2.74759 6.97237   2
  11   5   5 -8.0652 8.08816   2
 -14   6   5 -2.3790 4.89728   2
 -13   6   5 -1.0001 6.74164  -1
  -6   6  14 -1.0001 6.74164   2
 -12   6   5 5.24843 1.64612  -1
  -6   6  13 5.24843 1.64612   2
 -11   6   5 13.9387 6.87783  -1
  -6   6  12 13.9387 6.87783   2
 -10   6   5 106.123 5.03904   2
  -9   6   5 2.63546 1.20848   2
  -8   6   5 9.09906 1.25443   2
  -7   6   5 -0.1643 0.79328   2
  -6   6   5 250.086 6.03730  -1
  -5   6   6 250.086 6.03730   2
  -5   6   5 1.01147 0.98397  -1
  -5   6   5 1.01147 0.98397   2
  -4   6   5 104.845 3.34337  -1
  -5   6   4 104.845 3.34337   2
  -3   6   5 -5.0044 0.54743   2
  -2   6   5 377.252 6.44227   2
  -1   6   5 51.7717 1.48613   2
   0   6   5 2.23260 0.68978   2
   1   6   5 41.7927 2.37675  -1
   4   6   2 41.7927 2.37675   2
   2   6   5 271.301 7.27228  -1
   4   6   3 271.301 7.27228   2
   3   6   5 179.376 5.79807  -1
   4   6   4 179.376 5.79807   2
   4   6   5 29.0571 1.24935   2
   5   6   5 130.854 3.41522   2
   6   6   5 19.1388 1.41353   2
   7   6   5 -0.2588 1.93633   2
   8   6   5 2.13473 1.96831  -1
   3   6  10 2.13473 1.96831   2
   9   6   5 -0.0355 2.28277  -1
   3   6  11 -0.0355 2.28277   2
  10   6   5 13.4557 2.13454  -1
   3   6  12 13.4557 2.13454   2
  11   6   5 16.1266 9.93207   2
  11   6   5 11.7118 3.66021  -1
   3   6  13 11.7118 3.66021   2
  12   6   5 3.98352 1.57508   2
 -13   7   5 21.2450 7.69980  -1
  -6   7  14 21.2450 7.69980   2
 -12   7   5 8.46214 2.61464  -1
  -6   7  13 8.46214 2.61464   2
 -11   7   5 9.99348 5.68468  -1
  -6   7  12 9.99348 5.68468   2
 -10   7   5 2.09966 1.43325   2
 -10   7   5 19.9079 15.0720  -1
  -6   7  11 19.9079 15.0720   2
  -9   7   5 4.59990 1.48060   2
  -8   7   5 3.08125 1.07354   2
  -7   7   5 40.9177 2.28306   2
  -6   7   5 54.9257 2.55239  -1
  -5   7   6 54.9257 2.55239   2
  -5   7   5 272.485 8.12855  -1
  -5   7   5 272.485 8.12855   2
  -4   7   5 244.670 6.89915  -1
  -5   7   4 244.670 6.89915   2
  -3   7   5 6.76619 0.67454   2
  -2   7   5 13.7467 0.74002   2
  -1   7   5 388.706 7.69182   2
   0   7   5 148.203 3.89851   2
   1   7   5 145.583 5.18423  -1
   4   7   2 145.583 5.18423   2
   2   7   5 34.1036 1.58279  -1
   4   7   3 34.1036 1.58279   2
   3   7   5 52.0288 2.65805  -1
   4   7   4 52.0288 2.65805   2
   4   7   5 24.1116 1.28984   2
   5   7   5 0.20856 0.69158   2
   6   7   5 15.4913 1.22843   2
   7   7   5 0.08555 0.96514   2
   7   7   5 -2.3921 14.6695  -1
   3   7   9 -2.3921 14.6695   2
   8   7   5 -1.2965 2.58858  -1
   3   7  10 -1.2965 2.58858   2
   9   7   5 -1.0837 1.53418  -1
   3   7  11 -1.0837 1.53418   2
  10   7   5 8.96049 2.25317  -1
   3   7  12 8.96049 2.25317   2
  11   7   5 9.60770 8.50356  -1
   3   7  13 9.60770 8.50356   2
  11   7   5 18.4216 2.16299   2
 -11   8   5 50.2650 23.1227  -1
  -6   8  12 50.2650 23.1227   2
 -10   8   5 6.38636 1.76992   2
  -9   8   5 5.12036 1.58822   2
  -8   8   5 -0.1920 1.01475   2
  -7   8   5 3.67587 0.94283   2
  -6   8   5 22.0372 1.89294  -1
  -5   8   6 22.0372 1.89294   2
  -5   8   5 0.54442 1.28006  -1
  -5   8   5 0.54442 1.28006   2
  -4   8   5 95.9798 3.39541  -1
  -5   8   4 95.9798 3.39541   2
  -3   8   5 116.809 6.83625  -1
  -5   8   3 116.809 6.83625   2
  -3   8   5 78.8098 2.00046   2
  -2   8   5 129.782 3.09373   2
  -1   8   5 223.133 5.15531   2
   0   8   5 42.9924 1.78410   2
   1   8   5 193.597 4.70145  -1
   4   8   2 193.597 4.70145   2
   2   8   5 103.704 3.31491  -1
   4   8   3 103.704 3.31491   2
   3   8   5 35.3828 1.92264  -1
   4   8   4 35.3828 1.92264   2
   4   8   5 6.13757 1.02743   2
   5   8   5 -0.4758 0.81829   2
   6   8   5 2.10108 0.93337   2
   7   8   5 6.51097 1.17713   2
   7   8   5 10.1175 3.16725  -1
   3   8   9 10.1175 3.16725   2
   8   8   5 1.57932 2.46648  -1
   3   8  10 1.57932 2.46648   2
   9   8   5 -0.5585 1.65338  -1
   3   8  11 -0.5585 1.65338   2
  10   8   5 2.34995 2.35114  -1
   3   8  12 2.34995 2.35114   2
  11   8   5 9.53020 8.88270  -1
   3   8  13 9.53020 8.88270   2
 -12   9   5 -8.8491 5.64981  -1
  -6   9  13 -8.8491 5.64981   2
 -11   9   5 -5.5044 5.76846  -1
  -6   9  12 -5.5044 5.76846   2
  -9   9   5 2.50560 1.46606   2
  -8   9   5 88.5728 3.77992   2
  -7   9   5 -16.314 7.67973  -1
  -5   9   7 -16.314 7.67973   2
  -6   9   5 13.7152 1.77946  -1
  -5   9   6 13.7152 1.77946   2
  -5   9   5 -1.2611 1.06786  -1
  -5   9   5 -1.2611 1.06786   2
  -4   9   5 72.4656 3.38954  -1
  -5   9   4 72.4656 3.38954   2
  -2   9   5 14.7960 1.08155   2
  -1   9   5 29.1222 0.98061   2
   0   9   5 132.278 3.11124   2
   1   9   5 1.40462 1.49393  -1
   4   9   2 1.40462 1.49393   2
   2   9   5 71.8921 2.97567  -1
   4   9   3 71.8921 2.97567   2
   3   9   5 60.9277 3.74781  -1
   4   9   4 60.9277 3.74781   2
   4   9   5 2.45475 1.00097   2
   5   9   5 0.18673 0.80588   2
   6   9   5 17.8007 1.71632   2
   7   9   5 1.65618 1.08234   2
   7   9   5 -19.883 15.2468  -1
   3   9   9 -19.883 15.2468   2
   8   9   5 0.30489 2.01024  -1
   3   9  10 0.30489 2.01024   2
   9   9   5 0.61439 1.65387  -1
   3   9  11 0.61439 1.65387   2
  10   9   5 6.54685 2.14959  -1
   3   9  12 6.54685 2.14959   2
  11   9   5 21.5679 9.54793  -1
   3   9  13 21.5679 9.54793   2
 -11  10   5 0.81547 2.81000   2
 -11  10   5 -17.241 18.9940  -1
  -6  10  12 -17.241 18.9940   2
 -10  10   5 -36.858 25.5362  -1
  -6  10  11 -36.858 25.5362   2
  -9  10   5 25.5258 2.24626   2
  -8  10   5 3.19712 1.30546   2
  -7  10   5 93.2925 11.2881  -1
  -5  10   7 93.2925 11.2881   2
  -6  10   5 33.0090 2.17179  -1
  -5  10   6 33.0090 2.17179   2
  -5  10   5 -1.1498 1.11444  -1
  -5  10   5 -1.1498 1.11444   2
  -4  10   5 10.9472 1.62641  -1
  -5  10   4 10.9472 1.62641   2
  -3  10   5 147.900 8.36884  -1
  -5  10   3 147.900 8.36884   2
  -2  10   5 22.1415 0.99813   2
  -1  10   5 116.859 3.02436   2
   0  10   5 14.6178 1.08770   2
   0  10   5 184.542 15.7051  -1
   4  10   1 184.542 15.7051   2
   1  10   5 14.9085 1.91312  -1
   4  10   2 14.9085 1.91312   2
   2  10   5 4.04005 1.09148  -1
   4  10   3 4.04005 1.09148   2
   3  10   5 6.92201 1.63190  -1
   4  10   4 6.92201 1.63190   2
   4  10   5 -0.4873 3.05511  -1
   4  10   5 -0.4873 3.05511   2
   5  10   5 0.22251 0.90271   2
   6  10   5 13.1266 1.46179   2
   7  10   5 -3.5732 1.11954   2
   7  10   5 1.11833 6.03042  -1
   3  10   9 1.11833 6.03042   2
   8  10   5 0.92121 2.18396  -1
   3  10  10 0.92121 2.18396   2
   9  10   5 5.16809 1.64846  -1
   3  10  11 5.16809 1.64846   2
  10  10   5 12.2773 7.56368  -1
   3  10  12 12.2773 7.56368   2
 -11  11   5 -0.1675 8.72509  -1
  -6  11  12 -0.1675 8.72509   2
 -10  11   5 -0.1483 1.30561   2
  -9  11   5 3.14275 1.36597   2
  -8  11   5 -0.5885 1.07428   2
  -7  11   5 88.5308 12.3099  -1
  -5  11   7 88.5308 12.3099   2
  -6  11   5 100.183 3.62524  -1
  -5  11   6 100.183 3.62524   2
  -5  11   5 -1.1551 1.50940  -1
  -5  11   5 -1.1551 1.50940   2
  -4  11   5 30.0007 2.19561  -1
  -5  11   4 30.0007 2.19561   2
  -3  11   5 125.007 6.49220  -1
  -5  11   3 125.007 6.49220   2
  -2  11   5 62.5057 1.81437   2
  -1  11   5 15.6758 1.35622   2
   0  11   5 30.5062 10.3063  -1
   4  11   1 30.5062 10.3063   2
   1  11   5 -0.6755 1.72766  -1
   4  11   2 -0.6755 1.72766   2
   2  11   5 50.0006 2.40016  -1
   4  11   3 50.0006 2.40016   2
   3  11   5 8.11286 1.83000  -1
   4  11   4 8.11286 1.83000   2
   4  11   5 7.38850 3.22241  -1
   4  11   5 7.38850 3.22241   2
   5  11   5 13.1062 1.50263   2
   6  11   5 13.4009 1.96237   2
   7  11   5 3.98094 11.6838  -1
   3  11   9 3.98094 11.6838   2
   8  11   5 7.34533 2.16122  -1
   3  11  10 7.34533 2.16122   2
   9  11   5 5.06654 1.60793  -1
   3  11  11 5.06654 1.60793   2
  10  11   5 19.8567 8.61908  -1
   3  11  12 19.8567 8.61908   2
 -10  12   5 0.30366 1.24548   2
  -9  12   5 1.47023 1.34089   2
  -8  12   5 33.7462 2.47583   2
  -7  12   5 1.02780 1.11864   2
  -6  12   5 10.9264 5.35986  -1
  -5  12   6 10.9264 5.35986   2
  -5  12   5 3.07828 1.45222  -1
  -5  12   5 3.07828 1.45222   2
  -4  12   5 5.92124 1.83218  -1
  -5  12   4 5.92124 1.83218   2
  -3  12   5 45.6613 3.98193  -1
  -5  12   3 45.6613 3.98193   2
  -2  12   5 6.57728 0.87750   2
  -1  12   5 9.48707 1.05157   2
   0  12   5 41.7587 11.9332  -1
   4  12   1 41.7587 11.9332   2
   1  12   5 28.0821 2.27636  -1
   4  12   2 28.0821 2.27636   2
   2  12   5 16.9229 1.64384  -1
   4  12   3 16.9229 1.64384   2
   3  12   5 9.26798 2.00749  -1
   4  12   4 9.26798 2.00749   2
   4  12   5 98.0352 11.2834  -1
   4  12   5 98.0352 11.2834   2
   5  12   5 1.86735 1.04581   2
   6  12   5 7.34916 1.49678   2
   7  12   5 -2.4986 3.32942  -1
   3  12   9 -2.4986 3.32942   2
   8  12   5 3.43924 2.15038  -1
   3  12  10 3.43924 2.15038   2
   9  12   5 -10.441 6.15725  -1
   3  12  11 -10.441 6.15725   2
 -10  13   5 8.71476 1.56782   2
  -9  13   5 6.62795 1.43875   2
  -8  13   5 13.2436 1.71128   2
  -7  13   5 26.0782 13.5135  -1
  -5  13   7 26.0782 13.5135   2
  -6  13   5 7.67322 2.03978  -1
  -5  13   6 7.67322 2.03978   2
  -5  13   5 -5.9711 2.48555  -1
  -5  13   5 -5.9711 2.48555   2
  -4  13   5 12.1492 5.47603  -1
  -5  13   4 12.1492 5.47603   2
  -3  13   5 -1.0612 10.0623  -1
  -5  13   3 -1.0612 10.0623   2
  -2  13   5 -1.5084 0.77795   2
  -1  13   5 5.46813 0.99440   2
   0  13   5 34.9803 12.7111  -1
   4  13   1 34.9803 12.7111   2
   1  13   5 2.00648 5.75143  -1
   4  13   2 2.00648 5.75143   2
   2  13   5 8.63296 3.58355  -1
   4  13   3 8.63296 3.58355   2
   3  13   5 27.9681 2.32416  -1
   4  13   4 27.9681 2.32416   2
   4  13   5 4.01520 2.55550  -1
   4  13   5 4.01520 2.55550   2
   5  13   5 2.60773 1.11567   2
   6  13   5 8.21847 1.44832   2
   7  13   5 -0.2142 1.19367   2
   7  13   5 5.58274 3.42929  -1
   3  13   9 5.58274 3.42929   2
   8  13   5 9.44224 7.81851  -1
   3  13  10 9.44224 7.81851   2
  -9  14   5 2.63273 1.33943   2
  -8  14   5 3.75618 1.24975   2
  -7  14   5 -5.2497 1.22267   2
  -7  14   5 6.97384 23.4948  -1
  -5  14   7 6.97384 23.4948   2
  -6  14   5 49.3500 4.55356  -1
  -5  14   6 49.3500 4.55356   2
  -5  14   5 8.76842 1.68397  -1
  -5  14   5 8.76842 1.68397   2
  -4  14   5 12.4151 2.29431  -1
  -5  14   4 12.4151 2.29431   2
  -3  14   5 16.9336 3.93867  -1
  -5  14   3 16.9336 3.93867   2
  -2  14   5 25.0256 1.50810   2
  -1  14   5 -1.2109 0.97412   2
   0  14   5 30.5148 11.8874  -1
   4  14   1 30.5148 11.8874   2
   1  14   5 1.22202 2.28991  -1
   4  14   2 1.22202 2.28991   2
   2  14   5 0.85185 1.37343  -1
   4  14   3 0.85185 1.37343   2
   3  14   5 0.71494 1.88747  -1
   4  14   4 0.71494 1.88747   2
   4  14   5 46.6888 4.27308  -1
   4  14   5 46.6888 4.27308   2
   5  14   5 2.71206 1.22992   2
   6  14   5 7.99920 1.58986   2
   7  14   5 2.26681 1.50734   2
   7  14   5 -0.6076 7.76916  -1
   3  14   9 -0.6076 7.76916   2
  -8  15   5 3.72999 1.38565   2
  -7  15   5 -0.6223 1.39669   2
  -7  15   5 -9.2234 11.2220  -1
  -5  15   7 -9.2234 11.2220   2
  -6  15   5 10.1039 3.79870  -1
  -5  15   6 10.1039 3.79870   2
  -5  15   5 19.6604 3.39241  -1
  -5  15   5 19.6604 3.39241   2
  -4  15   5 20.6498 2.67068  -1
  -5  15   4 20.6498 2.67068   2
  -3  15   5 33.9520 17.6157  -1
  -5  15   3 33.9520 17.6157   2
  -2  15   5 6.16549 1.26600   2
  -2  15   5 29.9578 18.2100  -1
  -5  15   2 29.9578 18.2100   2
  -1  15   5 58.0997 3.10203   2
   0  15   5 18.5493 9.51339  -1
   4  15   1 18.5493 9.51339   2
   1  15   5 9.22405 2.20726  -1
   4  15   2 9.22405 2.20726   2
   2  15   5 44.9423 2.34318  -1
   4  15   3 44.9423 2.34318   2
   3  15   5 11.0134 2.06693  -1
   4  15   4 11.0134 2.06693   2
   4  15   5 62.8675 5.35993  -1
   4  15   5 62.8675 5.35993   2
   5  15   5 4.14761 1.26766   2
   6  15   5 4.22260 1.23649   2
  -7  16   5 2.89049 1.32639   2
  -6  16   5 0.96370 9.83545  -1
  -5  16   6 0.96370 9.83545   2
  -5  16   5 -6.3663 6.93933  -1
  -5  16   5 -6.3663 6.93933   2
  -4  16   5 7.61869 3.25767  -1
  -5  16   4 7.61869 3.25767   2
  -3  16   5 -3.1214 4.20088   2
  -2  16   5 -1.7019 1.75970   2
  -1  16   5 -2.3525 1.38285   2
   0  16   5 43.0457 21.7157  -1
   4  16   1 43.0457 21.7157   2
   1  16   5 1.59036 2.15248  -1
   4  16   2 1.59036 2.15248   2
   2  16   5 54.5025 2.36224  -1
   4  16   3 54.5025 2.36224   2
   3  16   5 3.43295 2.62786  -1
   4  16   4 3.43295 2.62786   2
   4  16   5 4.01330 4.36627   2
   5  16   5 -0.8409 1.14399   2
  -4  17   5 8.70924 3.24176  -1
  -5  17   4 8.70924 3.24176   2
  -2  17   5 -2.9459 4.00335   2
  -1  17   5 -2.4304 3.09702   2
   0  17   5 -0.3466 1.50466   2
   2  17   5 7.28790 1.42581  -1
   4  17   3 7.28790 1.42581   2
   3  17   5 8.72808 2.50299  -1
   4  17   4 8.72808 2.50299   2
 -13   0   6 4.53032 18.0019  -1
  -7   0  14 4.53032 18.0019   2
 -12   0   6 45.3810 5.33397   2
 -11   0   6 1.14177 2.34904   2
 -10   0   6 6.67962 2.07713   2
  -9   0   6 -0.8503 1.58898   2
  -8   0   6 -0.2776 1.65542   2
  -7   0   6 -4.6204 2.82763  -1
  -6   0   7 -4.6204 2.82763   2
  -6   0   6 94.9600 4.76003  -1
  -6   0   6 94.9600 4.76003   2
  -5   0   6 -3.1262 4.70077  -1
  -6   0   5 -3.1262 4.70077   2
  -4   0   6 272.352 8.75816   2
  -3   0   6 -1.1230 1.00813   2
  -2   0   6 678.532 15.0691   2
  -1   0   6 1.23230 0.52425   2
   0   0   6 1001.46 49.6469  -1
   5   0   1 1001.46 49.6469   2
   1   0   6 -1.2543 2.77321  -1
   5   0   2 -1.2543 2.77321   2
   2   0   6 949.392 50.5601  -1
   5   0   3 949.392 50.5601   2
   3   0   6 0.89759 1.11546   2
   4   0   6 2.10505 1.41826   2
   5   0   6 -1.4375 1.75928   2
   6   0   6 9.46503 2.80301   2
   7   0   6 -0.2177 3.88980  -1
   4   0   9 -0.2177 3.88980   2
   8   0   6 121.270 4.76327  -1
   4   0  10 121.270 4.76327   2
   9   0   6 0.55059 2.54520  -1
   4   0  11 0.55059 2.54520   2
  10   0   6 -6.4044 6.41817   2
  11   0   6 -9.6135 8.80060   2
 -13   1   6 -3.6615 9.19291  -1
  -7   1  14 -3.6615 9.19291   2
 -12   1   6 21.8826 3.07387   2
 -11   1   6 1.33440 1.63834   2
 -10   1   6 2.17603 1.48419   2
  -9   1   6 -0.7093 1.21439   2
  -8   1   6 -1.6927 0.91228   2
  -7   1   6 3.21389 2.60480  -1
  -6   1   7 3.21389 2.60480   2
  -6   1   6 54.7299 2.94519  -1
  -6   1   6 54.7299 2.94519   2
  -5   1   6 122.090 5.63970  -1
  -6   1   5 122.090 5.63970   2
  -5   1   6 156.873 5.34412   2
  -4   1   6 27.8723 1.58526   2
  -3   1   6 10.0255 0.92970   2
  -2   1   6 122.020 2.64977   2
  -1   1   6 88.2971 2.14563   2
   0   1   6 332.157 12.7691  -1
   5   1   1 332.157 12.7691   2
   1   1   6 240.951 10.6222  -1
   5   1   2 240.951 10.6222   2
   2   1   6 374.123 22.2665  -1
   5   1   3 374.123 22.2665   2
   3   1   6 135.980 4.10728   2
   4   1   6 62.4846 3.17315   2
   5   1   6 1.32898 1.24560   2
   6   1   6 -2.8295 1.30442   2
   7   1   6 4.24553 1.37089  -1
   4   1   9 4.24553 1.37089   2
   8   1   6 6.38291 1.20957  -1
   4   1  10 6.38291 1.20957   2
   9   1   6 13.2728 1.96660  -1
   4   1  11 13.2728 1.96660   2
  10   1   6 -3.3925 4.57936   2
  11   1   6 16.9013 9.84666   2
 -13   2   6 4.14732 10.4599  -1
  -7   2  14 4.14732 10.4599   2
 -11   2   6 12.1470 3.72838   2
 -10   2   6 5.03417 1.58603   2
  -9   2   6 -1.1769 1.18407   2
  -8   2   6 -1.4973 0.90321   2
  -7   2   6 10.2554 2.20796  -1
  -6   2   7 10.2554 2.20796   2
  -6   2   6 2.87264 0.91510  -1
  -6   2   6 2.87264 0.91510   2
  -5   2   6 21.8158 3.32847  -1
  -6   2   5 21.8158 3.32847   2
  -4   2   6 60.4216 2.22108   2
  -3   2   6 99.7225 2.37329   2
  -2   2   6 286.770 5.40221   2
  -1   2   6 119.220 2.73174   2
   0   2   6 277.064 10.2699  -1
   5   2   1 277.064 10.2699   2
   1   2   6 495.822 15.4954  -1
   5   2   2 495.822 15.4954   2
   2   2   6 159.564 6.20440  -1
   5   2   3 159.564 6.20440   2
   3   2   6 6.64280 1.29388   2
   4   2   6 1.93304 0.98021   2
   5   2   6 6.92430 1.65628   2
   6   2   6 10.8291 1.72805   2
   7   2   6 11.1651 1.55231  -1
   4   2   9 11.1651 1.55231   2
   8   2   6 -1.5396 1.27774  -1
   4   2  10 -1.5396 1.27774   2
   9   2   6 16.9508 1.87071  -1
   4   2  11 16.9508 1.87071   2
  10   2   6 10.8322 6.97441   2
  11   2   6 -6.5315 9.28755   2
 -13   3   6 30.6593 14.1182  -1
  -7   3  14 30.6593 14.1182   2
 -12   3   6 -9.2465 15.4240  -1
  -7   3  13 -9.2465 15.4240   2
 -11   3   6 0.77355 1.54321   2
 -10   3   6 10.6993 1.92038   2
  -9   3   6 1.89626 1.20390   2
  -8   3   6 27.7158 2.57550   2
  -7   3   6 35.2031 2.10814  -1
  -6   3   7 35.2031 2.10814   2
  -6   3   6 30.2707 2.54984  -1
  -6   3   6 30.2707 2.54984   2
  -5   3   6 255.148 9.47120  -1
  -6   3   5 255.148 9.47120   2
  -3   3   6 322.365 5.69696   2
  -2   3   6 11.4511 1.05261   2
  -1   3   6 131.645 3.11214   2
   0   3   6 170.909 6.28137  -1
   5   3   1 170.909 6.28137   2
   1   3   6 593.920 13.7619  -1
   5   3   2 593.920 13.7619   2
   2   3   6 35.9107 3.12276  -1
   5   3   3 35.9107 3.12276   2
   3   3   6 13.9164 1.34800   2
   4   3   6 29.6484 1.88895   2
   5   3   6 6.13085 1.74809   2
   6   3   6 -0.0499 1.91838   2
   7   3   6 6.74304 4.15081  -1
   4   3   9 6.74304 4.15081   2
   8   3   6 2.28453 1.34833  -1
   4   3  10 2.28453 1.34833   2
   9   3   6 46.7408 3.00835  -1
   4   3  11 46.7408 3.00835   2
  10   3   6 -2.9083 6.74158   2
  11   3   6 -8.5163 5.26779   2
 -12   4   6 -7.0682 15.8012  -1
  -7   4  13 -7.0682 15.8012   2
 -11   4   6 -0.8718 1.40550   2
 -10   4   6 1.83400 1.55190   2
  -9   4   6 70.3462 3.76877   2
  -8   4   6 -0.8560 0.95161   2
  -7   4   6 48.6310 3.94597  -1
  -6   4   7 48.6310 3.94597   2
  -6   4   6 298.462 8.04851  -1
  -6   4   6 298.462 8.04851   2
  -5   4   6 157.146 4.81548  -1
  -6   4   5 157.146 4.81548   2
  -4   4   6 16.4462 0.61081   2
  -3   4   6 108.946 2.33289   2
  -2   4   6 47.7327 1.42236   2
  -1   4   6 63.3946 1.49864   2
   0   4   6 -62.134 44.8198  -1
   5   4   1 -62.134 44.8198   2
   1   4   6 193.221 5.81782  -1
   5   4   2 193.221 5.81782   2
   2   4   6 44.6621 2.90986  -1
   5   4   3 44.6621 2.90986   2
   3   4   6 132.598 6.20106   2
   4   4   6 -6.0456 1.62801   2
   5   4   6 0.14699 1.38085   2
   6   4   6 5.82719 1.61886   2
   6   4   6 71.6061 13.6180  -1
   4   4   8 71.6061 13.6180   2
   7   4   6 12.0784 2.16257  -1
   4   4   9 12.0784 2.16257   2
   8   4   6 14.3956 1.61076  -1
   4   4  10 14.3956 1.61076   2
   9   4   6 7.09506 5.08375  -1
   4   4  11 7.09506 5.08375   2
  10   4   6 6.14028 5.37529   2
  11   4   6 -13.099 13.4458   2
 -12   5   6 -8.6433 12.7711  -1
  -7   5  13 -8.6433 12.7711   2
 -11   5   6 34.2387 3.88149   2
 -10   5   6 32.9642 3.41216   2
  -9   5   6 1.57325 1.18625   2
  -8   5   6 0.68733 0.99406   2
  -7   5   6 30.0432 2.48230  -1
  -6   5   7 30.0432 2.48230   2
  -6   5   6 13.4294 1.41882  -1
  -6   5   6 13.4294 1.41882   2
  -5   5   6 499.787 14.9755  -1
  -6   5   5 499.787 14.9755   2
  -4   5   6 -2.3318 0.69239   2
  -3   5   6 137.610 2.98323   2
  -2   5   6 22.8117 1.50075   2
  -1   5   6 6.74136 0.82687   2
   0   5   6 -12.439 3.26313  -1
   5   5   1 -12.439 3.26313   2
   1   5   6 371.112 12.0430  -1
   5   5   2 371.112 12.0430   2
   2   5   6 99.7477 3.76167  -1
   5   5   3 99.7477 3.76167   2
   3   5   6 7.40581 1.27044   2
   4   5   6 52.3870 3.59710   2
   5   5   6 -0.0995 0.94350   2
   6   5   6 -1.1202 0.98755   2
   6   5   6 8.39083 11.9846  -1
   4   5   8 8.39083 11.9846   2
   7   5   6 9.84439 1.66501  -1
   4   5   9 9.84439 1.66501   2
   8   5   6 28.6055 2.23908  -1
   4   5  10 28.6055 2.23908   2
   9   5   6 5.75140 1.78591  -1
   4   5  11 5.75140 1.78591   2
  10   5   6 -0.7042 6.60004   2
  11   5   6 -5.6949 4.82862   2
 -13   6   6 6.26349 5.92373  -1
  -7   6  14 6.26349 5.92373   2
 -12   6   6 -18.442 16.2417  -1
  -7   6  13 -18.442 16.2417   2
 -11   6   6 7.96297 1.88881   2
 -10   6   6 24.9430 2.51696   2
  -9   6   6 1.59892 1.16726   2
  -8   6   6 1.68630 0.96357   2
  -7   6   6 34.9673 2.41316  -1
  -6   6   7 34.9673 2.41316   2
  -6   6   6 111.413 4.12680  -1
  -6   6   6 111.413 4.12680   2
  -5   6   6 276.713 8.48187  -1
  -6   6   5 276.713 8.48187   2
  -3   6   6 27.8294 1.17129   2
  -2   6   6 8.90462 0.62619   2
   0   6   6 89.0250 5.27417  -1
   5   6   1 89.0250 5.27417   2
   1   6   6 85.3153 3.84632  -1
   5   6   2 85.3153 3.84632   2
   2   6   6 82.7103 4.17986  -1
   5   6   3 82.7103 4.17986   2
   3   6   6 -0.7797 2.16166   2
   3   6   6 16.7903 6.46713  -1
   5   6   4 16.7903 6.46713   2
   4   6   6 14.1925 0.96086   2
   5   6   6 16.1788 1.22453   2
   6   6   6 0.28848 0.88987   2
   7   6   6 -0.3587 1.64391  -1
   4   6   9 -0.3587 1.64391   2
   8   6   6 9.65001 2.15360  -1
   4   6  10 9.65001 2.15360   2
   9   6   6 9.80965 2.05381  -1
   4   6  11 9.80965 2.05381   2
  10   6   6 9.38519 1.53135   2
  10   6   6 -1.8455 3.18207  -1
   4   6  12 -1.8455 3.18207   2
  11   6   6 0.90473 1.60760   2
 -13   7   6 -1.3323 5.93028  -1
  -7   7  14 -1.3323 5.93028   2
 -12   7   6 -2.6498 17.2201  -1
  -7   7  13 -2.6498 17.2201   2
 -11   7   6 1.83998 1.67063   2
 -11   7   6 26.9758 24.3482  -1
  -7   7  12 26.9758 24.3482   2
 -10   7   6 1.89002 1.53402   2
  -9   7   6 1.44038 1.28458   2
  -8   7   6 3.54509 1.17865   2
  -7   7   6 12.7885 2.27519  -1
  -6   7   7 12.7885 2.27519   2
  -6   7   6 5.88265 1.23809  -1
  -6   7   6 5.88265 1.23809   2
  -5   7   6 50.0338 3.69297  -1
  -6   7   5 50.0338 3.69297   2
  -3   7   6 7.96917 0.55122   2
  -2   7   6 11.9478 0.71233   2
   0   7   6 80.0621 4.24684  -1
   5   7   1 80.0621 4.24684   2
   1   7   6 83.2622 3.02985  -1
   5   7   2 83.2622 3.02985   2
   2   7   6 77.9117 4.55251  -1
   5   7   3 77.9117 4.55251   2
   4   7   6 0.28833 0.70589   2
   5   7   6 5.09274 0.88655   2
   6   7   6 -1.9819 0.83653   2
   6   7   6 6.67165 13.7201  -1
   4   7   8 6.67165 13.7201   2
   7   7   6 21.9930 3.25405  -1
   4   7   9 21.9930 3.25405   2
   8   7   6 11.0419 2.37804  -1
   4   7  10 11.0419 2.37804   2
   9   7   6 3.83126 2.09926  -1
   4   7  11 3.83126 2.09926   2
  10   7   6 -1.9401 8.52813   2
  11   7   6 -2.3069 1.47659   2
 -13   8   6 7.03805 6.75147  -1
  -7   8  14 7.03805 6.75147   2
 -10   8   6 27.8631 2.91692   2
  -9   8   6 6.25315 1.56833   2
  -8   8   6 0.98598 1.16293   2
  -7   8   6 31.3461 2.63828  -1
  -6   8   7 31.3461 2.63828   2
  -6   8   6 -0.1652 1.37230  -1
  -6   8   6 -0.1652 1.37230   2
  -5   8   6 24.9829 2.59410  -1
  -6   8   5 24.9829 2.59410   2
  -3   8   6 26.1909 0.83023   2
  -2   8   6 7.60168 0.54245   2
  -1   8   6 -19.294 1.47264   2
   0   8   6 98.8212 3.89432  -1
   5   8   1 98.8212 3.89432   2
   1   8   6 75.5799 3.44960  -1
   5   8   2 75.5799 3.44960   2
   2   8   6 21.4538 1.67713  -1
   5   8   3 21.4538 1.67713   2
   4   8   6 1.23546 0.84368   2
   5   8   6 3.41078 1.01196   2
   6   8   6 10.6448 1.34297   2
   6   8   6 38.2995 3.78948  -1
   4   8   8 38.2995 3.78948   2
   7   8   6 -11.303 4.77226  -1
   4   8   9 -11.303 4.77226   2
   8   8   6 20.7593 1.93254  -1
   4   8  10 20.7593 1.93254   2
   9   8   6 0.66627 2.04470  -1
   4   8  11 0.66627 2.04470   2
  10   8   6 0.08330 2.09253   2
 -11   9   6 0.56552 1.21289   2
 -10   9   6 1.24930 1.86348   2
  -9   9   6 -0.9617 1.50353   2
  -8   9   6 139.809 18.2051  -1
  -6   9   8 139.809 18.2051   2
  -7   9   6 127.519 4.83630  -1
  -6   9   7 127.519 4.83630   2
  -6   9   6 1.57585 1.09471  -1
  -6   9   6 1.57585 1.09471   2
  -5   9   6 18.3875 2.21123  -1
  -6   9   5 18.3875 2.21123   2
  -3   9   6 18.8426 0.95290   2
  -2   9   6 3.84664 0.66820   2
  -1   9   6 14.5032 1.12945   2
   0   9   6 29.8551 2.44602  -1
   5   9   1 29.8551 2.44602   2
   1   9   6 62.7568 3.96794  -1
   5   9   2 62.7568 3.96794   2
   2   9   6 9.96300 2.24322  -1
   5   9   3 9.96300 2.24322   2
   4   9   6 19.5034 1.58937   2
   5   9   6 21.1444 1.68016   2
   6   9   6 7.75268 15.0094  -1
   4   9   8 7.75268 15.0094   2
   7   9   6 3.40484 2.17928  -1
   4   9   9 3.40484 2.17928   2
   8   9   6 3.34068 1.55351  -1
   4   9  10 3.34068 1.55351   2
   9   9   6 10.5314 2.38701  -1
   4   9  11 10.5314 2.38701   2
  10   9   6 25.0376 9.35635  -1
   4   9  12 25.0376 9.35635   2
 -12  10   6 3.37264 2.73946   2
 -11  10   6 -2.2080 1.16689   2
 -10  10   6 0.54387 1.20753   2
  -9  10   6 -0.7041 1.13664   2
  -8  10   6 21.5879 15.4776  -1
  -6  10   8 21.5879 15.4776   2
  -7  10   6 13.3060 2.04124  -1
  -6  10   7 13.3060 2.04124   2
  -6  10   6 68.9071 2.55084  -1
  -6  10   6 68.9071 2.55084   2
  -5  10   6 35.7971 2.80492  -1
  -6  10   5 35.7971 2.80492   2
  -4  10   6 49.4497 4.13425  -1
  -6  10   4 49.4497 4.13425   2
  -3  10   6 8.18352 0.80204   2
  -2  10   6 1.06479 0.67415   2
  -1  10   6 0.09323 0.70253   2
   0  10   6 101.034 3.80373  -1
   5  10   1 101.034 3.80373   2
   1  10   6 33.0698 1.90412  -1
   5  10   2 33.0698 1.90412   2
   2  10   6 2.99181 1.64689  -1
   5  10   3 2.99181 1.64689   2
   3  10   6 10.2212 3.13189  -1
   5  10   4 10.2212 3.13189   2
   3  10   6 10.3822 1.13957   2
   4  10   6 21.5158 1.66749   2
   5  10   6 5.73394 1.30228   2
   6  10   6 -18.236 12.5341  -1
   4  10   8 -18.236 12.5341   2
   7  10   6 0.75314 2.06855  -1
   4  10   9 0.75314 2.06855   2
   8  10   6 0.23887 1.56071  -1
   4  10  10 0.23887 1.56071   2
   9  10   6 -0.7624 2.03892  -1
   4  10  11 -0.7624 2.03892   2
  10  10   6 11.2820 3.31652  -1
   4  10  12 11.2820 3.31652   2
 -11  11   6 3.40223 1.52762   2
 -10  11   6 4.82246 1.29564   2
  -9  11   6 -4.6136 1.09183   2
  -8  11   6 0.22151 1.22867   2
  -7  11   6 29.8429 4.59985  -1
  -6  11   7 29.8429 4.59985   2
  -6  11   6 45.9496 2.25311  -1
  -6  11   6 45.9496 2.25311   2
  -5  11   6 108.588 4.04765  -1
  -6  11   5 108.588 4.04765   2
  -4  11   6 4.91661 3.26856  -1
  -6  11   4 4.91661 3.26856   2
  -3  11   6 4.06077 0.77497   2
  -2  11   6 44.2925 1.73903   2
  -1  11   6 0.15504 0.74786   2
  -1  11   6 60.4143 11.7350  -1
   5  11   0 60.4143 11.7350   2
   0  11   6 8.44887 1.81146  -1
   5  11   1 8.44887 1.81146   2
   1  11   6 18.0824 1.55597  -1
   5  11   2 18.0824 1.55597   2
   2  11   6 40.1186 2.53350  -1
   5  11   3 40.1186 2.53350   2
   3  11   6 26.8134 3.72800  -1
   5  11   4 26.8134 3.72800   2
   4  11   6 13.9266 1.38328   2
   5  11   6 1.55388 0.98257   2
   6  11   6 -1.1225 1.06884   2
   6  11   6 -21.560 18.1412  -1
   4  11   8 -21.560 18.1412   2
   7  11   6 17.4245 2.43119  -1
   4  11   9 17.4245 2.43119   2
   8  11   6 12.2240 1.79272  -1
   4  11  10 12.2240 1.79272   2
   9  11   6 12.5846 8.04599  -1
   4  11  11 12.5846 8.04599   2
 -11  12   6 6.22296 1.55888   2
 -10  12   6 0.60210 1.30217   2
  -9  12   6 -4.6493 1.35860   2
  -7  12   6 13.7783 2.32260  -1
  -6  12   7 13.7783 2.32260   2
  -6  12   6 -0.9400 1.45197  -1
  -6  12   6 -0.9400 1.45197   2
  -5  12   6 13.9340 5.54305  -1
  -6  12   5 13.9340 5.54305   2
  -4  12   6 12.7170 12.1474  -1
  -6  12   4 12.7170 12.1474   2
  -3  12   6 3.83571 0.97424   2
  -2  12   6 1.90136 0.92669   2
  -1  12   6 0.89167 11.1525  -1
   5  12   0 0.89167 11.1525   2
   0  12   6 8.24821 1.93049  -1
   5  12   1 8.24821 1.93049   2
   1  12   6 -0.0507 1.21576  -1
   5  12   2 -0.0507 1.21576   2
   2  12   6 40.8503 2.64975  -1
   5  12   3 40.8503 2.64975   2
   3  12   6 -1.3005 12.1429  -1
   5  12   4 -1.3005 12.1429   2
   4  12   6 18.3619 1.83068   2
   5  12   6 -0.3132 1.10021   2
   6  12   6 18.7760 21.7569  -1
   4  12   8 18.7760 21.7569   2
   7  12   6 4.08413 2.32218  -1
   4  12   9 4.08413 2.32218   2
   8  12   6 -0.4172 5.29277  -1
   4  12  10 -0.4172 5.29277   2
 -10  13   6 0.71373 1.25088   2
  -9  13   6 3.53647 1.41207   2
  -8  13   6 -10.124 24.3356  -1
  -6  13   8 -10.124 24.3356   2
  -7  13   6 9.34415 2.22008  -1
  -6  13   7 9.34415 2.22008   2
  -6  13   6 -3.6491 1.52558  -1
  -6  13   6 -3.6491 1.52558   2
  -5  13   6 13.4358 2.23690  -1
  -6  13   5 13.4358 2.23690   2
  -4  13   6 17.6141 3.09753   2
  -4  13   6 32.2094 4.16147  -1
  -6  13   4 32.2094 4.16147   2
  -3  13   6 -2.5647 0.88012   2
  -2  13   6 -0.3432 0.93051   2
  -1  13   6 10.7251 12.1060  -1
   5  13   0 10.7251 12.1060   2
   0  13   6 18.9375 5.27403  -1
   5  13   1 18.9375 5.27403   2
   1  13   6 36.7478 2.10995  -1
   5  13   2 36.7478 2.10995   2
   2  13   6 25.0082 2.54704  -1
   5  13   3 25.0082 2.54704   2
   3  13   6 2.45190 3.69721  -1
   5  13   4 2.45190 3.69721   2
   4  13   6 5.57206 1.19037   2
   5  13   6 -1.7966 1.05789   2
   6  13   6 1.61196 1.12218   2
   6  13   6 3.50541 3.56041  -1
   4  13   8 3.50541 3.56041   2
   7  13   6 0.58547 6.90809  -1
   4  13   9 0.58547 6.90809   2
  -9  14   6 3.06083 1.37411   2
  -8  14   6 -0.9195 1.41258   2
  -7  14   6 -2.3463 3.59627  -1
  -6  14   7 -2.3463 3.59627   2
  -6  14   6 19.4959 1.97010  -1
  -6  14   6 19.4959 1.97010   2
  -5  14   6 74.7678 3.59562  -1
  -6  14   5 74.7678 3.59562   2
  -4  14   6 7.93047 3.55328  -1
  -6  14   4 7.93047 3.55328   2
  -3  14   6 3.78241 1.24196   2
  -2  14   6 82.7957 3.34876   2
   0  14   6 26.0269 2.65696  -1
   5  14   1 26.0269 2.65696   2
   1  14   6 40.0110 2.36419  -1
   5  14   2 40.0110 2.36419   2
   2  14   6 -1.3269 2.03382  -1
   5  14   3 -1.3269 2.03382   2
   3  14   6 -5.5950 3.42311  -1
   5  14   4 -5.5950 3.42311   2
   4  14   6 -1.7119 1.12166   2
   5  14   6 1.23969 1.21807   2
   6  14   6 -0.8593 1.08029   2
  -8  15   6 7.01081 1.40944   2
  -7  15   6 4.78192 3.73983  -1
  -6  15   7 4.78192 3.73983   2
  -6  15   6 25.1485 7.88687  -1
  -6  15   6 25.1485 7.88687   2
  -5  15   6 14.8457 3.96612  -1
  -6  15   5 14.8457 3.96612   2
  -4  15   6 7.30684 3.96244  -1
  -6  15   4 7.30684 3.96244   2
  -3  15   6 3.04240 2.70712   2
  -2  15   6 2.55734 1.35959   2
  -2  15   6 15.8870 18.6140  -1
  -5  15   1 15.8870 18.6140   2
  -1  15   6 1.06354 16.8500  -1
   5  15   0 1.06354 16.8500   2
   0  15   6 35.2808 2.80025  -1
   5  15   1 35.2808 2.80025   2
   1  15   6 4.18986 1.46576  -1
   5  15   2 4.18986 1.46576   2
   2  15   6 14.5536 2.07859  -1
   5  15   3 14.5536 2.07859   2
   3  15   6 9.57779 3.43031  -1
   5  15   4 9.57779 3.43031   2
   4  15   6 1.39220 1.05615   2
   5  15   6 2.52173 1.20678   2
   6  15   6 6.62498 2.27244   2
  -6  16   6 -2.2482 3.09438  -1
  -6  16   6 -2.2482 3.09438   2
  -5  16   6 -7.0485 9.77522  -1
  -6  16   5 -7.0485 9.77522   2
  -4  16   6 2.29407 4.16819   2
  -3  16   6 -0.9644 3.08240   2
  -2  16   6 1.04764 1.90645   2
  -1  16   6 4.70458 1.61665   2
   0  16   6 10.8475 2.16165  -1
   5  16   1 10.8475 2.16165   2
   1  16   6 4.92857 1.54219  -1
   5  16   2 4.92857 1.54219   2
   2  16   6 3.78637 2.49801  -1
   5  16   3 3.78637 2.49801   2
   4  16   6 1.85150 1.01806   2
  -4  17   6 6.31174 4.62243   2
  -3  17   6 -4.1155 4.32937   2
  -2  17   6 0.84530 4.63506   2
  -1  17   6 5.41851 1.68398   2
   0  17   6 -0.3774 2.77183  -1
   5  17   1 -0.3774 2.77183   2
   0  17   6 0.14943 1.43330   2
   1  17   6 0.90780 1.49584  -1
   5  17   2 0.90780 1.49584   2
 -12   0   7 -0.0357 2.37890   2
 -11   0   7 5.64448 2.47201   2
 -10   0   7 -5.2126 3.26807   2
  -9   0   7 1.56692 2.07303   2
  -8   0   7 0.27726 3.27094  -1
  -7   0   8 0.27726 3.27094   2
  -7   0   7 80.7793 4.71875  -1
  -7   0   7 80.7793 4.71875   2
  -6   0   7 -4.3878 3.71042  -1
  -7   0   6 -4.3878 3.71042   2
  -5   0   7 122.271 4.29886   2
  -4   0   7 -0.8089 0.71445   2
  -3   0   7 260.121 6.83674   2
  -1   0   7 1041.33 53.9851  -1
   6   0   0 1041.33 53.9851   2
   0   0   7 -1.5246 1.67896  -1
   6   0   1 -1.5246 1.67896   2
   1   0   7 1582.78 81.7286  -1
   6   0   2 1582.78 81.7286   2
   2   0   7 18.6366 18.6082   2
   3   0   7 5.90031 1.79634   2
   4   0   7 0.09374 1.40161   2
   5   0   7 1.08796 1.73335   2
   6   0   7 -3.2728 8.06767  -1
   5   0   8 -3.2728 8.06767   2
   7   0   7 7.57374 3.43506  -1
   5   0   9 7.57374 3.43506   2
   8   0   7 -3.5022 2.30157  -1
   5   0  10 -3.5022 2.30157   2
   9   0   7 0.24814 4.65508   2
  10   0   7 -8.7460 6.69431   2
  11   0   7 2.61344 10.3018   2
 -12   1   7 2.61811 1.75371   2
 -11   1   7 2.32402 1.69193   2
 -10   1   7 -1.7962 1.51070   2
  -9   1   7 1.39638 1.38012   2
  -8   1   7 40.9947 4.46701  -1
  -7   1   8 40.9947 4.46701   2
  -7   1   7 15.7274 1.75372  -1
  -7   1   7 15.7274 1.75372   2
  -6   1   7 3.72635 2.08455  -1
  -7   1   6 3.72635 2.08455   2
  -5   1   7 346.529 7.06156   2
  -4   1   7 2.16908 0.99575   2
  -3   1   7 2.24575 0.49469   2
  -1   1   7 1391.09 50.4031  -1
   6   1   0 1391.09 50.4031   2
   0   1   7 407.604 11.0614  -1
   6   1   1 407.604 11.0614   2
   1   1   7 178.476 7.83445  -1
   6   1   2 178.476 7.83445   2
   2   1   7 4.59089 0.85782   2
   3   1   7 139.600 4.74001   2
   4   1   7 13.2650 1.44817   2
   5   1   7 -0.0130 1.30555   2
   6   1   7 27.6176 3.30609  -1
   5   1   8 27.6176 3.30609   2
   7   1   7 39.8164 3.85714  -1
   5   1   9 39.8164 3.85714   2
   8   1   7 23.2314 1.98838  -1
   5   1  10 23.2314 1.98838   2
   9   1   7 -3.0205 3.85376   2
  10   1   7 5.61662 7.59637   2
  11   1   7 -11.822 10.3987   2
 -13   2   7 16.8691 3.04810   2
 -12   2   7 1.39804 1.62852   2
 -11   2   7 29.8359 5.23648   2
 -10   2   7 3.34944 1.63413   2
  -9   2   7 -0.8604 1.12094   2
  -8   2   7 4.38835 2.07178  -1
  -7   2   8 4.38835 2.07178   2
  -7   2   7 14.7773 2.23821  -1
  -7   2   7 14.7773 2.23821   2
  -6   2   7 6.47396 2.20282  -1
  -7   2   6 6.47396 2.20282   2
  -5   2   7 70.2773 2.16663   2
  -4   2   7 114.881 2.62941   2
  -3   2   7 319.434 5.09010   2
  -1   2   7 207.068 9.19949  -1
   6   2   0 207.068 9.19949   2
   0   2   7 546.946 16.6047  -1
   6   2   1 546.946 16.6047   2
   1   2   7 144.413 5.76733  -1
   6   2   2 144.413 5.76733   2
   2   2   7 96.7490 3.27728   2
   3   2   7 61.9943 2.43405   2
   4   2   7 4.14497 1.18925   2
   5   2   7 22.5880 1.82158   2
   6   2   7 15.5491 3.88771  -1
   5   2   8 15.5491 3.88771   2
   7   2   7 185.381 7.54346  -1
   5   2   9 185.381 7.54346   2
   8   2   7 84.7176 3.34432  -1
   5   2  10 84.7176 3.34432   2
   9   2   7 -2.4321 4.26868   2
  10   2   7 5.59830 9.02527   2
  11   2   7 17.4019 11.6863   2
 -13   3   7 15.9789 2.67068   2
 -12   3   7 0.91802 1.53326   2
 -11   3   7 4.79924 1.70424   2
 -10   3   7 2.84273 1.66467   2
  -9   3   7 52.0901 3.30841   2
  -8   3   7 0.93811 2.06396  -1
  -7   3   8 0.93811 2.06396   2
  -6   3   7 31.0312 2.38144  -1
  -7   3   6 31.0312 2.38144   2
  -4   3   7 102.365 2.59634   2
  -3   3   7 52.0981 1.55167   2
  -2   3   7 545.189 10.1885   2
  -1   3   7 121.775 8.80301  -1
   6   3   0 121.775 8.80301   2
   0   3   7 253.720 7.33653  -1
   6   3   1 253.720 7.33653   2
   1   3   7 510.075 18.5194  -1
   6   3   2 510.075 18.5194   2
   2   3   7 419.839 10.0112   2
   3   3   7 5.31600 0.87653   2
   4   3   7 1.12147 1.36644   2
   5   3   7 39.0662 2.81418   2
   6   3   7 1.63178 3.76991  -1
   5   3   8 1.63178 3.76991   2
   7   3   7 69.6221 3.27344  -1
   5   3   9 69.6221 3.27344   2
   8   3   7 14.3764 1.95794  -1
   5   3  10 14.3764 1.95794   2
   9   3   7 0.78010 3.65881   2
  10   3   7 1.50216 4.80879   2
  11   3   7 7.26494 18.3728   2
 -13   4   7 4.96751 2.31655   2
 -12   4   7 14.8689 2.26199   2
 -11   4   7 8.38804 1.67970   2
 -10   4   7 38.6901 3.74965   2
  -9   4   7 2.41384 1.18966   2
  -8   4   7 9.85362 2.20630  -1
  -7   4   8 9.85362 2.20630   2
  -7   4   7 41.6424 2.63164  -1
  -7   4   7 41.6424 2.63164   2
  -6   4   7 40.5658 4.21367  -1
  -7   4   6 40.5658 4.21367   2
  -5   4   7 35.1941 1.63166   2
  -4   4   7 450.500 7.59812   2
  -3   4   7 107.585 2.51385   2
  -1   4   7 196.470 9.57800  -1
   6   4   0 196.470 9.57800   2
   0   4   7 292.839 9.85935  -1
   6   4   1 292.839 9.85935   2
   1   4   7 112.465 6.64129  -1
   6   4   2 112.465 6.64129   2
   2   4   7 1.36740 0.66637   2
   3   4   7 -4.2989 0.97440   2
   4   4   7 16.5641 1.06434   2
   5   4   7 6.85069 1.34767   2
   6   4   7 13.1515 4.26072  -1
   5   4   8 13.1515 4.26072   2
   7   4   7 15.2920 1.46787  -1
   5   4   9 15.2920 1.46787   2
   8   4   7 21.7229 1.99602  -1
   5   4  10 21.7229 1.99602   2
   9   4   7 -5.8713 3.66764   2
  10   4   7 -1.3636 5.22231   2
 -14   5   7 10.0624 4.50725   2
 -12   5   7 0.73547 1.69693   2
 -11   5   7 -0.0156 1.66604   2
 -10   5   7 24.5313 3.28157   2
  -9   5   7 3.68133 1.28966   2
  -8   5   7 123.977 5.91680  -1
  -7   5   8 123.977 5.91680   2
  -7   5   7 2.67768 1.17482  -1
  -7   5   7 2.67768 1.17482   2
  -6   5   7 23.4895 2.06444  -1
  -7   5   6 23.4895 2.06444   2
  -5   5   7 -2.1509 1.63146   2
  -4   5   7 268.368 5.47518   2
  -3   5   7 44.4221 1.46414   2
  -1   5   7 38.4400 2.97392  -1
   6   5   0 38.4400 2.97392   2
   0   5   7 232.509 8.13148  -1
   6   5   1 232.509 8.13148   2
   1   5   7 97.0148 4.99464  -1
   6   5   2 97.0148 4.99464   2
   2   5   7 11.9690 1.06489   2
   3   5   7 -1.2764 1.76010   2
   4   5   7 5.64107 0.82524   2
   5   5   7 26.0579 11.6397  -1
   5   5   7 26.0579 11.6397   2
   6   5   7 4.15188 2.17357  -1
   5   5   8 4.15188 2.17357   2
   7   5   7 5.25479 1.46872  -1
   5   5   9 5.25479 1.46872   2
   8   5   7 -5.9376 5.41268  -1
   5   5  10 -5.9376 5.41268   2
   9   5   7 8.99044 1.92594   2
  10   5   7 3.74636 4.26990   2
 -12   6   7 14.8029 4.07407   2
 -11   6   7 0.76570 1.52247   2
 -10   6   7 4.68604 1.47443   2
  -9   6   7 2.58425 1.45358   2
  -8   6   7 55.0639 3.39666  -1
  -7   6   8 55.0639 3.39666   2
  -7   6   7 24.1907 2.58445  -1
  -7   6   7 24.1907 2.58445   2
  -6   6   7 33.4940 2.56677  -1
  -7   6   6 33.4940 2.56677   2
  -5   6   7 17.7638 0.98837   2
  -4   6   7 20.5615 1.12409   2
  -3   6   7 28.5056 1.33935   2
  -1   6   7 140.218 6.45020  -1
   6   6   0 140.218 6.45020   2
   0   6   7 55.0844 4.04874  -1
   6   6   1 55.0844 4.04874   2
   1   6   7 244.292 7.87356  -1
   6   6   2 244.292 7.87356   2
   2   6   7 9.42946 0.98138   2
   3   6   7 152.494 4.18252   2
   4   6   7 15.5727 1.48769   2
   5   6   7 5.82463 0.96542   2
   6   6   7 6.59758 1.62865  -1
   5   6   8 6.59758 1.62865   2
   7   6   7 38.1810 2.13330  -1
   5   6   9 38.1810 2.13330   2
   8   6   7 6.77519 1.81586  -1
   5   6  10 6.77519 1.81586   2
   9   6   7 -3.2170 1.39214   2
  10   6   7 8.81554 2.02874   2
  11   6   7 1.28677 1.60037   2
 -12   7   7 2.09707 1.60878   2
 -11   7   7 0.25476 1.74248   2
 -10   7   7 2.48740 1.65356   2
  -9   7   7 1.64543 1.52810   2
  -9   7   7 9.96472 12.7758  -1
  -7   7   9 9.96472 12.7758   2
  -8   7   7 13.9920 2.79043  -1
  -7   7   8 13.9920 2.79043   2
  -7   7   7 1.44272 1.30210  -1
  -7   7   7 1.44272 1.30210   2
  -6   7   7 18.3346 3.33174  -1
  -7   7   6 18.3346 3.33174   2
  -5   7   7 3.43074 0.67322   2
  -4   7   7 -8.2016 0.51074   2
  -3   7   7 119.107 2.79087   2
  -2   7   7 -12.834 1.13454   2
  -1   7   7 4.18127 1.88791  -1
   6   7   0 4.18127 1.88791   2
   0   7   7 4.15254 1.15397  -1
   6   7   1 4.15254 1.15397   2
   1   7   7 -12.517 3.62154  -1
   6   7   2 -12.517 3.62154   2
   2   7   7 19.1298 2.09964   2
   2   7   7 86.4901 5.59434  -1
   6   7   3 86.4901 5.59434   2
   3   7   7 31.7865 2.01156   2
   4   7   7 2.88655 0.80316   2
   5   7   7 -13.711 11.9215  -1
   5   7   7 -13.711 11.9215   2
   6   7   7 11.7290 2.11513  -1
   5   7   8 11.7290 2.11513   2
   7   7   7 -2.2777 3.26426  -1
   5   7   9 -2.2777 3.26426   2
   8   7   7 13.9187 2.18380  -1
   5   7  10 13.9187 2.18380   2
   9   7   7 -3.4833 1.65608   2
  10   7   7 7.14472 4.37524   2
 -13   8   7 0.71861 1.35325   2
 -12   8   7 2.38563 1.97935   2
 -11   8   7 1.96127 1.99002   2
 -10   8   7 -1.0833 1.82005   2
  -9   8   7 -1.6623 1.50813   2
  -9   8   7 0.86203 15.9335  -1
  -7   8   9 0.86203 15.9335   2
  -8   8   7 115.739 5.94918  -1
  -7   8   8 115.739 5.94918   2
  -7   8   7 9.07651 1.74363  -1
  -7   8   7 9.07651 1.74363   2
  -6   8   7 30.5948 3.57328  -1
  -7   8   6 30.5948 3.57328   2
  -5   8   7 -0.1959 0.58930   2
  -4   8   7 3.20811 0.62051   2
  -3   8   7 3.64294 0.61541   2
  -1   8   7 63.5614 3.17420  -1
   6   8   0 63.5614 3.17420   2
   0   8   7 110.620 4.02488  -1
   6   8   1 110.620 4.02488   2
   1   8   7 127.988 4.59668  -1
   6   8   2 127.988 4.59668   2
   2   8   7 2.59592 0.80513   2
   2   8   7 1.50845 7.57709  -1
   6   8   3 1.50845 7.57709   2
   3   8   7 2.96707 0.87772   2
   4   8   7 18.2242 1.45850   2
   5   8   7 10.1203 13.7389  -1
   5   8   7 10.1203 13.7389   2
   6   8   7 17.9694 2.12241  -1
   5   8   8 17.9694 2.12241   2
   7   8   7 38.7078 2.30544  -1
   5   8   9 38.7078 2.30544   2
   8   8   7 5.14482 2.04585  -1
   5   8  10 5.14482 2.04585   2
 -12   9   7 0.47692 1.49229   2
 -11   9   7 2.10320 1.35549   2
 -10   9   7 -3.4735 1.18486   2
  -9   9   7 -0.3719 1.13210   2
  -8   9   7 24.4060 4.07431  -1
  -7   9   8 24.4060 4.07431   2
  -7   9   7 139.895 3.99747  -1
  -7   9   7 139.895 3.99747   2
  -6   9   7 125.751 4.61018  -1
  -7   9   6 125.751 4.61018   2
  -5   9   7 -5.9410 9.20748  -1
  -7   9   5 -5.9410 9.20748   2
  -4   9   7 -0.0749 0.65601   2
  -3   9   7 2.23550 0.58450   2
  -1   9   7 173.350 13.8603  -1
   6   9   0 173.350 13.8603   2
   0   9   7 33.4047 2.22411  -1
   6   9   1 33.4047 2.22411   2
   1   9   7 55.5356 2.62623  -1
   6   9   2 55.5356 2.62623   2
   2   9   7 61.7271 3.97212  -1
   6   9   3 61.7271 3.97212   2
   3   9   7 5.95579 1.02867   2
   4   9   7 3.85081 1.00433   2
   5   9   7 34.4275 15.2954  -1
   5   9   7 34.4275 15.2954   2
   6   9   7 8.80557 2.70371  -1
   5   9   8 8.80557 2.70371   2
   7   9   7 0.72072 1.52590  -1
   5   9   9 0.72072 1.52590   2
   8   9   7 50.9899 13.5253  -1
   5   9  10 50.9899 13.5253   2
   9   9   7 5.27403 2.48637  -1
   5   9  11 5.27403 2.48637   2
   9   9   7 -2.4090 1.99858   2
  10   9   7 7.32793 1.87400   2
 -12  10   7 -1.6508 1.20557   2
 -11  10   7 -1.9887 1.22246   2
 -10  10   7 -0.2379 1.27868   2
  -8  10   7 11.7522 2.32166  -1
  -7  10   8 11.7522 2.32166   2
  -7  10   7 3.22928 2.96312  -1
  -7  10   7 3.22928 2.96312   2
  -6  10   7 5.59421 3.10436  -1
  -7  10   6 5.59421 3.10436   2
  -5  10   7 92.1307 13.9228  -1
  -7  10   5 92.1307 13.9228   2
  -4  10   7 9.41356 0.83561   2
  -3  10   7 26.7365 1.48809   2
  -2  10   7 82.3682 11.3747  -1
  -6  10   1 82.3682 11.3747   2
  -1  10   7 10.9887 1.81305  -1
   6  10   0 10.9887 1.81305   2
   0  10   7 24.3040 1.68710  -1
   6  10   1 24.3040 1.68710   2
   1  10   7 97.9003 3.54886  -1
   6  10   2 97.9003 3.54886   2
   2  10   7 26.3755 3.22759  -1
   6  10   3 26.3755 3.22759   2
   3  10   7 5.79337 1.05298   2
   4  10   7 36.4730 2.03005   2
   5  10   7 -0.3544 0.97167   2
   6  10   7 2.61181 2.16596  -1
   5  10   8 2.61181 2.16596   2
   7  10   7 6.92247 1.64169  -1
   5  10   9 6.92247 1.64169   2
   8  10   7 5.49023 2.17729  -1
   5  10  10 5.49023 2.17729   2
   9  10   7 -15.856 8.99251  -1
   5  10  11 -15.856 8.99251   2
 -11  11   7 1.30245 1.22451   2
 -10  11   7 0.32452 1.25808   2
  -9  11   7 11.2730 22.0852  -1
  -7  11   9 11.2730 22.0852   2
  -8  11   7 5.10032 2.11367  -1
  -7  11   8 5.10032 2.11367   2
  -7  11   7 10.9539 1.81726  -1
  -7  11   7 10.9539 1.81726   2
  -6  11   7 19.3179 5.97635  -1
  -7  11   6 19.3179 5.97635   2
  -5  11   7 90.1652 14.4683  -1
  -7  11   5 90.1652 14.4683   2
  -4  11   7 4.38923 0.76896   2
  -3  11   7 24.1173 1.49966   2
  -2  11   7 13.2825 10.6355  -1
  -6  11   1 13.2825 10.6355   2
  -1  11   7 29.3662 2.31337  -1
   6  11   0 29.3662 2.31337   2
   0  11   7 18.8798 1.66777  -1
   6  11   1 18.8798 1.66777   2
   1  11   7 13.3305 2.04166  -1
   6  11   2 13.3305 2.04166   2
   2  11   7 -0.9306 7.55550  -1
   6  11   3 -0.9306 7.55550   2
   3  11   7 3.47987 1.15147   2
   4  11   7 8.23623 1.29554   2
   5  11   7 0.24723 1.01266   2
   6  11   7 13.0640 2.41544  -1
   5  11   8 13.0640 2.41544   2
   7  11   7 8.99927 1.90862  -1
   5  11   9 8.99927 1.90862   2
   8  11   7 -6.8420 7.15563  -1
   5  11  10 -6.8420 7.15563   2
 -10  12   7 0.02153 1.21198   2
  -9  12   7 3.66199 1.44340   2
  -8  12   7 3.04771 3.66838  -1
  -7  12   8 3.04771 3.66838   2
  -7  12   7 1.40623 1.49406  -1
  -7  12   7 1.40623 1.49406   2
  -6  12   7 3.82262 2.30109  -1
  -7  12   6 3.82262 2.30109   2
  -5  12   7 4.96404 1.19418   2
  -4  12   7 16.6627 1.37788   2
  -3  12   7 1.31170 0.84807   2
  -2  12   7 17.6396 12.2601  -1
  -6  12   1 17.6396 12.2601   2
  -1  12   7 42.0773 2.77717  -1
   6  12   0 42.0773 2.77717   2
   0  12   7 10.5875 1.90496  -1
   6  12   1 10.5875 1.90496   2
   1  12   7 -0.5977 5.99824  -1
   6  12   2 -0.5977 5.99824   2
   2  12   7 7.94282 3.17939  -1
   6  12   3 7.94282 3.17939   2
   3  12   7 -1.5106 0.99305   2
   4  12   7 12.5000 1.57980   2
   5  12   7 -20.316 13.1939  -1
   5  12   7 -20.316 13.1939   2
   6  12   7 4.40713 2.40960  -1
   5  12   8 4.40713 2.40960   2
   7  12   7 -0.2869 1.52511  -1
   5  12   9 -0.2869 1.52511   2
   8  12   7 1.51705 1.93133  -1
   5  12  10 1.51705 1.93133   2
  -9  13   7 -0.5085 1.22932   2
  -7  13   7 12.5762 1.92418  -1
  -7  13   7 12.5762 1.92418   2
  -6  13   7 25.5546 2.49885  -1
  -7  13   6 25.5546 2.49885   2
  -5  13   7 39.1631 16.4209  -1
  -7  13   5 39.1631 16.4209   2
  -4  13   7 9.43109 1.81289   2
  -3  13   7 0.59317 1.22347   2
  -1  13   7 9.52139 2.21976  -1
   6  13   0 9.52139 2.21976   2
   0  13   7 17.8756 1.81251  -1
   6  13   1 17.8756 1.81251   2
   1  13   7 -1.9977 1.98747  -1
   6  13   2 -1.9977 1.98747   2
   2  13   7 -6.5437 3.13260  -1
   6  13   3 -6.5437 3.13260   2
   3  13   7 -1.8984 1.02284   2
   4  13   7 6.86463 1.36110   2
   5  13   7 -0.3360 1.14204   2
   6  13   7 15.9461 2.36015  -1
   5  13   8 15.9461 2.36015   2
   7  13   7 -0.1102 1.28995  -1
   5  13   9 -0.1102 1.28995   2
  -8  14   7 19.5381 3.95556  -1
  -7  14   8 19.5381 3.95556   2
  -7  14   7 -1.8630 5.12849  -1
  -7  14   7 -1.8630 5.12849   2
  -6  14   7 2.67288 2.27046  -1
  -7  14   6 2.67288 2.27046   2
  -4  14   7 4.75691 2.50619   2
  -3  14   7 -1.5781 1.13092   2
  -2  14   7 -14.676 15.1994  -1
  -6  14   1 -14.676 15.1994   2
  -1  14   7 31.8141 2.66690  -1
   6  14   0 31.8141 2.66690   2
   0  14   7 0.26934 1.65643  -1
   6  14   1 0.26934 1.65643   2
   1  14   7 -4.3737 2.05580  -1
   6  14   2 -4.3737 2.05580   2
   2  14   7 38.9912 4.43597  -1
   6  14   3 38.9912 4.43597   2
   3  14   7 -3.0608 1.05218   2
   4  14   7 3.23919 1.21345   2
   5  14   7 0.57040 1.17021   2
   6  14   7 6.61986 2.25377  -1
   5  14   8 6.61986 2.25377   2
  -7  15   7 -0.9821 3.00244  -1
  -7  15   7 -0.9821 3.00244   2
  -6  15   7 15.1649 10.1571  -1
  -7  15   6 15.1649 10.1571   2
  -4  15   7 1.84623 3.06879   2
  -3  15   7 4.74451 1.77393   2
  -3  15   7 5.19141 20.8850  -1
  -6  15   2 5.19141 20.8850   2
  -2  15   7 19.9768 19.3364  -1
  -6  15   1 19.9768 19.3364   2
  -1  15   7 -0.1390 2.22382  -1
   6  15   0 -0.1390 2.22382   2
   0  15   7 5.11994 1.72210  -1
   6  15   1 5.11994 1.72210   2
   1  15   7 3.97384 2.04414  -1
   6  15   2 3.97384 2.04414   2
   2  15   7 10.6414 3.45842  -1
   6  15   3 10.6414 3.45842   2
   3  15   7 -4.1289 1.01165   2
   4  15   7 -0.9420 1.25404   2
   5  15   7 1.56602 1.10968   2
  -4  16   7 2.88481 4.64701   2
  -3  16   7 7.23484 5.21478   2
  -2  16   7 10.7553 1.64302   2
  -2  16   7 12.3958 3.83752  -1
  -6  16   1 12.3958 3.83752   2
  -1  16   7 23.3793 3.71473  -1
   6  16   0 23.3793 3.71473   2
   0  16   7 3.22385 2.09791  -1
   6  16   1 3.22385 2.09791   2
   1  16   7 -14.042 8.95781  -1
   6  16   2 -14.042 8.95781   2
   2  16   7 0.42882 1.53187   2
   3  16   7 0.58825 0.97301   2
  -1  17   7 3.86021 1.66551   2
 -13   0   8 0.65298 2.19770   2
 -12   0   8 0.63280 2.51758   2
 -11   0   8 -0.9687 2.46437   2
 -10   0   8 1.05143 2.31889   2
  -9   0   8 -1.9565 7.18981  -1
  -8   0   9 -1.9565 7.18981   2
  -8   0   8 -2.0690 1.65741  -1
  -8   0   8 -2.0690 1.65741   2
  -7   0   8 -4.0679 3.02886  -1
  -8   0   7 -4.0679 3.02886   2
  -6   0   8 20.6022 1.95333   2
  -5   0   8 -10.783 0.71204   2
  -4   0   8 -5.0335 0.82016   2
  -3   0   8 46.7879 30.6874   2
  -2   0   8 649.931 34.8455  -1
  -7   0   1 649.931 34.8455   2
  -1   0   8 0.55075 2.14041  -1
   7   0   0 0.55075 2.14041   2
   0   0   8 1175.62 42.5108  -1
   7   0   1 1175.62 42.5108   2
   1   0   8 24.4767 31.4042   2
   2   0   8 49.6500 2.54027   2
   3   0   8 3.77348 1.47629   2
   4   0   8 16.3540 2.70924   2
   5   0   8 0.76933 7.95404  -1
   6   0   7 0.76933 7.95404   2
   6   0   8 0.81266 3.71895  -1
   6   0   8 0.81266 3.71895   2
   7   0   8 6.72346 5.64033  -1
   6   0   9 6.72346 5.64033   2
   8   0   8 7.53348 4.01268   2
   9   0   8 6.90182 5.79314   2
  10   0   8 -12.429 8.60483   2
 -13   1   8 -1.9221 1.67793   2
 -12   1   8 2.28831 1.68847   2
 -11   1   8 2.26293 1.76332   2
 -10   1   8 2.77784 1.62787   2
  -9   1   8 -1.1648 2.60447  -1
  -8   1   9 -1.1648 2.60447   2
  -8   1   8 -1.5675 1.25730  -1
  -8   1   8 -1.5675 1.25730   2
  -7   1   8 16.2761 2.34075  -1
  -8   1   7 16.2761 2.34075   2
  -6   1   8 73.5798 75.0565   2
  -5   1   8 59.6080 2.09092   2
  -4   1   8 -2.3675 0.97186   2
  -3   1   8 344.551 6.27178   2
  -2   1   8 105.471 6.12522  -1
  -7   1   1 105.471 6.12522   2
  -1   1   8 518.653 14.0403  -1
   7   1   0 518.653 14.0403   2
   0   1   8 70.7120 3.68489  -1
   7   1   1 70.7120 3.68489   2
   1   1   8 453.002 8.43338   2
   2   1   8 28.6616 1.23634   2
   3   1   8 8.54821 0.78514   2
   4   1   8 2.98629 1.19511   2
   5   1   8 15.6749 2.76543  -1
   6   1   7 15.6749 2.76543   2
   6   1   8 7.43035 3.03509  -1
   6   1   8 7.43035 3.03509   2
   7   1   8 53.5789 4.96655  -1
   6   1   9 53.5789 4.96655   2
   8   1   8 -2.5727 3.01448   2
   9   1   8 -2.8025 4.22558   2
  10   1   8 10.8385 9.76163   2
 -14   2   8 1.51168 2.03938   2
 -13   2   8 -0.8674 1.67242   2
 -12   2   8 1.75267 1.76872   2
 -11   2   8 1.67150 1.56346   2
 -10   2   8 42.4799 4.63876   2
  -9   2   8 14.9659 2.69276  -1
  -8   2   9 14.9659 2.69276   2
  -8   2   8 3.11761 1.45886  -1
  -8   2   8 3.11761 1.45886   2
  -7   2   8 -1.2128 2.41405  -1
  -8   2   7 -1.2128 2.41405   2
  -6   2   8 -0.3362 0.55541   2
  -5   2   8 80.9956 2.41702   2
  -4   2   8 55.8748 1.94518   2
  -2   2   8 95.0700 5.62299  -1
  -7   2   1 95.0700 5.62299   2
  -1   2   8 336.108 11.2424  -1
   7   2   0 336.108 11.2424   2
   0   2   8 54.4991 4.31359  -1
   7   2   1 54.4991 4.31359   2
   1   2   8 48.0942 1.75079   2
   2   2   8 2.14226 0.56666   2
   3   2   8 63.7198 2.18586   2
   4   2   8 29.1396 1.61577   2
   5   2   8 24.8183 4.23005  -1
   6   2   7 24.8183 4.23005   2
   6   2   8 73.3298 4.63859  -1
   6   2   8 73.3298 4.63859   2
   7   2   8 85.1724 5.73445  -1
   6   2   9 85.1724 5.73445   2
   8   2   8 -0.0844 3.06103   2
   9   2   8 0.83763 5.27844   2
  10   2   8 -8.2766 9.66025   2
 -14   3   8 2.67126 3.66957   2
 -13   3   8 1.49841 1.79639   2
 -12   3   8 -2.9031 1.64553   2
 -11   3   8 8.96513 1.72592   2
 -10   3   8 1.16826 1.57572   2
  -9   3   8 32.7682 2.87909  -1
  -8   3   9 32.7682 2.87909   2
  -8   3   8 16.0123 1.99013  -1
  -8   3   8 16.0123 1.99013   2
  -7   3   8 -1.1475 2.28394  -1
  -8   3   7 -1.1475 2.28394   2
  -6   3   8 7.31684 0.93388   2
  -5   3   8 63.2603 1.86565   2
  -4   3   8 15.9611 0.87620   2
  -2   3   8 176.400 7.00838  -1
  -7   3   1 176.400 7.00838   2
  -1   3   8 303.549 10.3339  -1
   7   3   0 303.549 10.3339   2
   0   3   8 101.530 6.22463  -1
   7   3   1 101.530 6.22463   2
   1   3   8 183.509 4.31969   2
   2   3   8 44.8168 1.56800   2
   3   3   8 3.02005 0.60855   2
   4   3   8 -0.8448 0.64420   2
   5   3   8 -4.7413 4.44778  -1
   6   3   7 -4.7413 4.44778   2
   6   3   8 85.3234 4.78040  -1
   6   3   8 85.3234 4.78040   2
   7   3   8 85.2954 4.65885  -1
   6   3   9 85.2954 4.65885   2
   8   3   8 -4.7447 3.74556   2
   9   3   8 -2.5929 4.36389   2
  10   3   8 2.54432 15.5130   2
 -13   4   8 11.7659 1.87001   2
 -12   4   8 -1.0791 1.65745   2
 -11   4   8 22.3731 3.89811   2
 -10   4   8 1.76934 1.73456   2
  -9   4   8 8.64866 2.59705  -1
  -8   4   9 8.64866 2.59705   2
  -8   4   8 0.55174 1.29469  -1
  -8   4   8 0.55174 1.29469   2
  -7   4   8 5.16910 2.08946  -1
  -8   4   7 5.16910 2.08946   2
  -6   4   8 19.5154 1.38759   2
  -5   4   8 7.11767 0.56402   2
  -4   4   8 47.3391 1.62732   2
  -2   4   8 216.879 10.3130  -1
  -7   4   1 216.879 10.3130   2
  -1   4   8 30.2060 2.09123  -1
   7   4   0 30.2060 2.09123   2
   0   4   8 33.4523 2.98653  -1
   7   4   1 33.4523 2.98653   2
   1   4   8 20.4370 0.81145   2
   2   4   8 18.9167 1.22392   2
   3   4   8 0.41696 0.58733   2
   5   4   8 7.89966 5.74272  -1
   6   4   7 7.89966 5.74272   2
   6   4   8 7.52581 1.61782  -1
   6   4   8 7.52581 1.61782   2
   7   4   8 7.36191 1.85005  -1
   6   4   9 7.36191 1.85005   2
   8   4   8 3.24493 3.41467   2
   9   4   8 -2.2987 4.41547   2
  10   4   8 -10.318 7.45638   2
 -13   5   8 0.12168 1.94248   2
 -12   5   8 -0.4894 1.74273   2
 -11   5   8 -3.0362 1.73994   2
 -10   5   8 14.6372 2.34468   2
  -9   5   8 -0.2890 3.53654  -1
  -8   5   9 -0.2890 3.53654   2
  -8   5   8 5.67689 1.40905  -1
  -8   5   8 5.67689 1.40905   2
  -7   5   8 103.303 6.46004  -1
  -8   5   7 103.303 6.46004   2
  -6   5   8 12.6044 1.12505   2
  -5   5   8 -0.1200 1.06685   2
  -4   5   8 125.887 3.40684   2
  -2   5   8 11.6223 1.78515  -1
  -7   5   1 11.6223 1.78515   2
  -1   5   8 7.13620 2.11272  -1
   7   5   0 7.13620 2.11272   2
   0   5   8 48.5539 4.99691  -1
   7   5   1 48.5539 4.99691   2
   1   5   8 20.8706 2.21739   2
   2   5   8 61.1813 2.25469   2
   3   5   8 39.0748 1.90653   2
   5   5   8 1.47785 5.29585  -1
   6   5   7 1.47785 5.29585   2
   6   5   8 77.2338 2.64464  -1
   6   5   8 77.2338 2.64464   2
   7   5   8 -2.0519 1.69654  -1
   6   5   9 -2.0519 1.69654   2
   8   5   8 -1.1634 1.38899   2
   9   5   8 -0.7549 1.46461   2
  10   5   8 -11.912 6.42466   2
 -13   6   8 -0.7564 1.77571   2
 -12   6   8 -1.9138 1.75615   2
 -11   6   8 4.05896 1.65528   2
 -10   6   8 35.8683 3.33962   2
  -9   6   8 -12.504 4.25494  -1
  -8   6   9 -12.504 4.25494   2
  -8   6   8 32.8275 2.94667  -1
  -8   6   8 32.8275 2.94667   2
  -7   6   8 58.0598 3.20567  -1
  -8   6   7 58.0598 3.20567   2
  -6   6   8 24.6416 1.63465   2
  -5   6   8 37.0601 1.55557   2
  -4   6   8 -13.030 0.81569   2
  -3   6   8 99.5650 2.48104   2
  -2   6   8 23.4818 2.00631  -1
  -7   6   1 23.4818 2.00631   2
  -1   6   8 73.6403 3.03862  -1
   7   6   0 73.6403 3.03862   2
   0   6   8 22.2812 3.47680  -1
   7   6   1 22.2812 3.47680   2
   1   6   8 0.83409 0.67636   2
   1   6   8 118.537 8.23562  -1
   7   6   2 118.537 8.23562   2
   2   6   8 110.525 3.51626   2
   3   6   8 0.68736 0.92731   2
   4   6   8 13.5381 2.81605   2
   5   6   8 1.45566 2.35926  -1
   6   6   7 1.45566 2.35926   2
   6   6   8 42.2826 2.20955  -1
   6   6   8 42.2826 2.20955   2
   7   6   8 0.37705 5.50613  -1
   6   6   9 0.37705 5.50613   2
   8   6   8 -5.2331 1.36201   2
   9   6   8 -7.2594 1.60411   2
  10   6   8 -2.5326 1.39280   2
 -13   7   8 1.77919 3.32522   2
 -12   7   8 2.71834 1.98855   2
 -11   7   8 1.19065 1.82906   2
 -10   7   8 3.14329 1.48103   2
  -9   7   8 9.13102 2.91340  -1
  -8   7   9 9.13102 2.91340   2
  -8   7   8 22.7873 2.65522  -1
  -8   7   8 22.7873 2.65522   2
  -7   7   8 17.7435 2.37186  -1
  -8   7   7 17.7435 2.37186   2
  -6   7   8 12.4310 1.19027   2
  -5   7   8 10.0158 0.87174   2
  -4   7   8 11.7615 0.91473   2
  -2   7   8 33.9832 2.34827  -1
  -7   7   1 33.9832 2.34827   2
  -1   7   8 63.0537 2.66736  -1
   7   7   0 63.0537 2.66736   2
   0   7   8 140.123 4.88918  -1
   7   7   1 140.123 4.88918   2
   1   7   8 2.79764 0.74290   2
   1   7   8 1.15043 2.40134  -1
   7   7   2 1.15043 2.40134   2
   2   7   8 22.4561 1.69274   2
   3   7   8 5.36136 0.99918   2
   5   7   8 16.0700 2.11275  -1
   6   7   7 16.0700 2.11275   2
   6   7   8 30.8680 2.46628  -1
   6   7   8 30.8680 2.46628   2
   7   7   8 9.01874 2.07165  -1
   6   7   9 9.01874 2.07165   2
   8   7   8 30.3231 4.25789  -1
   6   7  10 30.3231 4.25789   2
   9   7   8 3.21933 1.31385   2
  10   7   8 0.21478 1.41587   2
 -12   8   8 -0.2089 1.26367   2
 -11   8   8 -1.3599 2.24648   2
 -10   8   8 14.1154 19.7541  -1
  -8   8  10 14.1154 19.7541   2
  -9   8   8 -2.5473 3.16096  -1
  -8   8   9 -2.5473 3.16096   2
  -8   8   8 29.8931 3.21696  -1
  -8   8   8 29.8931 3.21696   2
  -7   8   8 111.352 4.75514  -1
  -8   8   7 111.352 4.75514   2
  -6   8   8 20.9250 1.62070   2
  -5   8   8 4.26345 0.70430   2
  -4   8   8 17.0339 1.04107   2
  -2   8   8 50.2958 4.74147  -1
  -7   8   1 50.2958 4.74147   2
  -1   8   8 8.43517 2.18357  -1
   7   8   0 8.43517 2.18357   2
   0   8   8 99.1345 6.08015  -1
   7   8   1 99.1345 6.08015   2
   1   8   8 0.59360 0.82140   2
   2   8   8 19.6461 1.53553   2
   3   8   8 7.56976 1.17747   2
   5   8   8 12.6684 2.25801  -1
   6   8   7 12.6684 2.25801   2
   6   8   8 40.6890 2.89808  -1
   6   8   8 40.6890 2.89808   2
   7   8   8 11.9520 2.10879  -1
   6   8   9 11.9520 2.10879   2
   8   8   8 9.44450 3.72497  -1
   6   8  10 9.44450 3.72497   2
   9   8   8 1.46791 1.20621   2
 -12   9   8 -1.2160 1.15213   2
 -11   9   8 4.98375 1.19827   2
 -10   9   8 -11.241 22.2728  -1
  -8   9  10 -11.241 22.2728   2
  -9   9   8 56.1010 6.79682  -1
  -8   9   9 56.1010 6.79682   2
  -8   9   8 10.9985 1.61459  -1
  -8   9   8 10.9985 1.61459   2
  -7   9   8 21.4925 5.46610  -1
  -8   9   7 21.4925 5.46610   2
  -6   9   8 136.596 15.4475  -1
  -8   9   6 136.596 15.4475   2
  -5   9   8 5.15596 0.76866   2
  -4   9   8 5.55941 0.82405   2
  -3   9   8 29.5730 9.38059  -1
  -7   9   2 29.5730 9.38059   2
  -2   9   8 52.9727 3.09631  -1
  -7   9   1 52.9727 3.09631   2
  -1   9   8 31.8342 1.77848  -1
   7   9   0 31.8342 1.77848   2
   0   9   8 13.1727 2.27166  -1
   7   9   1 13.1727 2.27166   2
   1   9   8 33.4865 3.31068  -1
   7   9   2 33.4865 3.31068   2
   2   9   8 7.71578 1.14946   2
   3   9   8 0.67333 0.92565   2
   4   9   8 14.4209 15.1842  -1
   6   9   6 14.4209 15.1842   2
   5   9   8 2.68475 4.98149  -1
   6   9   7 2.68475 4.98149   2
   6   9   8 6.01344 1.49466  -1
   6   9   8 6.01344 1.49466   2
   7   9   8 8.93669 2.95796  -1
   6   9   9 8.93669 2.95796   2
   8   9   8 9.79450 2.50143  -1
   6   9  10 9.79450 2.50143   2
   8   9   8 3.30917 1.47969   2
   9   9   8 -0.4564 1.16859   2
 -11  10   8 1.50404 1.45957   2
 -10  10   8 4.82413 1.55180   2
  -9  10   8 5.51424 2.42484  -1
  -8  10   9 5.51424 2.42484   2
  -8  10   8 29.7580 2.12866  -1
  -8  10   8 29.7580 2.12866   2
  -7  10   8 5.36081 3.41013  -1
  -8  10   7 5.36081 3.41013   2
  -6  10   8 69.5252 14.1718  -1
  -8  10   6 69.5252 14.1718   2
  -5  10   8 0.57716 0.80169   2
  -4  10   8 -0.7760 0.75114   2
  -3  10   8 0.31027 9.15248  -1
  -7  10   2 0.31027 9.15248   2
  -2  10   8 4.99933 2.42167  -1
  -7  10   1 4.99933 2.42167   2
  -1  10   8 51.7147 2.39274  -1
   7  10   0 51.7147 2.39274   2
   0  10   8 52.6144 2.68872  -1
   7  10   1 52.6144 2.68872   2
   1  10   8 -0.1652 3.03148  -1
   7  10   2 -0.1652 3.03148   2
   2  10   8 7.85333 1.17556   2
   3  10   8 1.65298 1.04319   2
   4  10   8 1.43107 13.2979  -1
   6  10   6 1.43107 13.2979   2
   5  10   8 4.24283 2.09625  -1
   6  10   7 4.24283 2.09625   2
   6  10   8 5.52025 1.35102  -1
   6  10   8 5.52025 1.35102   2
   7  10   8 4.78422 2.13017  -1
   6  10   9 4.78422 2.13017   2
   8  10   8 13.8990 5.32395   2
 -11  11   8 -0.7591 1.43625   2
 -10  11   8 9.85382 1.98453   2
  -9  11   8 4.63421 2.35300  -1
  -8  11   9 4.63421 2.35300   2
  -8  11   8 -5.1946 1.63198  -1
  -8  11   8 -5.1946 1.63198   2
  -7  11   8 -4.9440 2.20157  -1
  -8  11   7 -4.9440 2.20157   2
  -6  11   8 -0.1877 1.03455   2
  -5  11   8 12.7218 1.11090   2
  -4  11   8 2.63934 0.85949   2
  -3  11   8 22.4055 11.2155  -1
  -7  11   2 22.4055 11.2155   2
  -2  11   8 24.9134 2.42131  -1
  -7  11   1 24.9134 2.42131   2
  -1  11   8 7.15761 1.56059  -1
   7  11   0 7.15761 1.56059   2
   0  11   8 28.4314 3.04674  -1
   7  11   1 28.4314 3.04674   2
   1  11   8 -9.5953 11.2893  -1
   7  11   2 -9.5953 11.2893   2
   2  11   8 -0.1974 0.95473   2
   3  11   8 8.60026 1.29695   2
   5  11   8 18.7346 2.38345  -1
   6  11   7 18.7346 2.38345   2
   6  11   8 5.17359 1.64289  -1
   6  11   8 5.17359 1.64289   2
   7  11   8 13.6326 6.86988  -1
   6  11   9 13.6326 6.86988   2
   8  11   8 0.80109 1.43360   2
   8  11   8 1.12180 3.24236  -1
   6  11  10 1.12180 3.24236   2
 -10  12   8 -0.6259 1.15250   2
  -9  12   8 1.99204 10.1873  -1
  -8  12   9 1.99204 10.1873   2
  -8  12   8 2.66429 1.67293  -1
  -8  12   8 2.66429 1.67293   2
  -7  12   8 13.4472 2.48958  -1
  -8  12   7 13.4472 2.48958   2
  -6  12   8 5.41559 2.11327   2
  -6  12   8 27.5717 15.6279  -1
  -8  12   6 27.5717 15.6279   2
  -5  12   8 6.71984 1.67274   2
  -4  12   8 1.47244 1.16160   2
  -3  12   8 0.24560 12.4776  -1
  -7  12   2 0.24560 12.4776   2
  -2  12   8 23.9185 2.36396  -1
  -7  12   1 23.9185 2.36396   2
  -1  12   8 26.6360 1.88313  -1
   7  12   0 26.6360 1.88313   2
   0  12   8 2.34321 2.48504  -1
   7  12   1 2.34321 2.48504   2
   1  12   8 11.6635 3.36791  -1
   7  12   2 11.6635 3.36791   2
   2  12   8 5.71821 3.44578  -1
   7  12   3 5.71821 3.44578   2
   2  12   8 0.22950 0.95387   2
   3  12   8 -1.2649 1.04525   2
   4  12   8 28.1094 18.3735  -1
   6  12   6 28.1094 18.3735   2
   5  12   8 3.72928 2.35924  -1
   6  12   7 3.72928 2.35924   2
   6  12   8 4.53201 1.57590  -1
   6  12   8 4.53201 1.57590   2
   7  12   8 4.69586 1.96586  -1
   6  12   9 4.69586 1.96586   2
  -9  13   8 -5.2651 12.2359  -1
  -8  13   9 -5.2651 12.2359   2
  -8  13   8 4.43655 6.12324  -1
  -8  13   8 4.43655 6.12324   2
  -7  13   8 -2.0781 2.11924  -1
  -8  13   7 -2.0781 2.11924   2
  -6  13   8 38.9992 19.8400  -1
  -8  13   6 38.9992 19.8400   2
  -5  13   8 4.82686 1.88623   2
  -4  13   8 6.42219 1.35553   2
  -3  13   8 -4.1209 14.5940  -1
  -7  13   2 -4.1209 14.5940   2
  -2  13   8 27.5030 2.51051  -1
  -7  13   1 27.5030 2.51051   2
  -1  13   8 4.29635 1.67184  -1
   7  13   0 4.29635 1.67184   2
   0  13   8 31.3747 2.49543  -1
   7  13   1 31.3747 2.49543   2
   1  13   8 9.12001 3.30524  -1
   7  13   2 9.12001 3.30524   2
   2  13   8 9.75282 1.29010   2
   3  13   8 6.61154 1.56329   2
   5  13   8 17.3005 2.56166  -1
   6  13   7 17.3005 2.56166   2
   6  13   8 1.79616 1.46947  -1
   6  13   8 1.79616 1.46947   2
  -7  14   8 49.1869 10.8903  -1
  -8  14   7 49.1869 10.8903   2
  -6  14   8 -4.7511 3.28176   2
  -5  14   8 5.95484 3.05303   2
  -4  14   8 2.53591 2.44044   2
  -3  14   8 53.8242 19.2488  -1
  -7  14   2 53.8242 19.2488   2
  -2  14   8 63.2671 3.45454  -1
  -7  14   1 63.2671 3.45454   2
  -1  14   8 11.2366 1.76220  -1
   7  14   0 11.2366 1.76220   2
   0  14   8 21.0205 2.39682  -1
   7  14   1 21.0205 2.39682   2
   1  14   8 2.32005 3.52424  -1
   7  14   2 2.32005 3.52424   2
   2  14   8 -1.5858 1.04430   2
   2  14   8 7.42619 3.58273  -1
   7  14   3 7.42619 3.58273   2
   3  14   8 2.05049 1.12598   2
   4  14   8 -1.8636 1.42478   2
   5  14   8 16.4178 2.42008  -1
   6  14   7 16.4178 2.42008   2
  -6  15   8 6.28113 4.63984   2
  -5  15   8 3.25085 5.24781   2
  -4  15   8 3.27710 3.07331   2
  -3  15   8 2.20476 1.56854   2
  -2  15   8 9.04477 2.33244  -1
  -7  15   1 9.04477 2.33244   2
  -1  15   8 3.81525 1.73431  -1
   7  15   0 3.81525 1.73431   2
   0  15   8 8.04840 2.07702  -1
   7  15   1 8.04840 2.07702   2
   1  15   8 0.90386 3.11598  -1
   7  15   2 0.90386 3.11598   2
   2  15   8 -1.2578 1.22051   2
   3  15   8 -1.0481 0.95707   2
  -4  16   8 5.14051 4.97607   2
  -3  16   8 4.26331 5.92599   2
  -1  16   8 3.95549 2.02761  -1
   7  16   0 3.95549 2.02761   2
   0  16   8 2.36648 1.67400   2
   0  16   8 5.19941 2.77870  -1
   7  16   1 5.19941 2.77870   2
   1  16   8 2.19805 1.57424   2
 -13   0   9 -0.3013 2.31262   2
 -12   0   9 -2.2407 2.11059   2
 -11   0   9 -1.5149 2.66555   2
 -10   0   9 -18.566 10.8179  -1
  -9   0  10 -18.566 10.8179   2
  -9   0   9 2.90082 2.63106  -1
  -9   0   9 2.90082 2.63106   2
  -8   0   9 -6.1803 3.47644  -1
  -9   0   8 -6.1803 3.47644   2
  -7   0   9 1.74850 1.39503   2
  -6   0   9 -0.9148 0.76161   2
  -5   0   9 108.362 5.14828   2
  -3   0   9 47.4908 6.41947  -1
  -8   0   2 47.4908 6.41947   2
  -2   0   9 42.6730 39.2520  -1
  -8   0   1 42.6730 39.2520   2
  -1   0   9 691.433 26.1996  -1
   8   0   0 691.433 26.1996   2
   0   0   9 4.62739 0.71932   2
   1   0   9 17.8265 1.59549   2
   2   0   9 0.62828 0.74744   2
   3   0   9 8.43811 1.23682   2
   4   0   9 10.9825 5.02488  -1
   7   0   6 10.9825 5.02488   2
   5   0   9 3.89841 3.93785  -1
   7   0   7 3.89841 3.93785   2
   6   0   9 -4.3551 5.96019  -1
   7   0   8 -4.3551 5.96019   2
   7   0   9 -1.4097 3.91068   2
   8   0   9 -0.1247 5.05685   2
   9   0   9 7.58131 8.11528   2
 -13   1   9 2.57176 1.61766   2
 -12   1   9 -2.6175 1.62722   2
 -11   1   9 3.35517 1.74917   2
 -10   1   9 5.51414 7.90853  -1
  -9   1  10 5.51414 7.90853   2
  -9   1   9 -0.6734 1.68218  -1
  -9   1   9 -0.6734 1.68218   2
  -8   1   9 0.66367 2.61301  -1
  -9   1   8 0.66367 2.61301   2
  -7   1   9 3.05431 1.03007   2
  -6   1   9 72.3800 2.16671   2
  -5   1   9 10.5818 0.80118   2
  -3   1   9 122.187 5.71836  -1
  -8   1   2 122.187 5.71836   2
  -2   1   9 58.0096 3.91354  -1
  -8   1   1 58.0096 3.91354   2
  -1   1   9 26.0070 2.97763  -1
   8   1   0 26.0070 2.97763   2
   0   1   9 -8.8302 0.54452   2
   1   1   9 173.584 3.95567   2
   2   1   9 26.0742 1.27005   2
   3   1   9 29.7948 1.39600   2
   4   1   9 10.8349 3.85466  -1
   7   1   6 10.8349 3.85466   2
   5   1   9 42.1734 4.22084  -1
   7   1   7 42.1734 4.22084   2
   6   1   9 49.4383 4.80210  -1
   7   1   8 49.4383 4.80210   2
   7   1   9 -1.5064 3.28804   2
   8   1   9 -0.4264 3.42613   2
   9   1   9 -2.6365 5.47925   2
 -13   2   9 -1.3191 1.60870   2
 -12   2   9 6.51125 1.67908   2
 -11   2   9 4.99755 1.78071   2
 -10   2   9 20.5060 3.75338  -1
  -9   2  10 20.5060 3.75338   2
  -9   2   9 7.61365 1.66766  -1
  -9   2   9 7.61365 1.66766   2
  -8   2   9 9.54942 2.81986  -1
  -9   2   8 9.54942 2.81986   2
  -7   2   9 14.8067 1.57482   2
  -6   2   9 6.85622 0.74486   2
  -5   2   9 129.937 3.05957   2
  -3   2   9 37.2557 3.70730  -1
  -8   2   2 37.2557 3.70730   2
  -2   2   9 62.2720 3.89989  -1
  -8   2   1 62.2720 3.89989   2
  -1   2   9 61.3425 4.04234  -1
   8   2   0 61.3425 4.04234   2
   0   2   9 128.797 3.35399   2
   1   2   9 7.49877 0.79627   2
   2   2   9 23.2379 1.22701   2
   3   2   9 10.1668 0.99501   2
   4   2   9 12.9842 3.69458  -1
   7   2   6 12.9842 3.69458   2
   5   2   9 161.760 6.91919  -1
   7   2   7 161.760 6.91919   2
   6   2   9 97.7211 6.13380  -1
   7   2   8 97.7211 6.13380   2
   7   2   9 9.21633 3.07855   2
   8   2   9 2.90979 4.49770   2
   9   2   9 -8.0115 8.28423   2
 -13   3   9 -3.1163 2.39385   2
 -12   3   9 4.24394 1.70664   2
 -11   3   9 -0.5140 1.55288   2
 -10   3   9 49.8239 6.51968  -1
  -9   3  10 49.8239 6.51968   2
  -9   3   9 1.61638 1.69350  -1
  -9   3   9 1.61638 1.69350   2
  -8   3   9 23.5852 2.83047  -1
  -9   3   8 23.5852 2.83047   2
  -7   3   9 3.78224 1.21096   2
  -6   3   9 93.7840 2.55116   2
  -5   3   9 -3.6025 0.53097   2
  -4   3   9 99.9537 68.3865   2
  -3   3   9 13.8206 3.24626  -1
  -8   3   2 13.8206 3.24626   2
  -2   3   9 25.0015 2.62014  -1
  -8   3   1 25.0015 2.62014   2
  -1   3   9 67.7459 4.21292  -1
   8   3   0 67.7459 4.21292   2
   0   3   9 52.5186 1.88367   2
   1   3   9 155.858 3.84232   2
   2   3   9 15.7020 1.06551   2
   3   3   9 17.6965 1.27631   2
   4   3   9 -3.2542 3.63403  -1
   7   3   6 -3.2542 3.63403   2
   5   3   9 61.7818 5.97411  -1
   7   3   7 61.7818 5.97411   2
   6   3   9 69.4482 6.04449  -1
   7   3   8 69.4482 6.04449   2
   7   3   9 4.78591 1.29751   2
   8   3   9 10.3081 4.61594   2
   9   3   9 11.1824 9.78782   2
 -13   4   9 1.94968 1.84219   2
 -12   4   9 0.74325 1.96168   2
 -11   4   9 -0.8045 1.96106   2
 -10   4   9 24.7899 8.19351  -1
  -9   4  10 24.7899 8.19351   2
  -9   4   9 18.9268 2.72815  -1
  -9   4   9 18.9268 2.72815   2
  -8   4   9 9.06896 2.69090  -1
  -9   4   8 9.06896 2.69090   2
  -7   4   9 2.67549 1.12915   2
  -6   4   9 0.81066 0.63951   2
  -5   4   9 3.57181 0.67322   2
  -4   4   9 37.3570 1.76916   2
  -3   4   9 18.5331 4.46504  -1
  -8   4   2 18.5331 4.46504   2
  -2   4   9 19.1402 2.14020  -1
  -8   4   1 19.1402 2.14020   2
  -1   4   9 18.5466 2.81159  -1
   8   4   0 18.5466 2.81159   2
   0   4   9 2.65308 0.67813   2
   1   4   9 0.33865 0.60616   2
   2   4   9 0.67705 0.70824   2
   4   4   9 11.9494 7.31233  -1
   7   4   6 11.9494 7.31233   2
   5   4   9 14.5254 6.31593  -1
   7   4   7 14.5254 6.31593   2
   6   4   9 19.4792 2.90252  -1
   7   4   8 19.4792 2.90252   2
   7   4   9 3.91306 1.51964   2
   8   4   9 -0.9474 1.35878   2
   9   4   9 1.09834 5.25787   2
 -13   5   9 0.32844 1.69684   2
 -12   5   9 4.28412 1.70074   2
 -11   5   9 -0.3797 1.67274   2
 -10   5   9 -3.9796 3.09031  -1
  -9   5  10 -3.9796 3.09031   2
  -9   5   9 4.95749 1.62402  -1
  -9   5   9 4.95749 1.62402   2
  -8   5   9 11.6034 2.84219  -1
  -9   5   8 11.6034 2.84219   2
  -7   5   9 94.4032 4.55222   2
  -6   5   9 0.31784 0.69466   2
  -5   5   9 37.7761 1.99360   2
  -4   5   9 11.0718 0.90600   2
  -3   5   9 4.44176 1.77386  -1
  -8   5   2 4.44176 1.77386   2
  -2   5   9 19.4610 1.46486  -1
  -8   5   1 19.4610 1.46486   2
  -1   5   9 5.35603 2.04598  -1
   8   5   0 5.35603 2.04598   2
   0   5   9 22.2764 1.36427   2
   1   5   9 3.70876 0.85416   2
   2   5   9 6.12523 0.98298   2
   4   5   9 9.47818 9.23900  -1
   7   5   6 9.47818 9.23900   2
   5   5   9 13.2320 1.90282  -1
   7   5   7 13.2320 1.90282   2
   6   5   9 -3.9767 2.44195  -1
   7   5   8 -3.9767 2.44195   2
   7   5   9 -0.0293 1.41390   2
   8   5   9 -1.1306 1.38762   2
   9   5   9 6.85379 1.82507   2
 -13   6   9 -0.3051 3.73036   2
 -12   6   9 -3.6815 1.66428   2
 -11   6   9 -1.3874 1.71176   2
 -10   6   9 -4.9891 4.15709  -1
  -9   6  10 -4.9891 4.15709   2
  -9   6   9 3.76140 1.60950  -1
  -9   6   9 3.76140 1.60950   2
  -8   6   9 3.66766 4.64756  -1
  -9   6   8 3.66766 4.64756   2
  -7   6   9 13.6705 1.98403   2
  -6   6   9 10.4998 0.98372   2
  -5   6   9 -0.3092 0.53269   2
  -3   6   9 2.40926 2.92878  -1
  -8   6   2 2.40926 2.92878   2
  -2   6   9 21.2188 1.73309  -1
  -8   6   1 21.2188 1.73309   2
  -1   6   9 149.706 4.64565  -1
   8   6   0 149.706 4.64565   2
   0   6   9 5.31466 2.07586  -1
   8   6   1 5.31466 2.07586   2
   1   6   9 39.8648 1.95722   2
   2   6   9 17.5816 2.32348   2
   3   6   9 35.6182 2.10834   2
   4   6   9 -5.8630 2.45510  -1
   7   6   6 -5.8630 2.45510   2
   5   6   9 33.2510 2.69966  -1
   7   6   7 33.2510 2.69966   2
   6   6   9 -11.284 5.92934  -1
   7   6   8 -11.284 5.92934   2
   7   6   9 7.14656 3.46669  -1
   7   6   9 7.14656 3.46669   2
   8   6   9 -3.1951 1.16372   2
   9   6   9 5.32945 1.68224   2
 -12   7   9 2.71229 2.32211   2
 -10   7   9 4.50519 3.44989  -1
  -9   7  10 4.50519 3.44989   2
  -9   7   9 25.1657 3.18307  -1
  -9   7   9 25.1657 3.18307   2
  -8   7   9 7.69438 2.84915  -1
  -9   7   8 7.69438 2.84915   2
  -6   7   9 8.07274 0.97454   2
  -5   7   9 -0.3431 0.60392   2
  -3   7   9 69.6868 3.85314  -1
  -8   7   2 69.6868 3.85314   2
  -2   7   9 30.1086 3.16414  -1
  -8   7   1 30.1086 3.16414   2
  -1   7   9 3.42671 2.87700  -1
   8   7   0 3.42671 2.87700   2
   0   7   9 41.5421 5.46147  -1
   8   7   1 41.5421 5.46147   2
   0   7   9 150.558 5.54087   2
   1   7   9 1.02935 0.79799   2
   2   7   9 7.21068 1.08164   2
   4   7   9 27.5603 2.41210  -1
   7   7   6 27.5603 2.41210   2
   5   7   9 5.36618 2.20098  -1
   7   7   7 5.36618 2.20098   2
   6   7   9 9.14195 2.01541  -1
   7   7   8 9.14195 2.01541   2
   7   7   9 0.06094 2.25417  -1
   7   7   9 0.06094 2.25417   2
   8   7   9 26.7392 25.9817   2
   9   7   9 -0.2820 1.13298   2
 -12   8   9 2.46084 1.23324   2
 -11   8   9 0.94674 1.22792   2
 -10   8   9 -2.4695 4.32657  -1
  -9   8  10 -2.4695 4.32657   2
  -9   8   9 -1.9118 1.90955  -1
  -9   8   9 -1.9118 1.90955   2
  -8   8   9 4.01523 3.71568  -1
  -9   8   8 4.01523 3.71568   2
  -6   8   9 3.28291 0.88155   2
  -5   8   9 -0.3400 0.62424   2
  -3   8   9 81.9331 3.99707  -1
  -8   8   2 81.9331 3.99707   2
  -2   8   9 45.3895 2.55422  -1
  -8   8   1 45.3895 2.55422   2
  -1   8   9 107.629 4.35214  -1
   8   8   0 107.629 4.35214   2
   0   8   9 25.7454 3.17969  -1
   8   8   1 25.7454 3.17969   2
   1   8   9 0.82878 0.87933   2
   2   8   9 9.40157 1.31634   2
   4   8   9 5.34489 2.87098  -1
   7   8   6 5.34489 2.87098   2
   5   8   9 38.5651 2.28184  -1
   7   8   7 38.5651 2.28184   2
   6   8   9 25.4998 2.26949  -1
   7   8   8 25.4998 2.26949   2
   7   8   9 -0.0198 3.78617  -1
   7   8   9 -0.0198 3.78617   2
   8   8   9 7.45471 1.66895   2
   9   8   9 -0.0520 1.08181   2
 -11   9   9 0.44207 2.01372   2
 -10   9   9 2.76482 2.37594  -1
  -9   9  10 2.76482 2.37594   2
  -9   9   9 8.01212 1.48243  -1
  -9   9   9 8.01212 1.48243   2
  -8   9   9 17.0839 3.64245  -1
  -9   9   8 17.0839 3.64245   2
  -7   9   9 1.51893 1.00170   2
  -6   9   9 4.88921 1.08726   2
  -5   9   9 18.5817 1.15485   2
  -4   9   9 3.79478 9.79291  -1
  -8   9   3 3.79478 9.79291   2
  -3   9   9 38.0440 2.91850  -1
  -8   9   2 38.0440 2.91850   2
  -2   9   9 11.0069 1.40023  -1
  -8   9   1 11.0069 1.40023   2
  -1   9   9 86.6544 3.96915  -1
   8   9   0 86.6544 3.96915   2
   0   9   9 2.84046 2.61028  -1
   8   9   1 2.84046 2.61028   2
   1   9   9 2.65060 1.08519   2
   2   9   9 1.46819 0.94892   2
   4   9   9 13.6809 3.24625  -1
   7   9   6 13.6809 3.24625   2
   5   9   9 4.91602 1.46044  -1
   7   9   7 4.91602 1.46044   2
   6   9   9 2.05702 1.98244  -1
   7   9   8 2.05702 1.98244   2
   7   9   9 1.04520 3.22223  -1
   7   9   9 1.04520 3.22223   2
   8   9   9 4.83476 1.36576   2
 -11  10   9 1.50414 1.49321   2
  -9  10   9 -2.1013 1.64986  -1
  -9  10   9 -2.1013 1.64986   2
  -8  10   9 3.96582 3.71197  -1
  -9  10   8 3.96582 3.71197   2
  -7  10   9 21.9609 2.09765   2
  -7  10   9 23.2094 15.6368  -1
  -9  10   7 23.2094 15.6368   2
  -6  10   9 6.46938 1.66743   2
  -5  10   9 1.50526 1.10557   2
  -4  10   9 37.6791 11.5949  -1
  -8  10   3 37.6791 11.5949   2
  -3  10   9 96.1450 5.12057  -1
  -8  10   2 96.1450 5.12057   2
  -2  10   9 -0.4635 1.33698  -1
  -8  10   1 -0.4635 1.33698   2
  -1  10   9 12.4742 2.52723  -1
   8  10   0 12.4742 2.52723   2
   0  10   9 41.8679 3.72939  -1
   8  10   1 41.8679 3.72939   2
   1  10   9 1.55510 1.72413   2
   2  10   9 0.33613 1.17592   2
   4  10   9 1.78935 2.18121  -1
   7  10   6 1.78935 2.18121   2
   5  10   9 2.53036 1.52696  -1
   7  10   7 2.53036 1.52696   2
   6  10   9 4.73368 2.05178  -1
   7  10   8 4.73368 2.05178   2
   7  10   9 4.08756 3.19582   2
   8  10   9 1.33005 2.05006   2
 -10  11   9 3.82262 4.01606  -1
  -9  11  10 3.82262 4.01606   2
  -9  11   9 4.25974 4.72009  -1
  -9  11   9 4.25974 4.72009   2
  -8  11   9 4.13971 3.84895  -1
  -9  11   8 4.13971 3.84895   2
  -7  11   9 -12.803 17.4093  -1
  -9  11   7 -12.803 17.4093   2
  -6  11   9 0.06315 1.59939   2
  -5  11   9 6.12471 1.27852   2
  -3  11   9 9.34096 2.78574  -1
  -8  11   2 9.34096 2.78574   2
  -2  11   9 49.6306 3.04005  -1
  -8  11   1 49.6306 3.04005   2
  -1  11   9 9.89900 1.92073  -1
   8  11   0 9.89900 1.92073   2
   0  11   9 19.0438 13.0794  -1
   8  11   1 19.0438 13.0794   2
   0  11   9 4.47796 1.02093   2
   1  11   9 1.97535 0.97309   2
   2  11   9 2.42907 0.93390   2
   3  11   9 -25.776 15.1692  -1
   7  11   5 -25.776 15.1692   2
   4  11   9 13.3597 2.33578  -1
   7  11   6 13.3597 2.33578   2
   5  11   9 -5.4380 8.69049  -1
   7  11   7 -5.4380 8.69049   2
   6  11   9 4.87491 6.45216  -1
   7  11   8 4.87491 6.45216   2
   7  11   9 -1.3206 1.25173   2
  -9  12   9 16.8242 2.39117  -1
  -9  12   9 16.8242 2.39117   2
  -8  12   9 14.9902 9.59349  -1
  -9  12   8 14.9902 9.59349   2
  -7  12   9 -3.3425 2.09702   2
  -6  12   9 -0.3321 1.83762   2
  -5  12   9 10.3526 2.21513   2
  -4  12   9 40.7683 15.0221  -1
  -8  12   3 40.7683 15.0221   2
  -3  12   9 24.4345 2.56126  -1
  -8  12   2 24.4345 2.56126   2
  -2  12   9 1.49145 1.80943  -1
  -8  12   1 1.49145 1.80943   2
  -1  12   9 7.25327 2.01461  -1
   8  12   0 7.25327 2.01461   2
   0  12   9 51.8125 4.63839  -1
   8  12   1 51.8125 4.63839   2
   1  12   9 0.40779 0.79954   2
   2  12   9 10.4239 1.24416   2
   3  12   9 3.35483 18.6844  -1
   7  12   5 3.35483 18.6844   2
   4  12   9 2.41195 2.33542  -1
   7  12   6 2.41195 2.33542   2
   5  12   9 -0.7160 1.84758  -1
   7  12   7 -0.7160 1.84758   2
   6  12   9 2.86324 2.54081  -1
   7  12   8 2.86324 2.54081   2
  -8  13   9 19.2490 2.81934  -1
  -9  13   8 19.2490 2.81934   2
  -7  13   9 0.97043 2.23624   2
  -6  13   9 -2.3459 3.07480   2
  -5  13   9 -1.7611 3.22690   2
  -4  13   9 59.9301 18.7713  -1
  -8  13   3 59.9301 18.7713   2
  -3  13   9 1.25376 2.14092  -1
  -8  13   2 1.25376 2.14092   2
  -2  13   9 41.1189 2.53544  -1
  -8  13   1 41.1189 2.53544   2
  -1  13   9 10.1464 2.16378  -1
   8  13   0 10.1464 2.16378   2
   0  13   9 7.20389 3.29162  -1
   8  13   1 7.20389 3.29162   2
   1  13   9 3.32193 1.25195   2
   1  13   9 18.6457 3.83094  -1
   8  13   2 18.6457 3.83094   2
   2  13   9 2.14715 1.05844   2
   4  13   9 13.6548 7.27463  -1
   7  13   6 13.6548 7.27463   2
   5  13   9 2.15286 1.36204  -1
   7  13   7 2.15286 1.36204   2
  -7  14   9 0.32196 4.64491   2
  -6  14   9 -4.4923 4.13341   2
  -5  14   9 0.65489 2.79083   2
  -4  14   9 2.40684 3.68191   2
  -3  14   9 1.42086 2.31065  -1
  -8  14   2 1.42086 2.31065   2
  -2  14   9 23.2404 2.28355  -1
  -8  14   1 23.2404 2.28355   2
  -1  14   9 18.8459 2.28415  -1
   8  14   0 18.8459 2.28415   2
   0  14   9 14.3541 3.48273  -1
   8  14   1 14.3541 3.48273   2
   1  14   9 -0.9289 1.07929   2
   1  14   9 2.23191 3.25320  -1
   8  14   2 2.23191 3.25320   2
   2  14   9 -5.2493 1.18485   2
  -5  15   9 -9.1679 5.89460   2
  -4  15   9 -2.4730 4.38172   2
  -3  15   9 -2.5251 1.97214   2
  -3  15   9 3.00795 11.6177  -1
  -8  15   2 3.00795 11.6177   2
  -2  15   9 12.2595 8.55830  -1
  -8  15   1 12.2595 8.55830   2
  -1  15   9 2.00204 12.3304  -1
   8  15   0 2.00204 12.3304   2
  -1  15   9 -0.1687 1.59318   2
   1  15   9 2.27913 1.13775   2
   2  15   9 1.81927 1.06668   2
 -13   0  10 -0.0514 2.64149   2
 -12   0  10 -1.5447 2.21714   2
 -11   0  10 5.73847 4.10457  -1
 -10   0  11 5.73847 4.10457   2
 -10   0  10 7.49903 2.43387  -1
 -10   0  10 7.49903 2.43387   2
  -9   0  10 -17.342 10.1358  -1
 -10   0   9 -17.342 10.1358   2
  -8   0  10 16.3908 3.48472   2
  -7   0  10 0.47822 1.39677   2
  -6   0  10 37.2866 2.16804   2
  -5   0  10 -1.0530 0.79627   2
  -4   0  10 221.931 15.8401  -1
  -9   0   3 221.931 15.8401   2
  -3   0  10 0.07128 2.20237  -1
  -9   0   2 0.07128 2.20237   2
  -2   0  10 4.48711 4.86398  -1
  -9   0   1 4.48711 4.86398   2
  -1   0  10 -0.1866 0.92199   2
   0   0  10 104.238 5.42011   2
   1   0  10 0.34028 0.97331   2
   2   0  10 58.6977 2.96771   2
   4   0  10 122.226 12.9558  -1
   8   0   6 122.226 12.9558   2
   5   0  10 -3.8420 6.25866  -1
   8   0   7 -3.8420 6.25866   2
   6   0  10 6.23289 1.56732   2
   7   0  10 -2.5448 4.66595   2
   8   0  10 -8.8242 5.60611   2
   9   0  10 -5.6636 10.3778   2
 -13   1  10 6.46690 1.72533   2
 -12   1  10 0.20625 1.58568   2
 -11   1  10 -0.4532 3.73174  -1
 -10   1  11 -0.4532 3.73174   2
 -10   1  10 -0.0019 1.86187  -1
 -10   1  10 -0.0019 1.86187   2
  -9   1  10 11.8067 3.25288  -1
 -10   1   9 11.8067 3.25288   2
  -8   1  10 13.0644 1.69871   2
  -7   1  10 1.36506 0.92912   2
  -6   1  10 2.47605 0.65254   2
  -5   1  10 0.91258 0.58116   2
  -4   1  10 45.2567 7.73178  -1
  -9   1   3 45.2567 7.73178   2
  -3   1  10 8.05609 1.52774  -1
  -9   1   2 8.05609 1.52774   2
  -2   1  10 23.7822 3.55401  -1
  -9   1   1 23.7822 3.55401   2
  -1   1  10 5.44021 0.83998   2
   0   1  10 3.89093 0.79278   2
   1   1  10 49.3994 1.99368   2
   2   1  10 84.3326 2.59149   2
   3   1  10 5.55909 4.37222  -1
   8   1   5 5.55909 4.37222   2
   4   1  10 4.61534 4.44507  -1
   8   1   6 4.61534 4.44507   2
   5   1  10 41.9331 5.63627  -1
   8   1   7 41.9331 5.63627   2
   6   1  10 1.77598 0.96259   2
   7   1  10 1.57612 3.13771   2
   8   1  10 0.05357 4.64381   2
   9   1  10 -1.3505 9.64295   2
 -13   2  10 1.80391 1.65636   2
 -12   2  10 15.2304 4.11234   2
 -11   2  10 30.1240 3.57806  -1
 -10   2  11 30.1240 3.57806   2
 -10   2  10 3.11358 1.86343  -1
 -10   2  10 3.11358 1.86343   2
  -9   2  10 11.0684 2.84233  -1
 -10   2   9 11.0684 2.84233   2
  -8   2  10 28.5782 2.86003   2
  -7   2  10 -0.7418 1.01227   2
  -6   2  10 0.65843 0.64283   2
  -5   2  10 7.31449 0.78079   2
  -4   2  10 40.6179 5.27481  -1
  -9   2   3 40.6179 5.27481   2
  -3   2  10 10.4196 1.56346  -1
  -9   2   2 10.4196 1.56346   2
  -2   2  10 18.4077 3.51429  -1
  -9   2   1 18.4077 3.51429   2
  -1   2  10 6.03182 0.81478   2
   0   2  10 38.8602 1.66381   2
   1   2  10 2.04868 0.63453   2
   2   2  10 12.2336 1.10143   2
   3   2  10 1.12436 4.14585  -1
   8   2   5 1.12436 4.14585   2
   4   2  10 4.86835 4.76038  -1
   8   2   6 4.86835 4.76038   2
   5   2  10 58.0079 5.00545  -1
   8   2   7 58.0079 5.00545   2
   6   2  10 0.92110 0.95348   2
   7   2  10 -1.2803 4.11668   2
   8   2  10 5.76199 6.29067   2
   9   2  10 2.21771 11.7647   2
 -13   3  10 -3.1320 1.78790   2
 -12   3  10 6.34157 2.53881   2
 -11   3  10 2.21996 4.29740  -1
 -10   3  11 2.21996 4.29740   2
 -10   3  10 1.07807 1.73362  -1
 -10   3  10 1.07807 1.73362   2
  -9   3  10 51.8484 6.60924  -1
 -10   3   9 51.8484 6.60924   2
  -8   3  10 0.55410 1.20336   2
  -7   3  10 46.3621 4.67518   2
  -6   3  10 12.9255 1.02340   2
  -5   3  10 1.28514 0.62139   2
  -4   3  10 43.6940 5.35442  -1
  -9   3   3 43.6940 5.35442   2
  -3   3  10 7.71753 1.65251  -1
  -9   3   2 7.71753 1.65251   2
  -2   3  10 1.98380 2.14521  -1
  -9   3   1 1.98380 2.14521   2
  -1   3  10 26.1244 1.41595   2
   0   3  10 133.727 3.62389   2
   1   3  10 4.42452 0.80888   2
   2   3  10 -0.5011 0.75755   2
   3   3  10 -8.2937 4.96184  -1
   8   3   5 -8.2937 4.96184   2
   4   3  10 1.47250 4.35808  -1
   8   3   6 1.47250 4.35808   2
   5   3  10 -0.2843 8.19392  -1
   8   3   7 -0.2843 8.19392   2
   6   3  10 -1.0270 1.32306   2
   7   3  10 -0.1563 1.09855   2
   8   3  10 13.4481 2.38568   2
 -13   4  10 1.75368 5.29837   2
 -12   4  10 2.53804 1.75156   2
 -11   4  10 2.44475 3.24651  -1
 -10   4  11 2.44475 3.24651   2
 -10   4  10 3.85699 1.69586  -1
 -10   4  10 3.85699 1.69586   2
  -9   4  10 0.95315 3.08571  -1
 -10   4   9 0.95315 3.08571   2
  -8   4  10 2.91392 1.36950   2
  -7   4  10 8.99344 1.41468   2
  -6   4  10 17.1051 1.26615   2
  -4   4  10 10.7310 5.40005  -1
  -9   4   3 10.7310 5.40005   2
  -3   4  10 30.3758 2.03694  -1
  -9   4   2 30.3758 2.03694   2
  -2   4  10 5.47016 1.50365  -1
  -9   4   1 5.47016 1.50365   2
  -1   4  10 0.47662 0.62496   2
   0   4  10 1.88820 0.74221   2
   1   4  10 3.73594 0.88566   2
   3   4  10 15.3324 7.42212  -1
   8   4   5 15.3324 7.42212   2
   4   4  10 20.8963 6.94452  -1
   8   4   6 20.8963 6.94452   2
   5   4  10 12.0024 8.75364  -1
   8   4   7 12.0024 8.75364   2
   6   4  10 0.05488 1.01572   2
   7   4  10 -3.8780 0.97166   2
   8   4  10 1.44316 1.67151   2
   9   4  10 5.98084 1.65668   2
 -12   5  10 2.77799 2.30664   2
 -11   5  10 -4.0717 4.21068  -1
 -10   5  11 -4.0717 4.21068   2
 -10   5  10 29.6820 3.47569  -1
 -10   5  10 29.6820 3.47569   2
  -9   5  10 0.77131 3.08786  -1
 -10   5   9 0.77131 3.08786   2
  -8   5  10 17.3102 1.73183   2
  -7   5  10 0.18184 1.27104   2
  -6   5  10 0.51214 0.79594   2
  -4   5  10 -2.0884 3.95230  -1
  -9   5   3 -2.0884 3.95230   2
  -3   5  10 53.6831 3.56869  -1
  -9   5   2 53.6831 3.56869   2
  -2   5  10 0.50468 1.61523  -1
  -9   5   1 0.50468 1.61523   2
  -1   5  10 17.4276 1.75002   2
   0   5  10 6.12132 1.01241   2
   1   5  10 34.2000 1.83191   2
   3   5  10 41.1659 8.32991  -1
   8   5   5 41.1659 8.32991   2
   4   5  10 29.1490 6.84905  -1
   8   5   6 29.1490 6.84905   2
   5   5  10 20.6835 3.05833  -1
   8   5   7 20.6835 3.05833   2
   6   5  10 -0.9028 0.90910   2
   7   5  10 -3.6755 1.08427   2
   8   5  10 -4.1547 2.29925   2
   9   5  10 -0.0778 1.46971   2
 -12   6  10 -1.9447 2.06217   2
 -11   6  10 5.30968 4.45419  -1
 -10   6  11 5.30968 4.45419   2
 -10   6  10 12.3383 2.04481  -1
 -10   6  10 12.3383 2.04481   2
  -9   6  10 0.59161 3.09274  -1
 -10   6   9 0.59161 3.09274   2
  -8   6  10 6.15837 1.75744   2
  -7   6  10 -0.7017 1.46300   2
  -6   6  10 5.94453 0.76500   2
  -4   6  10 28.6338 2.71566  -1
  -9   6   3 28.6338 2.71566   2
  -3   6  10 25.0814 2.07634  -1
  -9   6   2 25.0814 2.07634   2
  -2   6  10 0.12845 1.55481  -1
  -9   6   1 0.12845 1.55481   2
  -1   6  10 36.9674 2.06015   2
  -1   6  10 13.4088 4.51007  -1
   9   6   0 13.4088 4.51007   2
   0   6  10 10.7415 1.24818   2
   1   6  10 0.48147 0.76133   2
   3   6  10 7.61779 2.56410  -1
   8   6   5 7.61779 2.56410   2
   4   6  10 8.84461 2.47450  -1
   8   6   6 8.84461 2.47450   2
   6   6  10 -2.6734 0.98739   2
   7   6  10 1.13116 1.14834   2
   8   6  10 -4.2469 1.17122   2
   9   6  10 -2.8712 2.61466   2
 -12   7  10 0.23297 1.49570   2
 -10   7  10 -0.8576 2.27208  -1
 -10   7  10 -0.8576 2.27208   2
  -9   7  10 3.04855 3.69553  -1
 -10   7   9 3.04855 3.69553   2
  -8   7  10 6.72354 1.29411   2
  -7   7  10 0.61223 1.05122   2
  -6   7  10 35.2389 1.71162   2
  -5   7  10 0.10971 0.79785   2
  -4   7  10 81.4445 4.06889  -1
  -9   7   3 81.4445 4.06889   2
  -3   7  10 9.57609 1.66531  -1
  -9   7   2 9.57609 1.66531   2
  -2   7  10 9.74134 2.79363  -1
  -9   7   1 9.74134 2.79363   2
  -1   7  10 52.5360 3.89765  -1
   9   7   0 52.5360 3.89765   2
   0   7  10 9.42979 1.16944   2
   1   7  10 17.1236 1.55304   2
   3   7  10 3.57198 2.59887  -1
   8   7   5 3.57198 2.59887   2
   4   7  10 20.4157 2.58872  -1
   8   7   6 20.4157 2.58872   2
   5   7  10 24.8717 2.94275  -1
   8   7   7 24.8717 2.94275   2
   6   7  10 27.0635 4.25376  -1
   8   7   8 27.0635 4.25376   2
   7   7  10 -2.7111 1.09445   2
   8   7  10 1.56527 1.45030   2
 -11   8  10 1.13066 1.64224   2
 -10   8  10 -1.8109 1.41886  -1
 -10   8  10 -1.8109 1.41886   2
  -9   8  10 -11.624 3.77276  -1
 -10   8   9 -11.624 3.77276   2
  -8   8  10 9.81449 15.7463  -1
 -10   8   8 9.81449 15.7463   2
  -7   8  10 -0.4108 1.00067   2
  -6   8  10 45.5313 1.99909   2
  -4   8  10 1.18868 2.63379  -1
  -9   8   3 1.18868 2.63379   2
  -3   8  10 7.17468 1.81926  -1
  -9   8   2 7.17468 1.81926   2
  -2   8  10 6.13982 1.92422  -1
  -9   8   1 6.13982 1.92422   2
  -1   8  10 6.05006 2.47342  -1
   9   8   0 6.05006 2.47342   2
   0   8  10 8.78798 1.12432   2
   1   8  10 23.8932 2.06357   2
   2   8  10 5.73184 1.24294   2
   3   8  10 10.9346 7.46288  -1
   8   8   5 10.9346 7.46288   2
   4   8  10 21.0278 1.88663  -1
   8   8   6 21.0278 1.88663   2
   5   8  10 -3.7864 2.67372  -1
   8   8   7 -3.7864 2.67372   2
   6   8  10 -0.7140 3.54727  -1
   8   8   8 -0.7140 3.54727   2
   7   8  10 -0.3947 1.29972   2
   8   8  10 9.19184 6.51478   2
 -11   9  10 10.8542 2.10652   2
 -10   9  10 1.23176 2.73428  -1
 -10   9  10 1.23176 2.73428   2
  -9   9  10 1.99181 4.15960  -1
 -10   9   9 1.99181 4.15960   2
  -8   9  10 -9.2787 17.9736  -1
 -10   9   8 -9.2787 17.9736   2
  -7   9  10 0.11047 1.09816   2
  -6   9  10 0.34550 1.54225   2
  -4   9  10 27.6008 5.74127  -1
  -9   9   3 27.6008 5.74127   2
  -3   9  10 1.04602 1.80864  -1
  -9   9   2 1.04602 1.80864   2
  -2   9  10 0.59014 2.11872  -1
  -9   9   1 0.59014 2.11872   2
  -1   9  10 104.452 6.65916  -1
   9   9   0 104.452 6.65916   2
   0   9  10 -0.7910 1.19166   2
   1   9  10 10.1694 1.30649   2
   3   9  10 7.51171 2.26059  -1
   8   9   5 7.51171 2.26059   2
   4   9  10 7.37535 1.63377  -1
   8   9   6 7.37535 1.63377   2
   5   9  10 8.83233 2.15007  -1
   8   9   7 8.83233 2.15007   2
   7   9  10 -0.1611 1.16076   2
 -10  10  10 0.07788 1.46227  -1
 -10  10  10 0.07788 1.46227   2
  -9  10  10 -1.4241 1.85949   2
  -8  10  10 0.42990 1.26214   2
  -7  10  10 -2.0767 1.25547   2
  -6  10  10 3.08104 1.63224   2
  -4  10  10 3.40005 3.13250  -1
  -9  10   3 3.40005 3.13250   2
  -3  10  10 42.0584 2.28551  -1
  -9  10   2 42.0584 2.28551   2
  -2  10  10 19.0971 2.72349  -1
  -9  10   1 19.0971 2.72349   2
  -1  10  10 5.35984 1.06668   2
  -1  10  10 5.03077 3.01514  -1
   9  10   0 5.03077 3.01514   2
   0  10  10 1.24319 0.92210   2
   1  10  10 -2.8948 0.95535   2
   3  10  10 2.12925 2.20112  -1
   8  10   5 2.12925 2.20112   2
   4  10  10 -0.8244 2.29795  -1
   8  10   6 -0.8244 2.29795   2
   5  10  10 13.2958 2.06634  -1
   8  10   7 13.2958 2.06634   2
   6  10  10 5.70225 2.56262   2
   7  10  10 -0.4279 1.63852   2
  -9  11  10 12.4350 2.38178  -1
 -10  11   9 12.4350 2.38178   2
  -8  11  10 0.41100 2.02993   2
  -7  11  10 -1.6984 2.10804   2
  -6  11  10 1.60532 2.24499   2
  -5  11  10 1.41812 1.41881   2
  -5  11  10 26.6510 13.9116  -1
  -9  11   4 26.6510 13.9116   2
  -4  11  10 -1.9234 3.14261  -1
  -9  11   3 -1.9234 3.14261   2
  -3  11  10 13.5305 1.70295  -1
  -9  11   2 13.5305 1.70295   2
  -2  11  10 -2.8574 1.95571  -1
  -9  11   1 -2.8574 1.95571   2
  -1  11  10 35.4135 4.03812  -1
   9  11   0 35.4135 4.03812   2
   0  11  10 4.91691 1.21629   2
   3  11  10 -10.010 3.32517  -1
   8  11   5 -10.010 3.32517   2
   4  11  10 1.60775 4.86121  -1
   8  11   6 1.60775 4.86121   2
   5  11  10 -3.9339 7.29572  -1
   8  11   7 -3.9339 7.29572   2
  -8  12  10 3.12610 2.52990   2
  -7  12  10 0.71185 2.87244   2
  -6  12  10 1.52544 2.62173   2
  -5  12  10 47.8281 18.1712  -1
  -9  12   4 47.8281 18.1712   2
  -4  12  10 -4.5747 2.32853  -1
  -9  12   3 -4.5747 2.32853   2
  -3  12  10 16.0324 1.86065  -1
  -9  12   2 16.0324 1.86065   2
  -2  12  10 38.3491 2.63870  -1
  -9  12   1 38.3491 2.63870   2
  -1  12  10 26.5281 3.76691  -1
   9  12   0 26.5281 3.76691   2
   0  12  10 0.11030 1.11908   2
   0  12  10 10.5418 3.53864  -1
   9  12   1 10.5418 3.53864   2
   1  12  10 -3.0795 1.03847   2
   3  12  10 4.10435 2.40213  -1
   8  12   5 4.10435 2.40213   2
   4  12  10 12.2737 5.38190  -1
   8  12   6 12.2737 5.38190   2
   5  12  10 -1.9583 1.83555  -1
   8  12   7 -1.9583 1.83555   2
  -7  13  10 -0.6623 4.44039   2
  -6  13  10 -5.2386 4.19885   2
  -5  13  10 1.20431 2.63648   2
  -4  13  10 22.9984 2.76562  -1
  -9  13   3 22.9984 2.76562   2
  -3  13  10 6.62423 1.78826  -1
  -9  13   2 6.62423 1.78826   2
  -2  13  10 32.4224 2.77153  -1
  -9  13   1 32.4224 2.77153   2
  -1  13  10 18.9007 3.62342  -1
   9  13   0 18.9007 3.62342   2
   0  13  10 6.93929 1.35034   2
   0  13  10 12.9953 3.48523  -1
   9  13   1 12.9953 3.48523   2
   1  13  10 -0.7755 1.07861   2
  -5  14  10 2.58050 4.78585   2
  -4  14  10 38.0366 11.3149  -1
  -9  14   3 38.0366 11.3149   2
  -3  14  10 -0.1239 8.04416  -1
  -9  14   2 -0.1239 8.04416   2
  -2  14  10 -9.8710 10.7833  -1
  -9  14   1 -9.8710 10.7833   2
  -1  14  10 -9.2237 1.61838   2
   0  14  10 -0.2324 1.24759   2
   1  14  10 1.80917 1.09166   2
  -2  15  10 2.67805 1.32148   2
 -12   0  11 14.1485 15.8058  -1
 -11   0  12 14.1485 15.8058   2
 -11   0  11 44.0589 6.33029  -1
 -11   0  11 44.0589 6.33029   2
 -10   0  11 -1.3937 7.68134  -1
 -11   0  10 -1.3937 7.68134   2
  -9   0  11 4.10101 2.23850   2
  -8   0  11 -4.1292 1.78307   2
  -7   0  11 22.8615 2.70098   2
  -6   0  11 0.68652 0.90228   2
  -5   0  11 9.95935 7.87109  -1
 -10   0   4 9.95935 7.87109   2
  -4   0  11 -1.8507 3.00533  -1
 -10   0   3 -1.8507 3.00533   2
  -3   0  11 7.87118 6.11578  -1
 -10   0   2 7.87118 6.11578   2
  -2   0  11 -0.6134 0.85280   2
  -1   0  11 1.50245 1.16060   2
   0   0  11 -0.8992 0.86109   2
   1   0  11 91.5343 3.97961   2
   2   0  11 -6.6420 9.90606  -1
   9   0   4 -6.6420 9.90606   2
   3   0  11 4.95737 7.52601  -1
   9   0   5 4.95737 7.52601   2
   5   0  11 -3.4002 3.68232   2
   6   0  11 -1.7807 1.19815   2
   7   0  11 7.67956 1.73693   2
 -13   1  11 -0.2128 5.66547   2
 -11   1  11 0.11161 2.41477  -1
 -11   1  11 0.11161 2.41477   2
 -10   1  11 0.54756 3.03346  -1
 -11   1  10 0.54756 3.03346   2
  -9   1  11 8.80136 1.50819   2
  -8   1  11 38.2509 2.46351   2
  -7   1  11 0.04118 0.98210   2
  -6   1  11 64.5423 2.23550   2
  -5   1  11 20.6934 5.71332  -1
 -10   1   4 20.6934 5.71332   2
  -4   1  11 65.5837 3.73817  -1
 -10   1   3 65.5837 3.73817   2
  -3   1  11 4.63505 4.30028  -1
 -10   1   2 4.63505 4.30028   2
  -2   1  11 8.28916 1.00647   2
  -1   1  11 64.2248 2.33325   2
   0   1  11 0.75212 0.67554   2
   1   1  11 3.85649 0.91055   2
   2   1  11 66.6703 11.4583  -1
   9   1   4 66.6703 11.4583   2
   3   1  11 27.0545 5.13468  -1
   9   1   5 27.0545 5.13468   2
   4   1  11 27.3946 11.6879  -1
   9   1   6 27.3946 11.6879   2
   5   1  11 1.74170 1.24716   2
   6   1  11 1.24652 1.01658   2
   7   1  11 4.44494 1.88746   2
   8   1  11 -15.569 9.00562   2
 -12   2  11 8.97848 11.6529  -1
 -11   2  12 8.97848 11.6529   2
 -11   2  11 -5.5113 2.84937  -1
 -11   2  11 -5.5113 2.84937   2
 -10   2  11 33.3200 4.28059  -1
 -11   2  10 33.3200 4.28059   2
  -9   2  11 0.79530 1.50254   2
  -8   2  11 1.55406 1.68978   2
  -7   2  11 23.6392 2.20269   2
  -6   2  11 11.8565 1.07250   2
  -5   2  11 16.1339 5.89565  -1
 -10   2   4 16.1339 5.89565   2
  -4   2  11 10.0109 2.08564  -1
 -10   2   3 10.0109 2.08564   2
  -3   2  11 -9.9552 10.6857  -1
 -10   2   2 -9.9552 10.6857   2
  -2   2  11 3.51638 1.51144   2
  -1   2  11 17.5888 1.27308   2
   0   2  11 103.460 3.12576   2
   1   2  11 0.10960 0.72185   2
   2   2  11 -6.8913 10.2305  -1
   9   2   4 -6.8913 10.2305   2
   3   2  11 9.08036 4.77426  -1
   9   2   5 9.08036 4.77426   2
   4   2  11 3.15244 10.0437  -1
   9   2   6 3.15244 10.0437   2
   5   2  11 5.57674 1.11197   2
   6   2  11 12.7365 1.50554   2
   7   2  11 -4.0861 0.96970   2
   8   2  11 4.22744 1.67395   2
 -12   3  11 -2.9885 18.8267  -1
 -11   3  12 -2.9885 18.8267   2
 -11   3  11 -2.1298 1.82204  -1
 -11   3  11 -2.1298 1.82204   2
 -10   3  11 1.06135 3.02945  -1
 -11   3  10 1.06135 3.02945   2
  -9   3  11 -1.2399 1.52109   2
  -8   3  11 1.23062 1.44486   2
  -7   3  11 0.93151 1.22050   2
  -6   3  11 19.8777 1.40875   2
  -5   3  11 7.01367 5.58347  -1
 -10   3   4 7.01367 5.58347   2
  -4   3  11 17.4123 2.02212  -1
 -10   3   3 17.4123 2.02212   2
  -3   3  11 -3.7636 10.3564  -1
 -10   3   2 -3.7636 10.3564   2
  -2   3  11 -0.6296 0.64273   2
  -1   3  11 1.81455 0.77844   2
   0   3  11 -0.0670 0.75444   2
   1   3  11 58.3069 2.34256   2
   2   3  11 11.1297 5.88994  -1
   9   3   4 11.1297 5.88994   2
   3   3  11 0.65926 6.33099  -1
   9   3   5 0.65926 6.33099   2
   4   3  11 8.90885 10.2622  -1
   9   3   6 8.90885 10.2622   2
   5   3  11 3.02591 0.90778   2
   6   3  11 2.88382 1.08649   2
   7   3  11 -0.3321 1.15030   2
   8   3  11 4.02687 1.56320   2
 -11   4  11 2.78204 1.84811  -1
 -11   4  11 2.78204 1.84811   2
 -10   4  11 -6.4496 2.99496  -1
 -11   4  10 -6.4496 2.99496   2
  -9   4  11 -1.7938 1.51075   2
  -8   4  11 -1.2148 1.40423   2
  -7   4  11 0.87053 1.39325   2
  -6   4  11 24.4076 1.62045   2
  -5   4  11 59.0764 5.82451  -1
 -10   4   4 59.0764 5.82451   2
  -4   4  11 16.5006 1.87990  -1
 -10   4   3 16.5006 1.87990   2
  -3   4  11 43.2832 2.36711  -1
 -10   4   2 43.2832 2.36711   2
  -2   4  11 -0.9074 0.67546   2
  -1   4  11 15.1254 1.24798   2
   0   4  11 9.57181 1.11264   2
   1   4  11 -1.0781 0.94052   2
   2   4  11 21.3011 7.94347  -1
   9   4   4 21.3011 7.94347   2
   3   4  11 -6.4335 6.32013  -1
   9   4   5 -6.4335 6.32013   2
   4   4  11 36.9297 19.5229  -1
   9   4   6 36.9297 19.5229   2
   5   4  11 0.19169 0.85300   2
   6   4  11 1.09130 1.02309   2
   7   4  11 2.35243 1.00829   2
   8   4  11 -0.7282 1.51667   2
 -11   5  11 -2.1100 3.62635  -1
 -11   5  11 -2.1100 3.62635   2
 -10   5  11 -8.7215 3.31101  -1
 -11   5  10 -8.7215 3.31101   2
  -9   5  11 2.37246 1.84350   2
  -8   5  11 4.73100 1.74343   2
  -7   5  11 2.70120 1.00413   2
  -6   5  11 4.61638 0.79611   2
  -5   5  11 9.81223 5.95479  -1
 -10   5   4 9.81223 5.95479   2
  -4   5  11 55.9189 3.22271  -1
 -10   5   3 55.9189 3.22271   2
  -3   5  11 -0.4946 1.69589  -1
 -10   5   2 -0.4946 1.69589   2
  -2   5  11 12.8421 2.08465   2
  -1   5  11 2.52937 0.95996   2
   0   5  11 41.8615 2.10570   2
   1   5  11 2.86518 1.02386   2
   2   5  11 -6.9136 7.69883  -1
   9   5   4 -6.9136 7.69883   2
   3   5  11 5.67642 5.18748  -1
   9   5   5 5.67642 5.18748   2
   5   5  11 3.06640 1.05232   2
   6   5  11 -0.2448 1.13408   2
   7   5  11 5.23557 1.44755   2
   8   5  11 0.49286 1.07863   2
 -12   6  11 8.95961 1.97379   2
 -11   6  11 -2.3385 3.71174  -1
 -11   6  11 -2.3385 3.71174   2
 -10   6  11 -4.1282 4.06360  -1
 -11   6  10 -4.1282 4.06360   2
  -9   6  11 9.56025 1.46796   2
  -8   6  11 -0.2090 1.04849   2
  -7   6  11 6.07812 1.22825   2
  -6   6  11 12.7753 1.33071   2
  -5   6  11 1.77272 5.72054  -1
 -10   6   4 1.77272 5.72054   2
  -4   6  11 55.9375 3.58419  -1
 -10   6   3 55.9375 3.58419   2
  -3   6  11 22.2053 2.21493  -1
 -10   6   2 22.2053 2.21493   2
  -2   6  11 32.5257 2.20491   2
  -1   6  11 26.5287 1.84206   2
   0   6  11 3.56348 1.01348   2
   2   6  11 19.6441 8.55337  -1
   9   6   4 19.6441 8.55337   2
   3   6  11 8.24716 5.49565  -1
   9   6   5 8.24716 5.49565   2
   4   6  11 -1.0785 2.84472  -1
   9   6   6 -1.0785 2.84472   2
   5   6  11 1.51607 1.12523   2
   6   6  11 -3.5880 0.97319   2
   7   6  11 -4.2209 1.80797   2
   8   6  11 -0.9590 1.06250   2
 -11   7  11 -1.8129 2.50565  -1
 -11   7  11 -1.8129 2.50565   2
 -10   7  11 -0.1369 1.33111   2
  -9   7  11 5.32470 1.26649   2
  -9   7  11 -0.2849 20.3840  -1
 -11   7   9 -0.2849 20.3840   2
  -8   7  11 -2.6170 1.14998   2
  -7   7  11 2.18721 1.15776   2
  -5   7  11 21.5890 5.14361  -1
 -10   7   4 21.5890 5.14361   2
  -4   7  11 9.66330 3.29820  -1
 -10   7   3 9.66330 3.29820   2
  -3   7  11 19.9099 3.51059  -1
 -10   7   2 19.9099 3.51059   2
  -2   7  11 1.54255 0.88360   2
  -2   7  11 20.2214 5.35407  -1
 -10   7   1 20.2214 5.35407   2
  -1   7  11 53.2059 3.28445   2
   0   7  11 12.2937 1.25669   2
   2   7  11 1.92651 11.7150  -1
   9   7   4 1.92651 11.7150   2
   3   7  11 -1.2988 1.85574  -1
   9   7   5 -1.2988 1.85574   2
   4   7  11 17.3349 14.1010  -1
   9   7   6 17.3349 14.1010   2
   5   7  11 0.46081 1.09284   2
   6   7  11 -0.0545 0.96641   2
   7   7  11 1.96924 1.31120   2
 -11   8  11 -7.6887 6.48250  -1
 -11   8  11 -7.6887 6.48250   2
 -10   8  11 2.31154 1.30819   2
  -9   8  11 8.21360 1.48038   2
  -8   8  11 -0.4018 1.16873   2
  -7   8  11 1.44700 1.64263   2
  -6   8  11 7.63260 1.64912   2
  -5   8  11 14.2794 5.32282  -1
 -10   8   4 14.2794 5.32282   2
  -4   8  11 -0.2361 3.06392  -1
 -10   8   3 -0.2361 3.06392   2
  -3   8  11 85.1753 7.10170  -1
 -10   8   2 85.1753 7.10170   2
  -2   8  11 25.1993 11.3529  -1
 -10   8   1 25.1993 11.3529   2
  -1   8  11 1.90444 1.00566   2
   0   8  11 1.10222 1.01623   2
   1   8  11 44.1797 14.0966  -1
   9   8   3 44.1797 14.0966   2
   2   8  11 19.6285 3.33158  -1
   9   8   4 19.6285 3.33158   2
   3   8  11 7.82561 1.45280  -1
   9   8   5 7.82561 1.45280   2
   4   8  11 -2.5449 2.06882  -1
   9   8   6 -2.5449 2.06882   2
   5   8  11 7.19437 1.21377   2
   5   8  11 16.5260 3.80957  -1
   9   8   7 16.5260 3.80957   2
   6   8  11 0.37930 1.43012   2
   7   8  11 -0.8328 1.06147   2
 -10   9  11 1.61418 1.30650   2
  -9   9  11 -0.2625 1.27924   2
  -8   9  11 2.78012 2.07600   2
  -7   9  11 0.58184 2.33845   2
  -6   9  11 2.56103 2.40770   2
  -6   9  11 0.00810 13.7236  -1
 -10   9   5 0.00810 13.7236   2
  -5   9  11 33.8245 4.09873  -1
 -10   9   4 33.8245 4.09873   2
  -4   9  11 2.85311 4.04279  -1
 -10   9   3 2.85311 4.04279   2
  -3   9  11 46.7593 3.64118  -1
 -10   9   2 46.7593 3.64118   2
  -2   9  11 1.20443 0.98910   2
  -2   9  11 10.8688 3.00218  -1
 -10   9   1 10.8688 3.00218   2
  -1   9  11 0.24620 1.12508   2
   0   9  11 -3.5653 1.01517   2
   1   9  11 -2.4251 1.06761   2
   2   9  11 23.8126 2.32079  -1
   9   9   4 23.8126 2.32079   2
   3   9  11 14.9357 1.91144  -1
   9   9   5 14.9357 1.91144   2
   4   9  11 15.5681 2.17875  -1
   9   9   6 15.5681 2.17875   2
   6   9  11 2.44063 1.13933   2
  -9  10  11 -0.9450 3.79598   2
  -8  10  11 2.53766 2.15866   2
  -7  10  11 1.30243 2.81484   2
  -6  10  11 -17.669 15.0705  -1
 -10  10   5 -17.669 15.0705   2
  -5  10  11 17.6208 3.50739  -1
 -10  10   4 17.6208 3.50739   2
  -4  10  11 4.24730 1.59393  -1
 -10  10   3 4.24730 1.59393   2
  -3  10  11 -0.9279 2.49988  -1
 -10  10   2 -0.9279 2.49988   2
  -2  10  11 37.3545 4.18678  -1
 -10  10   1 37.3545 4.18678   2
  -1  10  11 6.48285 1.26874   2
   0  10  11 -0.3645 0.99647   2
   2  10  11 0.73129 2.27373  -1
   9  10   4 0.73129 2.27373   2
   3  10  11 9.65835 1.77630  -1
   9  10   5 9.65835 1.77630   2
   4  10  11 -8.8436 7.04439  -1
   9  10   6 -8.8436 7.04439   2
   5  10  11 1.54192 2.92097  -1
   9  10   7 1.54192 2.92097   2
  -8  11  11 11.2491 4.32048   2
  -7  11  11 -3.1642 3.03287   2
  -6  11  11 1.30679 3.05074   2
  -5  11  11 7.67194 3.42719  -1
 -10  11   4 7.67194 3.42719   2
  -4  11  11 11.6279 2.15127  -1
 -10  11   3 11.6279 2.15127   2
  -3  11  11 5.34962 2.02663  -1
 -10  11   2 5.34962 2.02663   2
  -2  11  11 -0.7354 3.14030  -1
 -10  11   1 -0.7354 3.14030   2
  -1  11  11 4.87076 1.21027   2
   2  11  11 3.23936 2.16110  -1
   9  11   4 3.23936 2.16110   2
   3  11  11 5.52612 2.33355  -1
   9  11   5 5.52612 2.33355   2
   4  11  11 1.55636 1.51055  -1
   9  11   6 1.55636 1.51055   2
   5  11  11 2.77982 1.69624   2
  -7  12  11 3.15981 5.64951   2
  -6  12  11 -0.3951 3.57290   2
  -5  12  11 8.02364 2.44524  -1
 -10  12   4 8.02364 2.44524   2
  -4  12  11 3.87099 1.58061  -1
 -10  12   3 3.87099 1.58061   2
  -3  12  11 4.33316 2.15728  -1
 -10  12   2 4.33316 2.15728   2
  -2  12  11 1.61834 1.12583   2
  -2  12  11 22.9504 3.82734  -1
 -10  12   1 22.9504 3.82734   2
  -1  12  11 3.56780 1.09594   2
   0  12  11 -2.8199 0.91111   2
   3  12  11 3.06190 1.55434  -1
   9  12   5 3.06190 1.55434   2
  -6  13  11 1.45878 5.35751   2
  -5  13  11 12.0614 10.2617  -1
 -10  13   4 12.0614 10.2617   2
  -4  13  11 9.88729 8.19494  -1
 -10  13   3 9.88729 8.19494   2
  -2  13  11 4.27661 1.19195   2
  -1  13  11 -4.2741 1.12415   2
   0  13  11 0.91551 1.42385   2
   2  13  11 6.70449 2.15972  -1
   9  13   4 6.70449 2.15972   2
  -3  14  11 -2.2730 1.33591   2
  -2  14  11 0.79529 1.04872   2
  -1  14  11 0.32320 1.03938   2
 -12   0  12 5.43570 2.66608  -1
 -12   0  12 5.43570 2.66608   2
 -11   0  12 24.5943 11.3611  -1
 -12   0  11 24.5943 11.3611   2
 -10   0  12 24.7841 5.38602   2
  -9   0  12 -1.1855 2.37936   2
  -8   0  12 1.98521 1.87204   2
  -7   0  12 1.81497 1.53772   2
  -6   0  12 42.8476 10.5605  -1
 -11   0   5 42.8476 10.5605   2
  -5   0  12 -2.3382 3.14114  -1
 -11   0   4 -2.3382 3.14114   2
  -3   0  12 -2.7308 1.04298   2
  -2   0  12 25.8632 2.32776   2
  -1   0  12 -0.1823 1.07964   2
   0   0  12 -1.5298 1.07418   2
   1   0  12 23.8135 13.1555  -1
  10   0   3 23.8135 13.1555   2
   2   0  12 4.30291 8.82646  -1
  10   0   4 4.30291 8.82646   2
   4   0  12 0.60174 1.53934   2
   5   0  12 1.15617 1.27286   2
   6   0  12 15.5006 9.86631   2
   7   0  12 -1.5709 1.42907   2
 -12   1  12 -5.0952 2.58472  -1
 -12   1  12 -5.0952 2.58472   2
 -11   1  12 40.3183 12.1729  -1
 -12   1  11 40.3183 12.1729   2
 -11   1  12 6.35025 4.12643   2
 -10   1  12 3.80705 1.94850   2
  -9   1  12 10.9911 1.90588   2
  -8   1  12 4.53748 1.51597   2
  -7   1  12 21.4159 2.39106   2
  -6   1  12 -6.5527 6.38107  -1
 -11   1   5 -6.5527 6.38107   2
  -5   1  12 23.4336 4.99949  -1
 -11   1   4 23.4336 4.99949   2
  -4   1  12 5.65191 1.98569  -1
 -11   1   3 5.65191 1.98569   2
  -3   1  12 10.3725 1.18009   2
  -2   1  12 54.8286 2.35939   2
  -1   1  12 13.1664 1.22692   2
   0   1  12 6.58986 1.06790   2
   1   1  12 17.6881 12.9055  -1
  10   1   3 17.6881 12.9055   2
   2   1  12 30.8110 4.70737  -1
  10   1   4 30.8110 4.70737   2
   3   1  12 -20.849 12.3736  -1
  10   1   5 -20.849 12.3736   2
   4   1  12 12.9530 1.59627   2
   5   1  12 -1.7078 1.05639   2
   6   1  12 0.00444 1.00815   2
   7   1  12 0.70753 1.05576   2
 -12   2  12 -8.0289 5.94656  -1
 -12   2  12 -8.0289 5.94656   2
 -11   2  12 -15.894 12.0646  -1
 -12   2  11 -15.894 12.0646   2
 -10   2  12 19.3453 2.42886   2
  -9   2  12 -0.4820 1.51933   2
  -8   2  12 -1.1464 1.69594   2
  -7   2  12 -3.1651 1.20883   2
  -6   2  12 56.4121 7.79384  -1
 -11   2   5 56.4121 7.79384   2
  -5   2  12 3.65867 2.21662  -1
 -11   2   4 3.65867 2.21662   2
  -4   2  12 4.82793 1.92509  -1
 -11   2   3 4.82793 1.92509   2
  -3   2  12 5.58343 1.08089   2
  -2   2  12 37.2643 1.97166   2
  -1   2  12 9.75991 1.12317   2
   0   2  12 30.5518 1.74318   2
   1   2  12 29.4453 7.55314  -1
  10   2   3 29.4453 7.55314   2
   2   2  12 1.73542 5.18862  -1
  10   2   4 1.73542 5.18862   2
   3   2  12 -3.8662 11.0487  -1
  10   2   5 -3.8662 11.0487   2
   4   2  12 1.91294 1.02510   2
   5   2  12 2.74774 1.01747   2
   6   2  12 8.08303 1.48416   2
   7   2  12 0.88877 1.20745   2
 -12   3  12 -3.1381 6.52366  -1
 -12   3  12 -3.1381 6.52366   2
 -11   3  12 -15.776 11.4506  -1
 -12   3  11 -15.776 11.4506   2
 -10   3  12 1.40443 2.23874   2
  -9   3  12 1.35909 1.55826   2
  -8   3  12 97.1331 5.76556   2
  -7   3  12 1.90486 1.82705   2
  -6   3  12 29.4132 5.54151  -1
 -11   3   5 29.4132 5.54151   2
  -5   3  12 66.1569 4.13297  -1
 -11   3   4 66.1569 4.13297   2
  -4   3  12 29.5784 2.52770  -1
 -11   3   3 29.5784 2.52770   2
  -3   3  12 0.45648 0.74359   2
  -2   3  12 2.61324 0.96009   2
  -1   3  12 1.99689 0.79956   2
   0   3  12 106.083 3.36955   2
   1   3  12 1.41106 7.26580  -1
  10   3   3 1.41106 7.26580   2
   2   3  12 9.13918 5.51171  -1
  10   3   4 9.13918 5.51171   2
   4   3  12 1.07213 0.93932   2
   5   3  12 0.87131 1.02984   2
   6   3  12 4.29180 1.16317   2
   7   3  12 2.61525 1.09236   2
 -11   4  12 9.47116 12.0939  -1
 -12   4  11 9.47116 12.0939   2
 -11   4  12 -2.2578 2.77758   2
 -10   4  12 16.4422 2.20230   2
  -9   4  12 -0.4481 1.94305   2
  -8   4  12 1.67674 1.85981   2
  -7   4  12 0.86636 1.88913   2
  -6   4  12 60.2647 6.32542  -1
 -11   4   5 60.2647 6.32542   2
  -5   4  12 16.2849 3.94643  -1
 -11   4   4 16.2849 3.94643   2
  -4   4  12 -0.0327 2.19455  -1
 -11   4   3 -0.0327 2.19455   2
  -3   4  12 -0.2860 0.81822   2
  -2   4  12 56.9994 2.49180   2
  -1   4  12 10.7157 1.20742   2
   0   4  12 1.75016 0.98788   2
   1   4  12 6.85892 6.55869  -1
  10   4   3 6.85892 6.55869   2
   2   4  12 -8.0185 5.46541  -1
  10   4   4 -8.0185 5.46541   2
   4   4  12 2.44048 1.11931   2
   5   4  12 5.09594 1.12573   2
   6   4  12 6.78474 1.48084   2
   7   4  12 8.96685 1.38377   2
 -11   5  12 3.75208 2.72870   2
 -11   5  12 -18.815 12.7273  -1
 -12   5  11 -18.815 12.7273   2
 -10   5  12 1.77323 1.36103   2
  -9   5  12 -2.6052 1.14102   2
  -8   5  12 2.02465 1.20032   2
  -7   5  12 16.6282 2.57927   2
  -6   5  12 25.2640 5.69780  -1
 -11   5   5 25.2640 5.69780   2
  -5   5  12 14.8658 3.97725  -1
 -11   5   4 14.8658 3.97725   2
  -4   5  12 57.2537 5.80709  -1
 -11   5   3 57.2537 5.80709   2
  -3   5  12 11.2383 1.76926   2
  -2   5  12 5.60082 1.03119   2
  -1   5  12 5.81471 1.03319   2
   0   5  12 4.36698 1.47836   2
   1   5  12 -9.5712 9.16298  -1
  10   5   3 -9.5712 9.16298   2
   2   5  12 4.22576 7.27846  -1
  10   5   4 4.22576 7.27846   2
   4   5  12 4.59234 1.11537   2
   5   5  12 2.13929 1.52256   2
   6   5  12 2.49754 1.29161   2
   7   5  12 -0.3112 1.05026   2
 -11   6  12 5.11117 1.57653   2
 -10   6  12 -1.8179 1.34076   2
  -9   6  12 -1.0190 1.31796   2
  -8   6  12 0.83845 1.38340   2
  -7   6  12 -2.8600 2.09267   2
  -6   6  12 15.8994 8.35117  -1
 -11   6   5 15.8994 8.35117   2
  -5   6  12 39.7950 4.74767  -1
 -11   6   4 39.7950 4.74767   2
  -4   6  12 11.2984 6.02290  -1
 -11   6   3 11.2984 6.02290   2
  -3   6  12 14.1076 12.2304  -1
 -11   6   2 14.1076 12.2304   2
  -3   6  12 10.0219 1.40764   2
  -2   6  12 2.01683 0.96761   2
  -1   6  12 44.8635 2.37292   2
   1   6  12 18.3388 14.0189  -1
  10   6   3 18.3388 14.0189   2
   2   6  12 11.3156 6.62642  -1
  10   6   4 11.3156 6.62642   2
   3   6  12 -2.3063 16.0981  -1
  10   6   5 -2.3063 16.0981   2
   5   6  12 -2.2003 1.11329   2
   6   6  12 0.25009 1.12915   2
   7   6  12 -0.0671 1.74778   2
 -10   7  12 1.11236 1.41838   2
  -9   7  12 4.99165 1.61750   2
  -8   7  12 -2.5791 2.14796   2
  -6   7  12 11.9486 6.96785  -1
 -11   7   5 11.9486 6.96785   2
  -5   7  12 16.4065 2.63567  -1
 -11   7   4 16.4065 2.63567   2
  -4   7  12 19.2449 2.44155  -1
 -11   7   3 19.2449 2.44155   2
  -3   7  12 9.35976 1.39728   2
  -3   7  12 12.7614 2.81312  -1
 -11   7   2 12.7614 2.81312   2
  -2   7  12 1.55171 0.95215   2
  -1   7  12 1.99952 0.91884   2
   0   7  12 -1.8343 0.98525   2
   1   7  12 15.9830 12.1019  -1
  10   7   3 15.9830 12.1019   2
   2   7  12 13.6114 1.86050  -1
  10   7   4 13.6114 1.86050   2
   3   7  12 31.2681 13.2312  -1
  10   7   5 31.2681 13.2312   2
   4   7  12 1.76877 1.15349   2
   5   7  12 -0.7819 1.14479   2
   6   7  12 -0.0223 1.05482   2
 -10   8  12 6.45186 4.51986   2
  -9   8  12 1.05340 2.42215   2
  -8   8  12 3.29606 2.86187   2
  -7   8  12 8.25084 3.05533   2
  -7   8  12 -10.547 17.0025  -1
 -11   8   6 -10.547 17.0025   2
  -6   8  12 -4.6778 6.68515  -1
 -11   8   5 -4.6778 6.68515   2
  -5   8  12 9.86526 2.77872  -1
 -11   8   4 9.86526 2.77872   2
  -4   8  12 -2.4867 2.16294  -1
 -11   8   3 -2.4867 2.16294   2
  -3   8  12 2.77980 2.72060  -1
 -11   8   2 2.77980 2.72060   2
  -3   8  12 5.42468 1.63878   2
  -2   8  12 10.7229 1.28196   2
  -1   8  12 0.07293 1.04914   2
   0   8  12 5.04573 0.97265   2
   1   8  12 6.26369 2.77920  -1
  10   8   3 6.26369 2.77920   2
   2   8  12 -1.1577 1.65494  -1
  10   8   4 -1.1577 1.65494   2
   3   8  12 -5.0279 2.01492  -1
  10   8   5 -5.0279 2.01492   2
   4   8  12 -0.0410 1.36406   2
   5   8  12 -0.0952 1.12594   2
   5   8  12 3.11889 3.52885  -1
  10   8   7 3.11889 3.52885   2
   6   8  12 0.28980 1.60778   2
  -9   9  12 -6.6697 4.27264   2
  -8   9  12 -4.1488 3.22450   2
  -7   9  12 3.10537 3.01302   2
  -6   9  12 -6.9182 10.7353  -1
 -11   9   5 -6.9182 10.7353   2
  -5   9  12 13.2075 2.72870  -1
 -11   9   4 13.2075 2.72870   2
  -4   9  12 1.53564 2.76646  -1
 -11   9   3 1.53564 2.76646   2
  -3   9  12 4.05225 1.31843   2
  -3   9  12 -12.153 15.0744  -1
 -11   9   2 -12.153 15.0744   2
  -2   9  12 3.69627 1.22740   2
  -1   9  12 -2.0303 1.04737   2
   1   9  12 4.49006 2.24285  -1
  10   9   3 4.49006 2.24285   2
   2   9  12 15.1108 1.73403  -1
  10   9   4 15.1108 1.73403   2
   4   9  12 -2.4415 2.90450  -1
  10   9   6 -2.4415 2.90450   2
   5   9  12 0.02439 1.09622   2
  -8  10  12 -0.4145 4.61730   2
  -7  10  12 -1.3323 3.52404   2
  -5  10  12 8.03480 1.94982  -1
 -11  10   4 8.03480 1.94982   2
  -4  10  12 0.85731 15.1828  -1
 -11  10   3 0.85731 15.1828   2
  -3  10  12 0.73805 1.53649   2
  -3  10  12 -6.8194 17.6696  -1
 -11  10   2 -6.8194 17.6696   2
  -2  10  12 7.30591 1.73698   2
  -1  10  12 15.1250 1.97203   2
   1  10  12 3.59774 2.12395  -1
  10  10   3 3.59774 2.12395   2
   2  10  12 2.39042 2.00300  -1
  10  10   4 2.39042 2.00300   2
   3  10  12 8.04758 2.12048  -1
  10  10   5 8.04758 2.12048   2
   4  10  12 6.75725 2.71125  -1
  10  10   6 6.75725 2.71125   2
  -7  11  12 -2.0401 4.81277   2
  -6  11  12 -5.9842 8.84282  -1
 -11  11   5 -5.9842 8.84282   2
  -5  11  12 11.4297 1.92373  -1
 -11  11   4 11.4297 1.92373   2
  -4  11  12 18.9670 2.38297  -1
 -11  11   3 18.9670 2.38297   2
  -3  11  12 -0.1189 1.04699   2
  -3  11  12 5.19610 3.55360  -1
 -11  11   2 5.19610 3.55360   2
  -2  11  12 -5.0638 0.99417   2
  -1  11  12 6.61606 1.01911   2
   0  11  12 1.59715 1.19367   2
   2  11  12 0.71184 2.47469  -1
  10  11   4 0.71184 2.47469   2
   3  11  12 -2.5110 1.78895  -1
  10  11   5 -2.5110 1.78895   2
  -6  12  12 1.77523 2.97122  -1
 -11  12   5 1.77523 2.97122   2
  -5  12  12 -3.7280 2.81889  -1
 -11  12   4 -3.7280 2.81889   2
  -4  12  12 14.9270 10.9447  -1
 -11  12   3 14.9270 10.9447   2
  -3  12  12 0.95032 1.17787   2
  -2  12  12 11.3592 2.03509   2
  -1  12  12 1.15570 1.31137   2
   0  12  12 1.48769 1.21561   2
   1  12  12 10.8378 2.19224  -1
  10  12   3 10.8378 2.19224   2
  -3  13  12 -1.3610 5.50102   2
  -2  13  12 1.11350 1.08697   2
 -11   0  13 3.27348 2.79776   2
 -10   0  13 -6.0952 3.02067   2
  -9   0  13 4.81653 3.23356   2
  -8   0  13 -4.0367 2.59710   2
  -7   0  13 26.5672 5.51427   2
  -6   0  13 1.46085 3.46895  -1
 -12   0   5 1.46085 3.46895   2
  -5   0  13 25.8638 4.07949  -1
 -12   0   4 25.8638 4.07949   2
  -4   0  13 1.80489 1.54554   2
  -3   0  13 75.3595 4.69100   2
  -2   0  13 2.20021 1.70319   2
  -1   0  13 4.19271 1.76957   2
   3   0  13 5.42171 1.57868   2
   4   0  13 6.77146 7.33650   2
   5   0  13 -2.8481 1.44279   2
   6   0  13 1.35048 1.52537   2
 -11   1  13 -2.4927 2.66488   2
 -10   1  13 5.87152 2.98122   2
  -9   1  13 -1.3081 2.91459   2
  -8   1  13 -0.6296 2.96693   2
  -7   1  13 8.13050 2.65715   2
  -6   1  13 6.61725 2.51521  -1
 -12   1   5 6.61725 2.51521   2
  -5   1  13 51.9042 7.71429  -1
 -12   1   4 51.9042 7.71429   2
  -4   1  13 1.87701 1.06400   2
  -3   1  13 12.1208 2.42153   2
  -2   1  13 -2.2652 2.18158   2
  -1   1  13 10.5703 1.49193   2
   1   1  13 -4.8086 5.70760  -1
  11   1   3 -4.8086 5.70760   2
   3   1  13 0.49463 1.00671   2
   4   1  13 0.05031 1.04623   2
   5   1  13 2.24192 0.99382   2
   6   1  13 -0.5630 1.08843   2
 -11   2  13 8.71596 2.87942   2
 -10   2  13 1.83626 2.91216   2
  -9   2  13 -1.1104 2.17118   2
  -8   2  13 15.2853 3.17105   2
  -7   2  13 0.69103 3.08517   2
  -7   2  13 14.6262 9.29337  -1
 -12   2   6 14.6262 9.29337   2
  -6   2  13 -1.6842 2.64802  -1
 -12   2   5 -1.6842 2.64802   2
  -5   2  13 -0.2388 2.48318  -1
 -12   2   4 -0.2388 2.48318   2
  -4   2  13 -0.1619 0.82057   2
  -3   2  13 -0.6784 0.86220   2
  -2   2  13 1.67264 1.00254   2
  -1   2  13 0.20397 0.84821   2
   0   2  13 44.9522 18.1031  -1
  11   2   2 44.9522 18.1031   2
   1   2  13 -5.4253 6.28573  -1
  11   2   3 -5.4253 6.28573   2
   3   2  13 1.16961 0.95419   2
   4   2  13 -5.9747 0.93164   2
   5   2  13 -3.6417 0.96205   2
   6   2  13 0.87850 1.05341   2
 -10   3  13 -1.7897 2.90759   2
  -9   3  13 5.13133 1.52607   2
  -8   3  13 0.45747 2.48141   2
  -7   3  13 9.73766 6.23028  -1
 -12   3   6 9.73766 6.23028   2
  -6   3  13 12.0172 2.63946  -1
 -12   3   5 12.0172 2.63946   2
  -5   3  13 10.8994 2.50833  -1
 -12   3   4 10.8994 2.50833   2
  -4   3  13 -2.5492 0.90173   2
  -3   3  13 2.26414 0.97488   2
  -2   3  13 17.6811 1.64972   2
  -1   3  13 -0.3010 0.84498   2
   0   3  13 -7.1736 10.1701  -1
  11   3   2 -7.1736 10.1701   2
   1   3  13 6.39933 5.79815  -1
  11   3   3 6.39933 5.79815   2
   2   3  13 2.30721 16.3117  -1
  11   3   4 2.30721 16.3117   2
   3   3  13 -2.4950 0.98382   2
   4   3  13 -4.5760 0.93796   2
   5   3  13 12.5039 6.40709   2
   6   3  13 2.24116 1.05129   2
 -11   4  13 10.6596 1.90175   2
 -10   4  13 -6.6564 1.54540   2
  -9   4  13 -9.2752 2.63657   2
  -8   4  13 -0.6235 2.69646   2
  -7   4  13 21.6335 6.52041  -1
 -12   4   6 21.6335 6.52041   2
  -6   4  13 5.86260 2.44662  -1
 -12   4   5 5.86260 2.44662   2
  -5   4  13 4.25230 2.54865  -1
 -12   4   4 4.25230 2.54865   2
  -4   4  13 6.21279 1.23019   2
  -3   4  13 12.7621 1.47588   2
  -2   4  13 9.48862 1.32628   2
  -1   4  13 0.79361 0.89984   2
   0   4  13 19.8155 10.5537  -1
  11   4   2 19.8155 10.5537   2
   1   4  13 11.1612 6.40756  -1
  11   4   3 11.1612 6.40756   2
   2   4  13 -20.122 16.1564  -1
  11   4   4 -20.122 16.1564   2
   3   4  13 3.53876 1.14780   2
   4   4  13 0.91421 1.09873   2
   5   4  13 -3.8154 1.26627   2
   6   4  13 -0.2222 1.06110   2
 -10   5  13 1.01921 4.71202   2
  -9   5  13 -3.9023 3.22466   2
  -8   5  13 0.59584 3.23440   2
  -7   5  13 -6.6791 9.53609  -1
 -12   5   6 -6.6791 9.53609   2
  -6   5  13 48.4323 3.94830  -1
 -12   5   5 48.4323 3.94830   2
  -5   5  13 7.88660 2.43982  -1
 -12   5   4 7.88660 2.43982   2
  -4   5  13 3.35251 1.18916   2
  -3   5  13 1.05631 1.00563   2
  -2   5  13 2.81242 1.17381   2
  -1   5  13 3.10623 1.30547   2
   0   5  13 5.48372 10.7712  -1
  11   5   2 5.48372 10.7712   2
   1   5  13 -6.3496 7.54236  -1
  11   5   3 -6.3496 7.54236   2
   2   5  13 -23.873 18.4800  -1
  11   5   4 -23.873 18.4800   2
   3   5  13 -1.9434 1.06620   2
   4   5  13 -2.3926 1.12330   2
   5   5  13 -1.6024 1.06009   2
   6   5  13 0.59099 1.02794   2
 -10   6  13 -3.9360 3.66099   2
  -9   6  13 -1.4484 3.14233   2
  -8   6  13 -6.8430 3.43262   2
  -7   6  13 -5.6600 6.56669  -1
 -12   6   6 -5.6600 6.56669   2
  -6   6  13 1.96570 2.44442  -1
 -12   6   5 1.96570 2.44442   2
  -5   6  13 9.44387 2.47851  -1
 -12   6   4 9.44387 2.47851   2
  -4   6  13 4.90478 1.18219   2
  -4   6  13 3.38183 4.98142  -1
 -12   6   3 3.38183 4.98142   2
  -3   6  13 -1.5148 0.94176   2
  -2   6  13 -0.9543 0.95970   2
  -1   6  13 -0.7639 0.99128   2
   0   6  13 0.96534 2.69755  -1
  11   6   2 0.96534 2.69755   2
   1   6  13 3.76170 1.82324  -1
  11   6   3 3.76170 1.82324   2
   2   6  13 1.16161 2.69000  -1
  11   6   4 1.16161 2.69000   2
   4   6  13 -2.3255 1.19926   2
   5   6  13 -4.3298 1.01401   2
  -9   7  13 -4.2353 3.87899   2
  -8   7  13 3.95485 3.38299   2
  -7   7  13 -9.4749 11.3992  -1
 -12   7   6 -9.4749 11.3992   2
  -6   7  13 19.2939 2.67250  -1
 -12   7   5 19.2939 2.67250   2
  -5   7  13 13.4881 3.89355  -1
 -12   7   4 13.4881 3.89355   2
  -4   7  13 6.03290 3.64497  -1
 -12   7   3 6.03290 3.64497   2
  -4   7  13 -3.5775 0.98940   2
  -3   7  13 8.27822 1.30820   2
  -2   7  13 -0.9550 1.06999   2
  -1   7  13 1.38867 0.98349   2
   0   7  13 6.70536 2.63712  -1
  11   7   2 6.70536 2.63712   2
   1   7  13 -1.0461 1.62271  -1
  11   7   3 -1.0461 1.62271   2
   2   7  13 24.0834 3.36468  -1
  11   7   4 24.0834 3.36468   2
   4   7  13 1.08475 1.78538   2
   5   7  13 5.14089 1.64234   2
  -9   8  13 2.02119 4.57655   2
  -8   8  13 -0.0263 3.91696   2
  -7   8  13 6.17196 4.26753   2
  -7   8  13 6.31382 9.64339  -1
 -12   8   6 6.31382 9.64339   2
  -6   8  13 1.45043 3.66021  -1
 -12   8   5 1.45043 3.66021   2
  -5   8  13 6.99070 3.54698  -1
 -12   8   4 6.99070 3.54698   2
  -4   8  13 0.17695 1.00774   2
  -4   8  13 -0.2360 3.37585  -1
 -12   8   3 -0.2360 3.37585   2
  -3   8  13 1.62817 1.06919   2
  -2   8  13 -3.1675 1.00222   2
  -1   8  13 2.73933 1.11616   2
   0   8  13 21.1084 15.3139  -1
  11   8   2 21.1084 15.3139   2
   1   8  13 9.40635 1.81798  -1
  11   8   3 9.40635 1.81798   2
   3   8  13 6.23870 2.82634  -1
  11   8   5 6.23870 2.82634   2
   4   8  13 2.09940 2.62653  -1
  11   8   6 2.09940 2.62653   2
   4   8  13 2.51948 1.14902   2
  -8   9  13 10.5777 4.75741   2
  -7   9  13 4.48725 4.20477   2
  -7   9  13 -7.8910 10.1694  -1
 -12   9   6 -7.8910 10.1694   2
  -6   9  13 6.10315 1.77578  -1
 -12   9   5 6.10315 1.77578   2
  -5   9  13 4.31369 3.19613  -1
 -12   9   4 4.31369 3.19613   2
  -4   9  13 12.2216 3.84818  -1
 -12   9   3 12.2216 3.84818   2
  -4   9  13 3.41958 1.12344   2
  -3   9  13 8.60100 1.47449   2
  -2   9  13 13.9428 2.59675   2
  -1   9  13 4.07766 1.14909   2
   0   9  13 2.39325 2.00473  -1
  11   9   2 2.39325 2.00473   2
   2   9  13 1.54572 1.92883  -1
  11   9   4 1.54572 1.92883   2
   3   9  13 6.97042 2.59717  -1
  11   9   5 6.97042 2.59717   2
  -7  10  13 5.97741 4.50516   2
  -5  10  13 -14.125 9.52787  -1
 -12  10   4 -14.125 9.52787   2
  -4  10  13 11.0137 8.24562   2
  -3  10  13 8.17541 3.20678   2
  -2  10  13 2.57150 1.13111   2
  -1  10  13 1.26371 1.03396   2
   1  10  13 7.00045 1.57237  -1
  11  10   3 7.00045 1.57237   2
   2  10  13 1.82009 1.55665  -1
  11  10   4 1.82009 1.55665   2
  -5  11  13 4.80399 2.62614  -1
 -12  11   4 4.80399 2.62614   2
  -4  11  13 1.76213 1.32061   2
  -3  11  13 2.66575 1.18207   2
  -2  11  13 -0.8852 0.99447   2
  -1  11  13 0.48872 1.03960   2
   0  11  13 6.04878 2.00209  -1
  11  11   2 6.04878 2.00209   2
  -8   0  14 15.9703 16.1506  -1
 -13   0   7 15.9703 16.1506   2
  -7   0  14 -2.3175 3.63674  -1
 -13   0   6 -2.3175 3.63674   2
  -6   0  14 52.8868 13.3714  -1
 -13   0   5 52.8868 13.3714   2
  -5   0  14 -4.1936 1.34763   2
  -4   0  14 54.6115 3.51975   2
  -3   0  14 -2.7750 1.10496   2
  -2   0  14 7.75826 1.64025   2
   2   0  14 4.48124 1.72567   2
   3   0  14 0.74942 1.45872   2
   4   0  14 21.9712 2.51820   2
   5   0  14 -0.3137 1.36724   2
  -9   1  14 2.47255 9.89828   2
  -8   1  14 -4.9916 3.56266   2
  -8   1  14 15.2291 11.7212  -1
 -13   1   7 15.2291 11.7212   2
  -7   1  14 3.67352 2.36084  -1
 -13   1   6 3.67352 2.36084   2
  -6   1  14 41.8973 9.53127  -1
 -13   1   5 41.8973 9.53127   2
  -5   1  14 -1.1125 0.96274   2
  -4   1  14 5.58282 1.10164   2
  -3   1  14 7.19192 1.27778   2
  -2   1  14 28.2143 1.89938   2
   0   1  14 50.9205 10.1876  -1
  12   1   2 50.9205 10.1876   2
   1   1  14 29.6126 24.6118  -1
  12   1   3 29.6126 24.6118   2
   2   1  14 22.2084 2.08910   2
   3   1  14 -2.0981 0.96958   2
   4   1  14 -1.5926 0.99380   2
   5   1  14 0.21500 0.97948   2
  -9   2  14 5.92404 3.88896   2
  -8   2  14 7.18409 3.64996   2
  -7   2  14 2.02348 2.48203  -1
 -13   2   6 2.02348 2.48203   2
  -6   2  14 -0.8774 2.51090  -1
 -13   2   5 -0.8774 2.51090   2
  -5   2  14 22.2533 2.18050   2
  -4   2  14 3.28588 1.00522   2
  -3   2  14 16.5526 1.57937   2
  -2   2  14 4.57720 0.97603   2
   0   2  14 30.7677 8.60901  -1
  12   2   2 30.7677 8.60901   2
   2   2  14 0.34457 1.11067   2
   3   2  14 -1.2670 1.21053   2
   4   2  14 8.38269 1.55253   2
   5   2  14 2.74686 1.07474   2
  -9   3  14 3.26615 3.07394   2
  -8   3  14 6.80271 3.44574   2
  -7   3  14 1.53118 2.53647  -1
 -13   3   6 1.53118 2.53647   2
  -6   3  14 1.93431 2.59204  -1
 -13   3   5 1.93431 2.59204   2
  -5   3  14 -0.6516 1.01759   2
  -4   3  14 7.68278 1.20021   2
  -3   3  14 0.42233 0.89162   2
  -2   3  14 1.85740 0.99422   2
  -1   3  14 29.0426 10.7626  -1
  12   3   1 29.0426 10.7626   2
   0   3  14 11.4759 8.37922  -1
  12   3   2 11.4759 8.37922   2
   1   3  14 14.1173 17.3918  -1
  12   3   3 14.1173 17.3918   2
   2   3  14 -0.3047 1.09112   2
   3   3  14 2.13431 1.16264   2
   4   3  14 1.69453 1.41505   2
   5   3  14 1.78771 1.01088   2
  -9   4  14 1.62798 4.14657   2
  -8   4  14 22.9555 14.7291   2
  -7   4  14 0.45144 2.70068  -1
 -13   4   6 0.45144 2.70068   2
  -6   4  14 6.13955 2.67544  -1
 -13   4   5 6.13955 2.67544   2
  -5   4  14 1.05133 1.08754   2
  -4   4  14 4.37679 1.17301   2
  -3   4  14 25.2502 2.55905   2
  -2   4  14 2.74521 1.27802   2
   0   4  14 2.76601 4.27348  -1
  12   4   2 2.76601 4.27348   2
   1   4  14 43.8428 24.6991  -1
  12   4   3 43.8428 24.6991   2
   2   4  14 1.71546 1.14874   2
   3   4  14 -2.5662 1.09140   2
   4   4  14 7.56032 1.45521   2
  -9   5  14 7.73132 5.21533   2
  -8   5  14 1.56141 4.23303   2
  -8   5  14 -5.5657 9.37222  -1
 -13   5   7 -5.5657 9.37222   2
  -7   5  14 -5.6029 2.49387  -1
 -13   5   6 -5.6029 2.49387   2
  -6   5  14 1.30322 2.64013  -1
 -13   5   5 1.30322 2.64013   2
  -5   5  14 1.66112 1.07570   2
  -4   5  14 -0.9831 1.13314   2
  -3   5  14 -2.1218 1.00191   2
  -2   5  14 10.9215 1.27763   2
  -1   5  14 35.4430 10.1944  -1
  12   5   1 35.4430 10.1944   2
   0   5  14 -5.2623 4.26633  -1
  12   5   2 -5.2623 4.26633   2
   3   5  14 -0.2354 1.13765   2
   4   5  14 0.29791 1.09770   2
  -9   6  14 -2.0900 3.56994   2
  -8   6  14 -1.5833 3.85356   2
  -8   6  14 17.1511 10.2494  -1
 -13   6   7 17.1511 10.2494   2
  -7   6  14 12.5414 6.95447  -1
 -13   6   6 12.5414 6.95447   2
  -6   6  14 3.94461 2.77406  -1
 -13   6   5 3.94461 2.77406   2
  -5   6  14 3.89390 1.15236   2
  -4   6  14 2.09202 1.72705   2
  -3   6  14 1.52377 1.15759   2
  -2   6  14 -0.0172 1.10358   2
  -1   6  14 -15.089 18.2027  -1
  12   6   1 -15.089 18.2027   2
   0   6  14 35.1056 3.72953  -1
  12   6   2 35.1056 3.72953   2
   2   6  14 -3.0583 1.04409   2
   3   6  14 -1.0765 1.21595   2
   4   6  14 1.41391 1.15423   2
  -8   7  14 -2.0792 11.1748  -1
 -13   7   7 -2.0792 11.1748   2
  -8   7  14 -1.9638 4.01527   2
  -7   7  14 -4.7624 6.59763  -1
 -13   7   6 -4.7624 6.59763   2
  -6   7  14 5.03265 9.10776  -1
 -13   7   5 5.03265 9.10776   2
  -5   7  14 2.56076 1.24715   2
  -4   7  14 -4.4335 1.06343   2
  -3   7  14 4.40407 1.26647   2
  -2   7  14 11.0891 1.39857   2
  -1   7  14 2.01641 3.08348  -1
  12   7   1 2.01641 3.08348   2
   0   7  14 5.40593 2.08800  -1
  12   7   2 5.40593 2.08800   2
   1   7  14 -3.5226 2.25684  -1
  12   7   3 -3.5226 2.25684   2
   2   7  14 3.22472 1.56617   2
   3   7  14 0.38432 1.09853   2
  -7   8  14 10.8032 8.19798  -1
 -13   8   6 10.8032 8.19798   2
  -6   8  14 -2.7272 3.07495  -1
 -13   8   5 -2.7272 3.07495   2
  -5   8  14 1.17106 1.18014   2
  -4   8  14 -1.2785 1.13811   2
  -3   8  14 1.10372 0.99801   2
  -2   8  14 0.15067 1.00262   2
   0   8  14 17.9020 2.99528  -1
  12   8   2 17.9020 2.99528   2
   1   8  14 -2.2165 1.56369  -1
  12   8   3 -2.2165 1.56369   2
   2   8  14 2.99085 1.22923   2
  -6   9  14 -4.7717 4.18176   2
  -5   9  14 0.76404 1.57000   2
  -4   9  14 0.54751 1.08179   2
  -3   9  14 0.09118 1.11594   2
  -2   9  14 -1.4924 1.25099   2
   0   9  14 2.88444 1.55183  -1
  12   9   2 2.88444 1.55183   2
  -4  10  14 -0.8024 1.10618   2
  -3  10  14 -1.0244 0.92668   2
  -2  10  14 0.69241 1.07924   2
  -9   0  15 -0.5916 11.4835  -1
 -14   0   8 -0.5916 11.4835   2
  -8   0  15 -8.7440 6.96679  -1
 -14   0   7 -8.7440 6.96679   2
  -6   0  15 1.90494 1.63912   2
  -5   0  15 -1.7985 1.58511   2
  -4   0  15 -3.0489 1.39103   2
  -3   0  15 -0.6180 1.47113   2
   1   0  15 -1.3967 1.83913   2
   2   0  15 -3.1994 1.49949   2
   3   0  15 4.35306 1.71199   2
  -9   1  15 -3.3951 7.73838  -1
 -14   1   8 -3.3951 7.73838   2
  -8   1  15 -0.1177 7.05677  -1
 -14   1   7 -0.1177 7.05677   2
  -6   1  15 -3.4550 1.42911   2
  -5   1  15 -2.3445 1.09664   2
  -4   1  15 0.21082 1.05579   2
  -3   1  15 3.67540 0.97385   2
   1   1  15 1.95113 1.24784   2
   2   1  15 -3.5724 1.07943   2
   3   1  15 2.03551 1.08046   2
  -8   2  15 3.39921 2.43747  -1
 -14   2   7 3.39921 2.43747   2
  -7   2  15 17.9277 9.33437  -1
 -14   2   6 17.9277 9.33437   2
  -6   2  15 -5.1743 1.39913   2
  -5   2  15 -1.1543 1.06830   2
  -4   2  15 4.31059 1.17583   2
  -3   2  15 -0.8143 1.02611   2
   1   2  15 4.15264 0.89880   2
   2   2  15 1.28138 1.01578   2
   3   2  15 3.93182 1.16881   2
  -8   3  15 -0.4060 2.48718  -1
 -14   3   7 -0.4060 2.48718   2
  -7   3  15 11.3621 9.99893  -1
 -14   3   6 11.3621 9.99893   2
  -6   3  15 -2.3237 1.44803   2
  -5   3  15 -1.6582 1.09157   2
  -4   3  15 4.84146 1.31543   2
  -3   3  15 0.07865 1.07029   2
   1   3  15 -0.3652 1.06452   2
   2   3  15 -3.4817 1.40663   2
   3   3  15 0.06623 1.02340   2
  -8   4  15 5.09818 7.89522  -1
 -14   4   7 5.09818 7.89522   2
  -7   4  15 -4.9921 2.36421  -1
 -14   4   6 -4.9921 2.36421   2
  -6   4  15 -0.2938 2.25654   2
  -5   4  15 0.82611 1.14449   2
  -4   4  15 1.72347 1.00969   2
  -3   4  15 -1.4737 0.93771   2
  -1   4  15 7.15651 9.78824  -1
  13   4   1 7.15651 9.78824   2
   0   4  15 1.19447 2.91152  -1
  13   4   2 1.19447 2.91152   2
   1   4  15 0.49842 1.58455   2
   2   4  15 -1.1052 1.14265   2
   3   4  15 0.45152 1.12080   2
  -7   5  15 -14.301 10.3425  -1
 -14   5   6 -14.301 10.3425   2
  -6   5  15 -2.5107 3.35503   2
  -5   5  15 1.78346 1.33594   2
  -4   5  15 2.42523 1.12701   2
  -3   5  15 0.06209 1.11218   2
  -2   5  15 12.9100 12.7973  -1
  13   5   0 12.9100 12.7973   2
  -1   5  15 0.09842 3.41326  -1
  13   5   1 0.09842 3.41326   2
   1   5  15 -1.2384 1.29642   2
   2   5  15 -1.4331 1.00537   2
  -7   6  15 5.15250 3.95738   2
  -6   6  15 -0.5106 3.89680   2
  -5   6  15 1.05430 1.06705   2
  -4   6  15 4.75824 1.43648   2
  -3   6  15 -0.3402 1.00388   2
   0   6  15 -2.4860 2.37603  -1
  13   6   2 -2.4860 2.37603   2
   1   6  15 0.57025 0.99613   2
  -6   7  15 1.57412 3.82112   2
  -5   7  15 3.93784 1.22832   2
  -4   7  15 0.92113 1.05307   2
  -3   7  15 -1.6159 1.04866   2
  -1   7  15 0.21073 1.54113  -1
  13   7   1 0.21073 1.54113   2
   0   7  15 2.23959 1.73158  -1
  13   7   2 2.23959 1.73158   2
  -4   8  15 0.16803 1.08252   2
  -3   8  15 1.87239 1.12299   2
  -6   0  16 -2.2166 2.13559   2
  -5   0  16 6.27061 5.34076   2
  -4   0  16 3.91523 2.79518   2
  -3   0  16 -3.8619 1.52702   2
  -3   0  16 -8.2711 11.5804  -1
 -14   0   1 -8.2711 11.5804   2
  -2   0  16 50.1704 12.7260  -1
  14   0   0 50.1704 12.7260   2
   0   0  16 -1.2872 1.33001   2
   1   0  16 -0.0632 1.45439   2
  -7   1  16 -1.3159 4.97973   2
  -6   1  16 -1.6591 1.79283   2
  -5   1  16 1.34233 1.21161   2
  -4   1  16 0.56264 1.57364   2
  -3   1  16 8.68272 1.41661   2
  -2   1  16 7.32315 2.82786  -1
  14   1   0 7.32315 2.82786   2
   0   1  16 11.9899 1.80333   2
   1   1  16 -1.5300 0.93651   2
  -7   2  16 3.98616 4.65954   2
  -6   2  16 -1.5443 2.48028   2
  -5   2  16 2.42412 1.13179   2
  -4   2  16 3.65983 1.30785   2
  -3   2  16 13.8293 12.5463  -1
 -14   2   1 13.8293 12.5463   2
  -3   2  16 3.94509 1.29265   2
  -2   2  16 12.3998 3.09703  -1
  14   2   0 12.3998 3.09703   2
   0   2  16 0.55514 1.09571   2
   1   2  16 0.46191 1.04534   2
  -6   3  16 2.36545 4.10471   2
  -5   3  16 2.97542 1.56881   2
  -4   3  16 11.6044 2.16450   2
  -3   3  16 -13.627 13.3629  -1
 -14   3   1 -13.627 13.3629   2
  -3   3  16 -1.0855 1.37130   2
  -2   3  16 4.23134 2.94112  -1
  14   3   0 4.23134 2.94112   2
  -1   3  16 2.90285 2.52666  -1
  14   3   1 2.90285 2.52666   2
   0   3  16 -3.0867 1.09100   2
  -5   4  16 -0.5619 1.12267   2
  -4   4  16 0.55641 1.06701   2
  -3   4  16 -1.2004 1.03839   2
  -2   4  16 5.30051 4.84105  -1
  14   4   0 5.30051 4.84105   2
   0   4  16 3.52453 0.94414   2
  -4   5  16 1.11297 1.10473   2
  -3   5  16 -0.4422 1.03345   2
  -1   5  16 0.21294 1.09789   2
   0   0   0    0.00    0.00   0
;
_shelx_hkl_checksum   51780
