# Supplementary material for: Sodium Borates: Expanding the Electrolyte Selection for Sodium‐Ion Batteries
Source: Angew Chem Int Ed Engl. 2022 May 3;61(32):e202202133. doi: 10.1002/anie.202202133 (PMC9401571; doi:10.1002/anie.202202133)
Supplement: Supplementary file 2 — Supporting Information [file ANIE-61-0-s003.cif]

#-------------------------------------------------------------------------------
# This CIF originates from:
#-------------------------------------------------------------------------------
# University of Cambridge, Department of Chemistry,
# Lensfield Road, Cambridge, CB2 1EW, United Kingdom
#-------------------------------------------------------------------------------

#===============================================================================
data_1D
# CCDC-2132619
#===============================================================================
_audit_creation_method                SHELXL-2018/3

#-------------------------------------------------------------------------------
# Inserted by local software: cifUpdate ver. 3.1  (Andrew D. Bond, March 2019)
#-------------------------------------------------------------------------------
_cambridge_user_name                  'Darren Ould'
_cambridge_user_crsid                 dmo33
_cambridge_supervisor_name            'Dominic Wright'
_cambridge_supervisor_crsid           dsw1000
_cambridge_crystallographer_name      'Andrew Bond'
_cambridge_crystallographer_crsid     adb29
_cambridge_sample_id                  EXP65
_cambridge_data_id                    DW_B2_0301
#-------------------------------------------------------------------------------

_chemical_name_systematic             ?
_chemical_name_common                 ?
_chemical_melting_point               ?
_chemical_formula_moiety              'C12 H30 Na O6 +, C24 B F20 O4 -'
_chemical_formula_sum                 'C36 H30 B F20 Na O10'
_chemical_formula_weight              1036.40

loop_
_atom_type_symbol
_atom_type_description
_atom_type_scat_dispersion_real
_atom_type_scat_dispersion_imag
_atom_type_scat_source
C C 0.0181 0.0091 'International Tables Vol C Tables 4.2.6.8 and 6.1.1.4'
H H 0.0000 0.0000 'International Tables Vol C Tables 4.2.6.8 and 6.1.1.4'
B B 0.0090 0.0039 'International Tables Vol C Tables 4.2.6.8 and 6.1.1.4'
O O 0.0492 0.0322 'International Tables Vol C Tables 4.2.6.8 and 6.1.1.4'
F F 0.0727 0.0534 'International Tables Vol C Tables 4.2.6.8 and 6.1.1.4'
Na Na 0.1353 0.1239 'International Tables Vol C Tables 4.2.6.8 and 6.1.1.4'

_space_group_crystal_system           triclinic
_space_group_IT_number                2
_space_group_name_H-M_alt             'P -1'
_space_group_name_Hall                '-P 1'

_shelx_space_group_comment
;
The symmetry employed for this shelxl refinement is uniquely defined
by the following loop, which should always be used as a source of
symmetry information in preference to the above space-group names.
They are only intended as comments.
;

loop_
_space_group_symop_operation_xyz
'x, y, z'
'-x, -y, -z'

_cell_length_a                        13.6662(6)
_cell_length_b                        13.9076(6)
_cell_length_c                        14.2892(7)
_cell_angle_alpha                     102.019(2)
_cell_angle_beta                      113.427(2)
_cell_angle_gamma                     108.579(2)
_cell_volume                          2179.97(18)
_cell_formula_units_Z                 2
_cell_measurement_temperature         180(2)
_cell_measurement_reflns_used         7417
_cell_measurement_theta_min           3.63
_cell_measurement_theta_max           65.97

_exptl_crystal_description            block
_exptl_crystal_colour                 colourless
_exptl_crystal_density_meas           ?
_exptl_crystal_density_method         ?
_exptl_crystal_density_diffrn         1.579
_exptl_crystal_F_000                  1044
_exptl_transmission_factor_min        ?
_exptl_transmission_factor_max        ?
_exptl_crystal_size_max               0.140
_exptl_crystal_size_mid               0.140
_exptl_crystal_size_min               0.120
_exptl_absorpt_coefficient_mu         1.600
_shelx_estimated_absorpt_T_min        0.807
_shelx_estimated_absorpt_T_max        0.831
_exptl_absorpt_correction_type        multi-scan
_exptl_absorpt_correction_T_min       0.6035
_exptl_absorpt_correction_T_max       0.7528
_exptl_absorpt_process_details        'SADABS (Bruker, 2014)'

_diffrn_ambient_temperature           180(2)
_diffrn_radiation_wavelength          1.54178
_diffrn_radiation_type                CuK\a
_diffrn_source                        'Incoatec I\mS Cu microsource'
_diffrn_measurement_device_type       'Bruker D8-QUEST PHOTON-III'
_diffrn_measurement_method            '\w and \f-scans'
_diffrn_detector_area_resol_mean      ?
_diffrn_reflns_number                 32239
_diffrn_reflns_av_unetI/netI          0.0611
_diffrn_reflns_av_R_equivalents       0.0756
_diffrn_reflns_limit_h_min            -16
_diffrn_reflns_limit_h_max            14
_diffrn_reflns_limit_k_min            -16
_diffrn_reflns_limit_k_max            16
_diffrn_reflns_limit_l_min            -16
_diffrn_reflns_limit_l_max            16
_diffrn_reflns_theta_min              3.633
_diffrn_reflns_theta_max              66.618
_diffrn_reflns_theta_full             66.618
_diffrn_measured_fraction_theta_max   0.990
_diffrn_measured_fraction_theta_full  0.990
_diffrn_reflns_Laue_measured_fraction_max 0.990
_diffrn_reflns_Laue_measured_fraction_full 0.990
_diffrn_reflns_point_group_measured_fraction_max 0.990
_diffrn_reflns_point_group_measured_fraction_full 0.990
_reflns_number_total                  7617
_reflns_number_gt                     5242
_reflns_threshold_expression          'I > 2\s(I)'
_reflns_Friedel_coverage              0.000
_reflns_Friedel_fraction_max          .
_reflns_Friedel_fraction_full         .

_reflns_special_details
;
_reflns_Friedel_fraction is defined as the number of unique
Friedel pairs measured divided by the number that would be
possible theoretically, ignoring centric projections and
systematic absences. Completness statistics refer to single and
composite reflections containing twin component 1 only.

===============================================================================
INTENSITY STATISTICS FOR DATASET # 1  DW_B2_0301_0m.hkl
===============================================================================
 Resolution   #Data #Theory %Complete Redundancy Mean I Mean I/s Rmerge  Rsigma
-------------------------------------------------------------------------------
  Inf - 3.39     115    116     99.1     2.56    116.91   19.09  0.0275  0.0460
 3.39 - 2.27     268    269     99.6     2.51     65.36   15.70  0.0253  0.0490
 2.27 - 1.81     386    386    100.0     3.15     32.33   15.53  0.0325  0.0498
 1.81 - 1.58     384    386     99.5     4.24     18.56   16.33  0.0536  0.0493
 1.58 - 1.44     380    381     99.7     5.89      9.64   16.85  0.0709  0.0437
 1.44 - 1.33     404    404    100.0     6.26      6.88   15.31  0.0867  0.0475
 1.33 - 1.25     393    393    100.0     6.00      6.12   13.39  0.0995  0.0519
 1.25 - 1.19     373    375     99.5     5.81      5.62   12.96  0.1009  0.0546
 1.19 - 1.14     375    375    100.0     5.81      4.39   10.94  0.1366  0.0618
 1.14 - 1.09     448    449     99.8     5.45      4.88   11.03  0.1260  0.0611
 1.09 - 1.06     285    285    100.0     5.18      3.53    9.06  0.1835  0.0783
 1.06 - 1.02     477    477    100.0     5.01      3.19    9.49  0.2067  0.0831
 1.02 - 0.99     409    409    100.0     4.42      1.68    6.41  0.2422  0.1170
 0.99 - 0.97     299    299    100.0     3.62      1.50    5.98  0.1564  0.1227
 0.97 - 0.94     477    477    100.0     3.33      1.14    5.25  0.1780  0.1510
 0.94 - 0.92     393    393    100.0     3.23      0.84    4.21  0.2113  0.1903
 0.92 - 0.90     374    375     99.7     3.07      0.68    3.67  0.2280  0.2269
 0.90 - 0.89     233    235     99.1     3.00      0.58    3.37  0.2694  0.2606
 0.89 - 0.87     452    455     99.3     2.87      0.52    2.96  0.2692  0.2745
 0.87 - 0.85     480    488     98.4     2.56      0.42    2.58  0.3177  0.3285
 0.85 - 0.84     219    268     81.7     1.66      0.45    2.40  0.3019  0.3451
-------------------------------------------------------------------------------
 0.94 - 0.84    2151   2214     97.2     2.77      0.58    3.22  0.2512  0.2554
  Inf - 0.84    7624   7695     99.1     4.19      9.29    9.36  0.0699  0.0559
===============================================================================
;

_computing_data_collection            'APEX3 (Bruker, 2016)'
_computing_cell_refinement            'SAINT (Bruker, 2016)'
_computing_data_reduction             SAINT
_computing_structure_solution         'SHELXT (Sheldrick, 2015)'
_computing_structure_refinement       'SHELXL (Sheldrick, 2015)'
_computing_molecular_graphics         'Mercury (Macrae et al., 2008)'
_computing_publication_material       SHELXL

_refine_special_details
;
Refined as a 2-component twin. Data were indexed and integrated as a single
component. The twinning was identified subsquently using TWINROTMAT in
PLATON. Applied twin law:

2-axis (   1  -1  -1 ) [   1  -5  -5 ], Angle () [] =  2.17 Deg, Freq =    43
        *************                
(-0.847   -0.949   -0.897)   (h1)   (h2)                   Nr Overlap =   610
(-0.153   -0.051    0.897) * (k1) = (k2)                         BASF =  0.20
(-0.153    0.949   -0.103)   (l1)   (l2)                        DEL-R =-0.013
;

_refine_ls_structure_factor_coef      Fsqd
_refine_ls_matrix_type                full
_refine_ls_weighting_scheme           calc
_refine_ls_weighting_details
 'w=1/[\s^2^(Fo^2^)+(0.0897P)^2^+0.5253P] where P=(Fo^2^+2Fc^2^)/3'
_atom_sites_solution_primary          dual
_atom_sites_solution_secondary        difmap
_atom_sites_solution_hydrogens        geom
_refine_ls_hydrogen_treatment         constr
_refine_ls_extinction_method          none
_refine_ls_extinction_coef            .
_refine_ls_number_reflns              7617
_refine_ls_number_parameters          620
_refine_ls_number_restraints          0
_refine_ls_R_factor_all               0.0810
_refine_ls_R_factor_gt                0.0552
_refine_ls_wR_factor_ref              0.1752
_refine_ls_wR_factor_gt               0.1559
_refine_ls_goodness_of_fit_ref        1.041
_refine_ls_restrained_S_all           1.041
_refine_ls_shift/su_max               0.000
_refine_ls_shift/su_mean              0.000
_refine_diff_density_max              0.268
_refine_diff_density_min              -0.361
_refine_diff_density_rms              0.058

loop_
_atom_site_label
_atom_site_type_symbol
_atom_site_fract_x
_atom_site_fract_y
_atom_site_fract_z
_atom_site_U_iso_or_equiv
_atom_site_adp_type
_atom_site_occupancy
_atom_site_site_symmetry_order
_atom_site_calc_flag
_atom_site_refinement_flags_posn
_atom_site_refinement_flags_adp
_atom_site_refinement_flags_occupancy
_atom_site_disorder_assembly
_atom_site_disorder_group
Na1 Na 0.24182(12) 0.12924(10) 0.87661(10) 0.0517(3) Uani 1 1 d . . . . .
O1 O 0.1757(3) -0.0594(2) 0.7902(2) 0.0786(8) Uani 1 1 d . . . . .
O2 O 0.3690(3) 0.0714(2) 0.9977(2) 0.0696(7) Uani 1 1 d . . . . .
O3 O 0.0949(3) 0.0940(2) 0.9319(2) 0.0700(7) Uani 1 1 d . . . . .
O4 O 0.2761(3) 0.2963(2) 0.9950(2) 0.0750(8) Uani 1 1 d . . . . .
O5 O 0.3872(2) 0.2253(2) 0.8354(2) 0.0691(7) Uani 1 1 d . . . . .
O6 O 0.1422(3) 0.1391(3) 0.7025(2) 0.0799(8) Uani 1 1 d . . . . .
C1 C 0.2602(6) -0.0953(4) 0.8429(5) 0.1005(17) Uani 1 1 d . . . . .
H1A H 0.323091 -0.075321 0.822503 0.121 Uiso 1 1 calc R U . . .
H1B H 0.221064 -0.176295 0.818434 0.121 Uiso 1 1 calc R U . . .
C2 C 0.3140(6) -0.0436(4) 0.9636(5) 0.0959(16) Uani 1 1 d . . . . .
H2A H 0.251571 -0.065709 0.984268 0.115 Uiso 1 1 calc R U . . .
H2B H 0.373778 -0.068356 1.000967 0.115 Uiso 1 1 calc R U . . .
C3 C 0.0945(5) 0.1936(4) 0.9821(5) 0.0864(14) Uani 1 1 d . . . . .
H3A H 0.052293 0.181592 1.024182 0.104 Uiso 1 1 calc R U . . .
H3B H 0.051691 0.216981 0.924162 0.104 Uiso 1 1 calc R U . . .
C4 C 0.2182(5) 0.2806(4) 1.0571(4) 0.0832(13) Uani 1 1 d . . . . .
H4A H 0.217813 0.349877 1.091798 0.100 Uiso 1 1 calc R U . . .
H4B H 0.260782 0.258578 1.116430 0.100 Uiso 1 1 calc R U . . .
C5 C 0.3335(5) 0.1970(5) 0.7197(4) 0.0808(13) Uani 1 1 d . . . . .
H5A H 0.314756 0.119876 0.682075 0.097 Uiso 1 1 calc R U . . .
H5B H 0.389036 0.245075 0.702340 0.097 Uiso 1 1 calc R U . . .
C6 C 0.2230(4) 0.2105(5) 0.6805(4) 0.0881(15) Uani 1 1 d . . . . .
H6A H 0.241987 0.287568 0.718444 0.106 Uiso 1 1 calc R U . . .
H6B H 0.185983 0.193341 0.600074 0.106 Uiso 1 1 calc R U . . .
C1A C 0.1018(6) -0.1216(4) 0.6746(4) 0.114(2) Uani 1 1 d . . . . .
H1C H 0.048748 -0.195862 0.661415 0.171 Uiso 1 1 calc R U . . .
H1D H 0.151604 -0.126022 0.641578 0.171 Uiso 1 1 calc R U . . .
H1E H 0.053976 -0.085872 0.641103 0.171 Uiso 1 1 calc R U . . .
C2A C 0.4135(5) 0.1256(5) 1.1129(4) 0.0987(17) Uani 1 1 d . . . . .
H2C H 0.473024 0.104204 1.155777 0.148 Uiso 1 1 calc R U . . .
H2D H 0.347602 0.104493 1.128186 0.148 Uiso 1 1 calc R U . . .
H2E H 0.450409 0.205383 1.133593 0.148 Uiso 1 1 calc R U . . .
C3A C -0.0213(4) 0.0038(5) 0.8618(4) 0.0939(15) Uani 1 1 d . . . . .
H3C H -0.061290 -0.009680 0.904789 0.141 Uiso 1 1 calc R U . . .
H3D H -0.014419 -0.062023 0.831164 0.141 Uiso 1 1 calc R U . . .
H3E H -0.067995 0.021368 0.801390 0.141 Uiso 1 1 calc R U . . .
C4A C 0.3854(6) 0.3933(4) 1.0522(5) 0.1100(19) Uani 1 1 d . . . . .
H4C H 0.370882 0.457212 1.071887 0.165 Uiso 1 1 calc R U . . .
H4D H 0.420652 0.400182 1.004642 0.165 Uiso 1 1 calc R U . . .
H4E H 0.440201 0.389725 1.119486 0.165 Uiso 1 1 calc R U . . .
C5A C 0.5036(5) 0.2353(6) 0.8834(5) 0.0990(17) Uani 1 1 d . . . . .
H5C H 0.555061 0.296456 0.875003 0.149 Uiso 1 1 calc R U . . .
H5D H 0.502873 0.167040 0.846674 0.149 Uiso 1 1 calc R U . . .
H5E H 0.534154 0.249557 0.962171 0.149 Uiso 1 1 calc R U . . .
C6A C 0.0342(5) 0.1479(7) 0.6670(7) 0.140(3) Uani 1 1 d . . . . .
H6C H -0.003018 0.132939 0.587749 0.210 Uiso 1 1 calc R U . . .
H6D H 0.050479 0.222306 0.707900 0.210 Uiso 1 1 calc R U . . .
H6E H -0.019860 0.094481 0.680641 0.210 Uiso 1 1 calc R U . . .
B1 B 0.2800(3) 0.6448(3) 0.4256(3) 0.0456(8) Uani 1 1 d . . . . .
F12 F 0.03215(18) 0.40378(16) 0.39306(16) 0.0574(5) Uani 1 1 d . . . . .
F13 F 0.0279(2) 0.32597(18) 0.54926(19) 0.0701(6) Uani 1 1 d . . . . .
F14 F 0.1735(3) 0.4606(2) 0.7677(2) 0.0820(7) Uani 1 1 d . . . . .
F15 F 0.3196(3) 0.6742(2) 0.82547(18) 0.0865(7) Uani 1 1 d . . . . .
F16 F 0.3251(2) 0.75258(18) 0.66933(18) 0.0716(6) Uani 1 1 d . . . . .
F22 F 0.0740(3) 0.6828(2) 0.1800(2) 0.0848(7) Uani 1 1 d . . . . .
F23 F -0.1460(3) 0.5332(3) 0.0143(3) 0.1204(12) Uani 1 1 d . . . . .
F24 F -0.2170(2) 0.3146(3) -0.0258(3) 0.1225(12) Uani 1 1 d . . . . .
F25 F -0.0635(2) 0.2502(2) 0.1031(3) 0.1010(9) Uani 1 1 d . . . . .
F26 F 0.1547(2) 0.39707(17) 0.2656(2) 0.0713(6) Uani 1 1 d . . . . .
F32 F 0.53446(19) 0.70549(17) 0.67263(16) 0.0575(5) Uani 1 1 d . . . . .
F33 F 0.75968(19) 0.76517(17) 0.71292(17) 0.0641(5) Uani 1 1 d . . . . .
F34 F 0.80171(19) 0.69845(19) 0.5462(2) 0.0691(6) Uani 1 1 d . . . . .
F35 F 0.6153(2) 0.56920(19) 0.33842(19) 0.0708(6) Uani 1 1 d . . . . .
F36 F 0.39052(19) 0.51477(18) 0.29553(16) 0.0641(5) Uani 1 1 d . . . . .
F42 F 0.4554(2) 0.79904(19) 0.3474(2) 0.0784(7) Uani 1 1 d . . . . .
F43 F 0.4372(3) 0.9511(2) 0.2602(3) 0.1031(10) Uani 1 1 d . . . . .
F44 F 0.3285(3) 1.07174(18) 0.3068(2) 0.0835(7) Uani 1 1 d . . . . .
F45 F 0.2430(2) 1.04208(19) 0.4455(2) 0.0806(7) Uani 1 1 d . . . . .
F46 F 0.2562(2) 0.8871(2) 0.5297(2) 0.0789(7) Uani 1 1 d . . . . .
O31 O 0.34346(19) 0.58164(17) 0.46436(18) 0.0459(5) Uani 1 1 d . . . . .
O21 O 0.2309(2) 0.62263(17) 0.30654(18) 0.0494(5) Uani 1 1 d . . . . .
O11 O 0.1789(2) 0.61549(18) 0.44515(18) 0.0487(5) Uani 1 1 d . . . . .
O41 O 0.3664(2) 0.76197(17) 0.48455(19) 0.0509(5) Uani 1 1 d . . . . .
C11 C 0.1813(3) 0.5796(3) 0.5265(3) 0.0462(7) Uani 1 1 d . . . . .
C12 C 0.1054(3) 0.4717(3) 0.4988(3) 0.0484(7) Uani 1 1 d . . . . .
C13 C 0.1019(3) 0.4311(3) 0.5789(3) 0.0547(8) Uani 1 1 d . . . . .
C14 C 0.1749(4) 0.4989(3) 0.6885(3) 0.0592(9) Uani 1 1 d . . . . .
C15 C 0.2496(4) 0.6064(3) 0.7179(3) 0.0613(9) Uani 1 1 d . . . . .
C16 C 0.2521(3) 0.6464(3) 0.6373(3) 0.0539(8) Uani 1 1 d . . . . .
C21 C 0.1216(3) 0.5455(3) 0.2289(3) 0.0490(7) Uani 1 1 d . . . . .
C22 C 0.0406(4) 0.5757(3) 0.1621(3) 0.0617(9) Uani 1 1 d . . . . .
C23 C -0.0711(4) 0.4996(5) 0.0773(4) 0.0804(13) Uani 1 1 d . . . . .
C24 C -0.1076(4) 0.3891(4) 0.0565(4) 0.0795(13) Uani 1 1 d . . . . .
C25 C -0.0300(4) 0.3575(3) 0.1210(4) 0.0700(11) Uani 1 1 d . . . . .
C26 C 0.0818(3) 0.4334(3) 0.2050(3) 0.0569(8) Uani 1 1 d . . . . .
C31 C 0.4555(3) 0.6112(2) 0.4833(3) 0.0415(7) Uani 1 1 d . . . . .
C32 C 0.5524(3) 0.6731(2) 0.5885(3) 0.0436(7) Uani 1 1 d . . . . .
C33 C 0.6679(3) 0.7027(3) 0.6105(3) 0.0476(7) Uani 1 1 d . . . . .
C34 C 0.6894(3) 0.6690(3) 0.5257(3) 0.0510(8) Uani 1 1 d . . . . .
C35 C 0.5953(3) 0.6051(3) 0.4210(3) 0.0495(8) Uani 1 1 d . . . . .
C36 C 0.4798(3) 0.5774(2) 0.3989(3) 0.0452(7) Uani 1 1 d . . . . .
C41 C 0.3538(3) 0.8360(2) 0.4387(3) 0.0479(7) Uani 1 1 d . . . . .
C42 C 0.3997(3) 0.8559(3) 0.3708(3) 0.0562(8) Uani 1 1 d . . . . .
C43 C 0.3918(4) 0.9348(3) 0.3263(4) 0.0647(10) Uani 1 1 d . . . . .
C44 C 0.3378(4) 0.9957(3) 0.3507(3) 0.0597(9) Uani 1 1 d . . . . .
C45 C 0.2937(3) 0.9798(3) 0.4191(3) 0.0582(9) Uani 1 1 d . . . . .
C46 C 0.3008(3) 0.9004(3) 0.4625(3) 0.0530(8) Uani 1 1 d . . . . .

loop_
_atom_site_aniso_label
_atom_site_aniso_U_11
_atom_site_aniso_U_22
_atom_site_aniso_U_33
_atom_site_aniso_U_23
_atom_site_aniso_U_13
_atom_site_aniso_U_12
Na1 0.0602(8) 0.0514(7) 0.0480(7) 0.0217(6) 0.0302(6) 0.0244(6)
O1 0.100(2) 0.0544(15) 0.0639(16) 0.0098(13) 0.0389(16) 0.0258(15)
O2 0.0731(17) 0.0691(16) 0.0682(16) 0.0365(14) 0.0323(14) 0.0311(14)
O3 0.0673(17) 0.0763(17) 0.0773(18) 0.0335(14) 0.0447(15) 0.0309(14)
O4 0.091(2) 0.0601(15) 0.0728(17) 0.0157(13) 0.0502(16) 0.0263(14)
O5 0.0621(16) 0.0902(19) 0.0679(16) 0.0334(14) 0.0414(14) 0.0352(14)
O6 0.0624(17) 0.102(2) 0.0746(18) 0.0584(17) 0.0286(14) 0.0286(15)
C1 0.135(5) 0.065(3) 0.121(5) 0.030(3) 0.075(4) 0.056(3)
C2 0.109(4) 0.069(3) 0.107(4) 0.046(3) 0.042(3) 0.045(3)
C3 0.095(4) 0.106(4) 0.110(4) 0.057(3) 0.073(3) 0.065(3)
C4 0.113(4) 0.082(3) 0.079(3) 0.029(2) 0.065(3) 0.051(3)
C5 0.088(3) 0.120(4) 0.073(3) 0.060(3) 0.053(2) 0.058(3)
C6 0.082(3) 0.131(4) 0.095(3) 0.081(3) 0.057(3) 0.055(3)
C1A 0.142(5) 0.077(3) 0.064(3) -0.001(2) 0.046(3) 0.006(3)
C2A 0.098(4) 0.105(4) 0.059(3) 0.037(3) 0.020(3) 0.029(3)
C3A 0.066(3) 0.109(4) 0.085(3) 0.046(3) 0.034(2) 0.013(3)
C4A 0.106(4) 0.058(3) 0.121(5) -0.002(3) 0.055(4) 0.012(3)
C5A 0.072(3) 0.154(5) 0.089(3) 0.055(3) 0.049(3) 0.056(3)
C6A 0.073(3) 0.212(8) 0.170(6) 0.155(6) 0.057(4) 0.057(4)
B1 0.051(2) 0.0417(17) 0.052(2) 0.0205(15) 0.0300(17) 0.0223(16)
F12 0.0580(12) 0.0543(10) 0.0518(11) 0.0164(9) 0.0259(9) 0.0206(9)
F13 0.0884(16) 0.0626(12) 0.0806(14) 0.0362(11) 0.0557(13) 0.0349(12)
F14 0.116(2) 0.1026(18) 0.0703(14) 0.0512(13) 0.0651(15) 0.0616(16)
F15 0.1007(19) 0.0953(17) 0.0482(12) 0.0174(12) 0.0351(13) 0.0358(15)
F16 0.0739(14) 0.0621(12) 0.0566(12) 0.0094(10) 0.0310(11) 0.0158(11)
F22 0.107(2) 0.0922(17) 0.0880(16) 0.0582(14) 0.0491(15) 0.0656(16)
F23 0.095(2) 0.183(3) 0.0875(19) 0.064(2) 0.0253(17) 0.086(2)
F24 0.0550(16) 0.157(3) 0.0829(19) -0.0031(19) 0.0177(14) 0.0179(17)
F25 0.0763(17) 0.0606(14) 0.132(2) 0.0006(14) 0.0570(17) 0.0082(12)
F26 0.0653(13) 0.0508(11) 0.1024(17) 0.0326(11) 0.0405(12) 0.0310(10)
F32 0.0709(13) 0.0675(12) 0.0514(10) 0.0250(9) 0.0377(10) 0.0400(10)
F33 0.0577(12) 0.0640(12) 0.0595(12) 0.0202(10) 0.0187(10) 0.0309(10)
F34 0.0523(12) 0.0752(13) 0.0937(16) 0.0363(12) 0.0435(12) 0.0328(10)
F35 0.0794(15) 0.0797(14) 0.0775(14) 0.0280(11) 0.0583(13) 0.0399(12)
F36 0.0625(13) 0.0682(12) 0.0517(11) 0.0113(9) 0.0290(10) 0.0250(10)
F42 0.1051(18) 0.0750(14) 0.1192(19) 0.0561(14) 0.0863(17) 0.0616(14)
F43 0.160(3) 0.0949(18) 0.144(3) 0.0816(19) 0.122(2) 0.076(2)
F44 0.1053(19) 0.0571(12) 0.1054(18) 0.0502(13) 0.0520(16) 0.0447(13)
F45 0.0891(17) 0.0693(13) 0.1100(19) 0.0375(13) 0.0546(15) 0.0573(13)
F46 0.1016(18) 0.0857(15) 0.1015(18) 0.0490(14) 0.0757(16) 0.0605(14)
O31 0.0488(12) 0.0468(11) 0.0599(13) 0.0287(10) 0.0345(11) 0.0268(10)
O21 0.0552(14) 0.0477(12) 0.0504(12) 0.0224(10) 0.0296(11) 0.0227(11)
O11 0.0501(13) 0.0560(12) 0.0519(12) 0.0247(10) 0.0301(10) 0.0288(10)
O41 0.0522(13) 0.0439(11) 0.0603(13) 0.0246(10) 0.0264(11) 0.0250(10)
C11 0.0446(17) 0.0563(18) 0.0503(17) 0.0223(15) 0.0285(14) 0.0296(15)
C12 0.0480(18) 0.0545(18) 0.0530(18) 0.0218(15) 0.0293(15) 0.0288(15)
C13 0.063(2) 0.0537(19) 0.068(2) 0.0288(17) 0.0427(19) 0.0324(17)
C14 0.073(2) 0.071(2) 0.060(2) 0.0318(19) 0.046(2) 0.042(2)
C15 0.062(2) 0.077(2) 0.0429(18) 0.0132(17) 0.0270(17) 0.035(2)
C16 0.056(2) 0.0552(19) 0.0523(19) 0.0159(15) 0.0309(16) 0.0245(16)
C21 0.055(2) 0.0552(18) 0.0468(17) 0.0198(15) 0.0319(16) 0.0282(16)
C22 0.070(2) 0.077(2) 0.055(2) 0.0323(19) 0.0352(19) 0.042(2)
C23 0.070(3) 0.124(4) 0.061(2) 0.040(3) 0.033(2) 0.057(3)
C24 0.049(2) 0.103(4) 0.061(2) 0.008(2) 0.025(2) 0.023(2)
C25 0.061(2) 0.059(2) 0.078(3) 0.0060(19) 0.043(2) 0.0160(19)
C26 0.054(2) 0.057(2) 0.067(2) 0.0193(17) 0.0365(18) 0.0277(17)
C31 0.0468(17) 0.0386(14) 0.0539(17) 0.0248(13) 0.0318(15) 0.0229(13)
C32 0.0561(19) 0.0424(15) 0.0509(17) 0.0245(14) 0.0327(15) 0.0309(14)
C33 0.0507(19) 0.0452(16) 0.0501(18) 0.0215(14) 0.0230(15) 0.0260(15)
C34 0.0487(19) 0.0459(17) 0.075(2) 0.0295(16) 0.0366(18) 0.0278(15)
C35 0.062(2) 0.0500(17) 0.0563(19) 0.0262(15) 0.0400(17) 0.0307(16)
C36 0.0507(18) 0.0386(15) 0.0499(17) 0.0178(13) 0.0269(15) 0.0212(14)
C41 0.0472(18) 0.0381(15) 0.0588(19) 0.0195(14) 0.0253(15) 0.0206(13)
C42 0.066(2) 0.0477(17) 0.077(2) 0.0286(17) 0.048(2) 0.0316(16)
C43 0.078(3) 0.054(2) 0.079(3) 0.0343(19) 0.050(2) 0.0307(19)
C44 0.067(2) 0.0427(17) 0.074(2) 0.0280(17) 0.035(2) 0.0268(16)
C45 0.057(2) 0.0463(17) 0.075(2) 0.0229(17) 0.0293(19) 0.0321(16)
C46 0.0523(19) 0.0501(18) 0.063(2) 0.0212(16) 0.0317(17) 0.0267(15)

_geom_special_details
;
All esds (except the esd in the dihedral angle between two l.s. planes)
are estimated using the full covariance matrix.  The cell esds are taken
into account individually in the estimation of esds in distances, angles
and torsion angles; correlations between esds in cell parameters are only
used when they are defined by crystal symmetry.  An approximate (isotropic)
treatment of cell esds is used for estimating esds involving l.s. planes.
;

loop_
_geom_bond_atom_site_label_1
_geom_bond_atom_site_label_2
_geom_bond_distance
_geom_bond_site_symmetry_2
_geom_bond_publ_flag
Na1 O1 2.340(3) . ?
Na1 O4 2.349(3) . ?
Na1 O6 2.372(3) . ?
Na1 O5 2.376(3) . ?
Na1 O3 2.385(3) . ?
Na1 O2 2.396(3) . ?
O1 C1 1.408(7) . ?
O1 C1A 1.421(6) . ?
O2 C2 1.406(5) . ?
O2 C2A 1.428(6) . ?
O3 C3 1.424(6) . ?
O3 C3A 1.429(6) . ?
O4 C4 1.412(6) . ?
O4 C4A 1.415(6) . ?
O5 C5A 1.405(6) . ?
O5 C5 1.417(5) . ?
O6 C6A 1.413(7) . ?
O6 C6 1.418(5) . ?
C1 C2 1.474(8) . ?
C1 H1A 0.9900 . ?
C1 H1B 0.9900 . ?
C2 H2A 0.9900 . ?
C2 H2B 0.9900 . ?
C3 C4 1.478(8) . ?
C3 H3A 0.9900 . ?
C3 H3B 0.9900 . ?
C4 H4A 0.9900 . ?
C4 H4B 0.9900 . ?
C5 C6 1.477(7) . ?
C5 H5A 0.9900 . ?
C5 H5B 0.9900 . ?
C6 H6A 0.9900 . ?
C6 H6B 0.9900 . ?
C1A H1C 0.9800 . ?
C1A H1D 0.9800 . ?
C1A H1E 0.9800 . ?
C2A H2C 0.9800 . ?
C2A H2D 0.9800 . ?
C2A H2E 0.9800 . ?
C3A H3C 0.9800 . ?
C3A H3D 0.9800 . ?
C3A H3E 0.9800 . ?
C4A H4C 0.9800 . ?
C4A H4D 0.9800 . ?
C4A H4E 0.9800 . ?
C5A H5C 0.9800 . ?
C5A H5D 0.9800 . ?
C5A H5E 0.9800 . ?
C6A H6C 0.9800 . ?
C6A H6D 0.9800 . ?
C6A H6E 0.9800 . ?
B1 O31 1.462(4) . ?
B1 O11 1.465(4) . ?
B1 O41 1.473(4) . ?
B1 O21 1.477(4) . ?
F12 C12 1.334(4) . ?
F13 C13 1.341(4) . ?
F14 C14 1.352(4) . ?
F15 C15 1.349(4) . ?
F16 C16 1.343(4) . ?
F22 C22 1.345(5) . ?
F23 C23 1.351(5) . ?
F24 C24 1.341(5) . ?
F25 C25 1.347(5) . ?
F26 C26 1.347(4) . ?
F32 C32 1.338(4) . ?
F33 C33 1.337(4) . ?
F34 C34 1.342(4) . ?
F35 C35 1.346(4) . ?
F36 C36 1.335(4) . ?
F42 C42 1.338(4) . ?
F43 C43 1.339(5) . ?
F44 C44 1.351(4) . ?
F45 C45 1.351(4) . ?
F46 C46 1.340(4) . ?
O31 C31 1.346(4) . ?
O21 C21 1.334(4) . ?
O11 C11 1.350(4) . ?
O41 C41 1.351(4) . ?
C11 C16 1.380(5) . ?
C11 C12 1.385(5) . ?
C12 C13 1.389(5) . ?
C13 C14 1.371(5) . ?
C14 C15 1.370(6) . ?
C15 C16 1.387(5) . ?
C21 C26 1.389(5) . ?
C21 C22 1.391(5) . ?
C22 C23 1.373(7) . ?
C23 C24 1.380(7) . ?
C24 C25 1.362(7) . ?
C25 C26 1.370(6) . ?
C31 C32 1.380(5) . ?
C31 C36 1.402(4) . ?
C32 C33 1.376(5) . ?
C33 C34 1.382(5) . ?
C34 C35 1.367(5) . ?
C35 C36 1.381(5) . ?
C41 C42 1.378(5) . ?
C41 C46 1.387(5) . ?
C42 C43 1.389(5) . ?
C43 C44 1.365(6) . ?
C44 C45 1.357(6) . ?
C45 C46 1.386(5) . ?

loop_
_geom_angle_atom_site_label_1
_geom_angle_atom_site_label_2
_geom_angle_atom_site_label_3
_geom_angle
_geom_angle_site_symmetry_1
_geom_angle_site_symmetry_3
_geom_angle_publ_flag
O1 Na1 O4 160.67(13) . . ?
O1 Na1 O6 90.44(12) . . ?
O4 Na1 O6 100.40(13) . . ?
O1 Na1 O5 108.27(12) . . ?
O4 Na1 O5 90.44(11) . . ?
O6 Na1 O5 71.46(11) . . ?
O1 Na1 O3 90.93(12) . . ?
O4 Na1 O3 71.17(11) . . ?
O6 Na1 O3 102.85(12) . . ?
O5 Na1 O3 159.75(11) . . ?
O1 Na1 O2 70.86(11) . . ?
O4 Na1 O2 103.76(12) . . ?
O6 Na1 O2 151.94(13) . . ?
O5 Na1 O2 94.16(11) . . ?
O3 Na1 O2 98.31(11) . . ?
C1 O1 C1A 113.4(4) . . ?
C1 O1 Na1 112.9(3) . . ?
C1A O1 Na1 125.1(3) . . ?
C2 O2 C2A 111.6(4) . . ?
C2 O2 Na1 110.5(3) . . ?
C2A O2 Na1 115.7(3) . . ?
C3 O3 C3A 113.8(4) . . ?
C3 O3 Na1 110.7(3) . . ?
C3A O3 Na1 121.2(3) . . ?
C4 O4 C4A 113.3(4) . . ?
C4 O4 Na1 112.3(3) . . ?
C4A O4 Na1 124.5(3) . . ?
C5A O5 C5 112.9(3) . . ?
C5A O5 Na1 123.3(3) . . ?
C5 O5 Na1 109.0(3) . . ?
C6A O6 C6 112.7(3) . . ?
C6A O6 Na1 121.5(3) . . ?
C6 O6 Na1 111.7(3) . . ?
O1 C1 C2 109.5(4) . . ?
O1 C1 H1A 109.8 . . ?
C2 C1 H1A 109.8 . . ?
O1 C1 H1B 109.8 . . ?
C2 C1 H1B 109.8 . . ?
H1A C1 H1B 108.2 . . ?
O2 C2 C1 109.5(4) . . ?
O2 C2 H2A 109.8 . . ?
C1 C2 H2A 109.8 . . ?
O2 C2 H2B 109.8 . . ?
C1 C2 H2B 109.8 . . ?
H2A C2 H2B 108.2 . . ?
O3 C3 C4 110.1(4) . . ?
O3 C3 H3A 109.6 . . ?
C4 C3 H3A 109.6 . . ?
O3 C3 H3B 109.6 . . ?
C4 C3 H3B 109.6 . . ?
H3A C3 H3B 108.2 . . ?
O4 C4 C3 108.5(4) . . ?
O4 C4 H4A 110.0 . . ?
C3 C4 H4A 110.0 . . ?
O4 C4 H4B 110.0 . . ?
C3 C4 H4B 110.0 . . ?
H4A C4 H4B 108.4 . . ?
O5 C5 C6 108.9(4) . . ?
O5 C5 H5A 109.9 . . ?
C6 C5 H5A 109.9 . . ?
O5 C5 H5B 109.9 . . ?
C6 C5 H5B 109.9 . . ?
H5A C5 H5B 108.3 . . ?
O6 C6 C5 109.8(4) . . ?
O6 C6 H6A 109.7 . . ?
C5 C6 H6A 109.7 . . ?
O6 C6 H6B 109.7 . . ?
C5 C6 H6B 109.7 . . ?
H6A C6 H6B 108.2 . . ?
O1 C1A H1C 109.5 . . ?
O1 C1A H1D 109.5 . . ?
H1C C1A H1D 109.5 . . ?
O1 C1A H1E 109.5 . . ?
H1C C1A H1E 109.5 . . ?
H1D C1A H1E 109.5 . . ?
O2 C2A H2C 109.5 . . ?
O2 C2A H2D 109.5 . . ?
H2C C2A H2D 109.5 . . ?
O2 C2A H2E 109.5 . . ?
H2C C2A H2E 109.5 . . ?
H2D C2A H2E 109.5 . . ?
O3 C3A H3C 109.5 . . ?
O3 C3A H3D 109.5 . . ?
H3C C3A H3D 109.5 . . ?
O3 C3A H3E 109.5 . . ?
H3C C3A H3E 109.5 . . ?
H3D C3A H3E 109.5 . . ?
O4 C4A H4C 109.5 . . ?
O4 C4A H4D 109.5 . . ?
H4C C4A H4D 109.5 . . ?
O4 C4A H4E 109.5 . . ?
H4C C4A H4E 109.5 . . ?
H4D C4A H4E 109.5 . . ?
O5 C5A H5C 109.5 . . ?
O5 C5A H5D 109.5 . . ?
H5C C5A H5D 109.5 . . ?
O5 C5A H5E 109.5 . . ?
H5C C5A H5E 109.5 . . ?
H5D C5A H5E 109.5 . . ?
O6 C6A H6C 109.5 . . ?
O6 C6A H6D 109.5 . . ?
H6C C6A H6D 109.5 . . ?
O6 C6A H6E 109.5 . . ?
H6C C6A H6E 109.5 . . ?
H6D C6A H6E 109.5 . . ?
O31 B1 O11 107.7(3) . . ?
O31 B1 O41 107.4(3) . . ?
O11 B1 O41 114.1(3) . . ?
O31 B1 O21 114.5(3) . . ?
O11 B1 O21 107.0(3) . . ?
O41 B1 O21 106.3(3) . . ?
C31 O31 B1 120.7(2) . . ?
C21 O21 B1 123.5(3) . . ?
C11 O11 B1 121.4(2) . . ?
C41 O41 B1 121.2(3) . . ?
O11 C11 C16 123.4(3) . . ?
O11 C11 C12 119.2(3) . . ?
C16 C11 C12 117.3(3) . . ?
F12 C12 C11 120.3(3) . . ?
F12 C12 C13 118.0(3) . . ?
C11 C12 C13 121.7(3) . . ?
F13 C13 C14 120.2(3) . . ?
F13 C13 C12 120.2(3) . . ?
C14 C13 C12 119.6(3) . . ?
F14 C14 C15 119.8(3) . . ?
F14 C14 C13 120.5(4) . . ?
C15 C14 C13 119.8(3) . . ?
F15 C15 C14 120.1(3) . . ?
F15 C15 C16 119.7(4) . . ?
C14 C15 C16 120.2(3) . . ?
F16 C16 C11 120.2(3) . . ?
F16 C16 C15 118.5(3) . . ?
C11 C16 C15 121.3(3) . . ?
O21 C21 C26 124.8(3) . . ?
O21 C21 C22 119.4(3) . . ?
C26 C21 C22 115.7(3) . . ?
F22 C22 C23 119.1(4) . . ?
F22 C22 C21 118.8(4) . . ?
C23 C22 C21 122.2(4) . . ?
F23 C23 C22 119.8(5) . . ?
F23 C23 C24 119.8(5) . . ?
C22 C23 C24 120.4(4) . . ?
F24 C24 C25 121.0(5) . . ?
F24 C24 C23 120.5(5) . . ?
C25 C24 C23 118.5(4) . . ?
F25 C25 C24 119.9(4) . . ?
F25 C25 C26 119.1(4) . . ?
C24 C25 C26 121.0(4) . . ?
F26 C26 C25 118.2(3) . . ?
F26 C26 C21 119.6(3) . . ?
C25 C26 C21 122.2(4) . . ?
O31 C31 C32 121.1(3) . . ?
O31 C31 C36 122.1(3) . . ?
C32 C31 C36 116.7(3) . . ?
F32 C32 C33 118.3(3) . . ?
F32 C32 C31 119.3(3) . . ?
C33 C32 C31 122.4(3) . . ?
F33 C33 C32 120.7(3) . . ?
F33 C33 C34 119.5(3) . . ?
C32 C33 C34 119.7(3) . . ?
F34 C34 C35 120.4(3) . . ?
F34 C34 C33 120.1(3) . . ?
C35 C34 C33 119.4(3) . . ?
F35 C35 C34 119.8(3) . . ?
F35 C35 C36 119.6(3) . . ?
C34 C35 C36 120.6(3) . . ?
F36 C36 C35 118.6(3) . . ?
F36 C36 C31 120.2(3) . . ?
C35 C36 C31 121.1(3) . . ?
O41 C41 C42 121.2(3) . . ?
O41 C41 C46 122.1(3) . . ?
C42 C41 C46 116.6(3) . . ?
F42 C42 C41 119.5(3) . . ?
F42 C42 C43 118.3(3) . . ?
C41 C42 C43 122.1(3) . . ?
F43 C43 C44 120.3(3) . . ?
F43 C43 C42 120.1(3) . . ?
C44 C43 C42 119.6(4) . . ?
F44 C44 C45 120.1(3) . . ?
F44 C44 C43 120.0(4) . . ?
C45 C44 C43 119.9(3) . . ?
F45 C45 C44 119.9(3) . . ?
F45 C45 C46 119.8(4) . . ?
C44 C45 C46 120.4(3) . . ?
F46 C46 C45 118.6(3) . . ?
F46 C46 C41 119.9(3) . . ?
C45 C46 C41 121.4(3) . . ?

loop_
_geom_torsion_atom_site_label_1
_geom_torsion_atom_site_label_2
_geom_torsion_atom_site_label_3
_geom_torsion_atom_site_label_4
_geom_torsion
_geom_torsion_site_symmetry_1
_geom_torsion_site_symmetry_2
_geom_torsion_site_symmetry_3
_geom_torsion_site_symmetry_4
_geom_torsion_publ_flag
C1A O1 C1 C2 -167.5(5) . . . . ?
Na1 O1 C1 C2 42.7(5) . . . . ?
C2A O2 C2 C1 174.9(5) . . . . ?
Na1 O2 C2 C1 44.7(5) . . . . ?
O1 C1 C2 O2 -59.1(6) . . . . ?
C3A O3 C3 C4 177.2(4) . . . . ?
Na1 O3 C3 C4 -42.2(4) . . . . ?
C4A O4 C4 C3 166.7(4) . . . . ?
Na1 O4 C4 C3 -45.9(4) . . . . ?
O3 C3 C4 O4 59.5(5) . . . . ?
C5A O5 C5 C6 -168.6(5) . . . . ?
Na1 O5 C5 C6 50.5(4) . . . . ?
C6A O6 C6 C5 180.0(6) . . . . ?
Na1 O6 C6 C5 39.1(5) . . . . ?
O5 C5 C6 O6 -61.3(6) . . . . ?
O11 B1 O31 C31 -162.8(3) . . . . ?
O41 B1 O31 C31 -39.5(4) . . . . ?
O21 B1 O31 C31 78.3(4) . . . . ?
O31 B1 O21 C21 90.4(4) . . . . ?
O11 B1 O21 C21 -28.9(4) . . . . ?
O41 B1 O21 C21 -151.2(3) . . . . ?
O31 B1 O11 C11 26.8(4) . . . . ?
O41 B1 O11 C11 -92.4(3) . . . . ?
O21 B1 O11 C11 150.3(3) . . . . ?
O31 B1 O41 C41 151.8(3) . . . . ?
O11 B1 O41 C41 -88.9(4) . . . . ?
O21 B1 O41 C41 28.8(4) . . . . ?
B1 O11 C11 C16 70.8(4) . . . . ?
B1 O11 C11 C12 -112.3(3) . . . . ?
O11 C11 C12 F12 1.0(4) . . . . ?
C16 C11 C12 F12 178.0(3) . . . . ?
O11 C11 C12 C13 -178.4(3) . . . . ?
C16 C11 C12 C13 -1.3(5) . . . . ?
F12 C12 C13 F13 1.1(5) . . . . ?
C11 C12 C13 F13 -179.6(3) . . . . ?
F12 C12 C13 C14 -179.2(3) . . . . ?
C11 C12 C13 C14 0.2(5) . . . . ?
F13 C13 C14 F14 0.3(5) . . . . ?
C12 C13 C14 F14 -179.4(3) . . . . ?
F13 C13 C14 C15 -179.6(3) . . . . ?
C12 C13 C14 C15 0.7(5) . . . . ?
F14 C14 C15 F15 -1.5(5) . . . . ?
C13 C14 C15 F15 178.5(3) . . . . ?
F14 C14 C15 C16 179.8(3) . . . . ?
C13 C14 C15 C16 -0.3(6) . . . . ?
O11 C11 C16 F16 -1.3(5) . . . . ?
C12 C11 C16 F16 -178.2(3) . . . . ?
O11 C11 C16 C15 178.6(3) . . . . ?
C12 C11 C16 C15 1.7(5) . . . . ?
F15 C15 C16 F16 0.2(5) . . . . ?
C14 C15 C16 F16 179.0(3) . . . . ?
F15 C15 C16 C11 -179.7(3) . . . . ?
C14 C15 C16 C11 -0.9(6) . . . . ?
B1 O21 C21 C26 -63.0(4) . . . . ?
B1 O21 C21 C22 119.9(3) . . . . ?
O21 C21 C22 F22 -2.0(5) . . . . ?
C26 C21 C22 F22 -179.3(3) . . . . ?
O21 C21 C22 C23 176.8(4) . . . . ?
C26 C21 C22 C23 -0.5(5) . . . . ?
F22 C22 C23 F23 -0.7(6) . . . . ?
C21 C22 C23 F23 -179.4(4) . . . . ?
F22 C22 C23 C24 179.6(4) . . . . ?
C21 C22 C23 C24 0.8(6) . . . . ?
F23 C23 C24 F24 -0.2(7) . . . . ?
C22 C23 C24 F24 179.6(4) . . . . ?
F23 C23 C24 C25 179.6(4) . . . . ?
C22 C23 C24 C25 -0.7(7) . . . . ?
F24 C24 C25 F25 -0.8(6) . . . . ?
C23 C24 C25 F25 179.5(4) . . . . ?
F24 C24 C25 C26 180.0(4) . . . . ?
C23 C24 C25 C26 0.2(7) . . . . ?
F25 C25 C26 F26 1.1(6) . . . . ?
C24 C25 C26 F26 -179.7(4) . . . . ?
F25 C25 C26 C21 -179.2(3) . . . . ?
C24 C25 C26 C21 0.1(6) . . . . ?
O21 C21 C26 F26 2.7(5) . . . . ?
C22 C21 C26 F26 179.8(3) . . . . ?
O21 C21 C26 C25 -177.1(3) . . . . ?
C22 C21 C26 C25 0.1(5) . . . . ?
B1 O31 C31 C32 97.4(3) . . . . ?
B1 O31 C31 C36 -85.2(4) . . . . ?
O31 C31 C32 F32 -0.9(4) . . . . ?
C36 C31 C32 F32 -178.6(2) . . . . ?
O31 C31 C32 C33 178.8(3) . . . . ?
C36 C31 C32 C33 1.2(4) . . . . ?
F32 C32 C33 F33 -2.1(4) . . . . ?
C31 C32 C33 F33 178.2(3) . . . . ?
F32 C32 C33 C34 179.0(3) . . . . ?
C31 C32 C33 C34 -0.8(4) . . . . ?
F33 C33 C34 F34 0.3(4) . . . . ?
C32 C33 C34 F34 179.3(3) . . . . ?
F33 C33 C34 C35 -180.0(3) . . . . ?
C32 C33 C34 C35 -1.0(4) . . . . ?
F34 C34 C35 F35 1.7(4) . . . . ?
C33 C34 C35 F35 -178.1(3) . . . . ?
F34 C34 C35 C36 -178.0(3) . . . . ?
C33 C34 C35 C36 2.3(5) . . . . ?
F35 C35 C36 F36 0.4(4) . . . . ?
C34 C35 C36 F36 -179.9(3) . . . . ?
F35 C35 C36 C31 178.5(3) . . . . ?
C34 C35 C36 C31 -1.9(5) . . . . ?
O31 C31 C36 F36 0.6(4) . . . . ?
C32 C31 C36 F36 178.2(3) . . . . ?
O31 C31 C36 C35 -177.4(3) . . . . ?
C32 C31 C36 C35 0.2(4) . . . . ?
B1 O41 C41 C42 -87.2(4) . . . . ?
B1 O41 C41 C46 96.9(4) . . . . ?
O41 C41 C42 F42 1.7(5) . . . . ?
C46 C41 C42 F42 177.9(3) . . . . ?
O41 C41 C42 C43 -177.4(4) . . . . ?
C46 C41 C42 C43 -1.2(6) . . . . ?
F42 C42 C43 F43 1.3(6) . . . . ?
C41 C42 C43 F43 -179.7(4) . . . . ?
F42 C42 C43 C44 -178.6(4) . . . . ?
C41 C42 C43 C44 0.5(6) . . . . ?
F43 C43 C44 F44 0.9(6) . . . . ?
C42 C43 C44 F44 -179.3(4) . . . . ?
F43 C43 C44 C45 -179.0(4) . . . . ?
C42 C43 C44 C45 0.8(6) . . . . ?
F44 C44 C45 F45 -1.6(6) . . . . ?
C43 C44 C45 F45 178.3(4) . . . . ?
F44 C44 C45 C46 178.7(3) . . . . ?
C43 C44 C45 C46 -1.4(6) . . . . ?
F45 C45 C46 F46 0.3(5) . . . . ?
C44 C45 C46 F46 -180.0(4) . . . . ?
F45 C45 C46 C41 -179.0(3) . . . . ?
C44 C45 C46 C41 0.7(6) . . . . ?
O41 C41 C46 F46 -2.6(5) . . . . ?
C42 C41 C46 F46 -178.7(3) . . . . ?
O41 C41 C46 C45 176.8(3) . . . . ?
C42 C41 C46 C45 0.6(5) . . . . ?

_shelx_res_file
;
TITL DW_B2_0301 in P-1
    DW_B2_0301_tw.res
    created by SHELXL-2018/3 at 13:42:21 on 01-Apr-2021
CELL  1.54178  13.6662  13.9076  14.2892  102.019  113.427  108.579
ZERR    2.000   0.0006   0.0006   0.0007    0.002    0.002    0.002
LATT  1
SFAC C H B O F NA
UNIT 72 60 2 20 40 2
SIZE 0.14 0.14 0.12
TEMP -93
L.S. 20
MERG 0
ACTA
REM ========================== > 10 sigma outliers ====================
OMIT  -8  -4   5
OMIT  -1   5   9
OMIT  -3   8   1
OMIT   7  -2   4
OMIT  -7  -4   5
OMIT   3 -10   1
OMIT  -2  -1   4
REM ===================================================================
BOND $H
CONF
LIST 4
FMAP 2
PLAN -5
WGHT    0.089700    0.525300
BASF   0.19971
FVAR      11.03269
NA1   6    0.241823    0.129241    0.876609    11.00000    0.06023    0.05137 =
         0.04798    0.02169    0.03020    0.02436
O1    4    0.175726   -0.059386    0.790235    11.00000    0.09996    0.05440 =
         0.06391    0.00977    0.03885    0.02583
O2    4    0.368994    0.071392    0.997730    11.00000    0.07314    0.06906 =
         0.06823    0.03652    0.03231    0.03109
O3    4    0.094926    0.093996    0.931874    11.00000    0.06728    0.07631 =
         0.07726    0.03350    0.04466    0.03088
O4    4    0.276140    0.296330    0.995009    11.00000    0.09061    0.06010 =
         0.07277    0.01567    0.05023    0.02628
O5    4    0.387168    0.225307    0.835380    11.00000    0.06211    0.09020 =
         0.06789    0.03342    0.04138    0.03520
O6    4    0.142218    0.139081    0.702523    11.00000    0.06245    0.10233 =
         0.07465    0.05841    0.02856    0.02856
C1    1    0.260237   -0.095324    0.842869    11.00000    0.13467    0.06537 =
         0.12083    0.03045    0.07480    0.05593
AFIX  23
H1A   2    0.323091   -0.075321    0.822503    11.00000   -1.20000
H1B   2    0.221064   -0.176295    0.818434    11.00000   -1.20000
AFIX   0
C2    1    0.314000   -0.043582    0.963631    11.00000    0.10884    0.06934 =
         0.10688    0.04560    0.04157    0.04536
AFIX  23
H2A   2    0.251571   -0.065709    0.984268    11.00000   -1.20000
H2B   2    0.373778   -0.068356    1.000967    11.00000   -1.20000
AFIX   0
C3    1    0.094521    0.193645    0.982055    11.00000    0.09548    0.10571 =
         0.10993    0.05745    0.07314    0.06523
AFIX  23
H3A   2    0.052293    0.181592    1.024182    11.00000   -1.20000
H3B   2    0.051691    0.216981    0.924162    11.00000   -1.20000
AFIX   0
C4    1    0.218184    0.280597    1.057130    11.00000    0.11326    0.08196 =
         0.07917    0.02870    0.06507    0.05129
AFIX  23
H4A   2    0.217813    0.349877    1.091798    11.00000   -1.20000
H4B   2    0.260782    0.258578    1.116430    11.00000   -1.20000
AFIX   0
C5    1    0.333488    0.196987    0.719685    11.00000    0.08777    0.11952 =
         0.07306    0.06040    0.05324    0.05769
AFIX  23
H5A   2    0.314756    0.119876    0.682075    11.00000   -1.20000
H5B   2    0.389036    0.245075    0.702340    11.00000   -1.20000
AFIX   0
C6    1    0.223002    0.210458    0.680491    11.00000    0.08169    0.13093 =
         0.09461    0.08144    0.05742    0.05473
AFIX  23
H6A   2    0.241987    0.287568    0.718444    11.00000   -1.20000
H6B   2    0.185983    0.193341    0.600074    11.00000   -1.20000
AFIX   0
C1A   1    0.101775   -0.121614    0.674610    11.00000    0.14196    0.07651 =
         0.06382   -0.00116    0.04598    0.00648
AFIX 137
H1C   2    0.048748   -0.195862    0.661415    11.00000   -1.50000
H1D   2    0.151604   -0.126022    0.641578    11.00000   -1.50000
H1E   2    0.053976   -0.085872    0.641103    11.00000   -1.50000
AFIX   0
C2A   1    0.413500    0.125624    1.112857    11.00000    0.09763    0.10537 =
         0.05943    0.03744    0.01969    0.02906
AFIX 137
H2C   2    0.473024    0.104204    1.155777    11.00000   -1.50000
H2D   2    0.347602    0.104493    1.128186    11.00000   -1.50000
H2E   2    0.450409    0.205383    1.133593    11.00000   -1.50000
AFIX   0
C3A   1   -0.021324    0.003834    0.861801    11.00000    0.06557    0.10891 =
         0.08481    0.04602    0.03393    0.01314
AFIX 137
H3C   2   -0.061290   -0.009680    0.904789    11.00000   -1.50000
H3D   2   -0.014419   -0.062023    0.831164    11.00000   -1.50000
H3E   2   -0.067995    0.021368    0.801390    11.00000   -1.50000
AFIX   0
C4A   1    0.385370    0.393322    1.052151    11.00000    0.10643    0.05804 =
         0.12123   -0.00169    0.05528    0.01199
AFIX 137
H4C   2    0.370882    0.457212    1.071887    11.00000   -1.50000
H4D   2    0.420652    0.400182    1.004642    11.00000   -1.50000
H4E   2    0.440201    0.389725    1.119486    11.00000   -1.50000
AFIX   0
C5A   1    0.503615    0.235349    0.883439    11.00000    0.07232    0.15421 =
         0.08920    0.05458    0.04865    0.05611
AFIX 137
H5C   2    0.555061    0.296456    0.875003    11.00000   -1.50000
H5D   2    0.502873    0.167040    0.846674    11.00000   -1.50000
H5E   2    0.534154    0.249557    0.962171    11.00000   -1.50000
AFIX   0
C6A   1    0.034171    0.147876    0.666978    11.00000    0.07265    0.21192 =
         0.17018    0.15474    0.05670    0.05686
AFIX 137
H6C   2   -0.003018    0.132939    0.587749    11.00000   -1.50000
H6D   2    0.050479    0.222306    0.707900    11.00000   -1.50000
H6E   2   -0.019860    0.094481    0.680641    11.00000   -1.50000
AFIX   0
B1    3    0.279983    0.644839    0.425575    11.00000    0.05073    0.04169 =
         0.05216    0.02055    0.02999    0.02227
F12   5    0.032148    0.403775    0.393057    11.00000    0.05795    0.05432 =
         0.05182    0.01638    0.02592    0.02056
F13   5    0.027864    0.325971    0.549261    11.00000    0.08836    0.06265 =
         0.08059    0.03617    0.05570    0.03488
F14   5    0.173483    0.460588    0.767714    11.00000    0.11563    0.10264 =
         0.07026    0.05117    0.06506    0.06156
F15   5    0.319649    0.674222    0.825472    11.00000    0.10068    0.09526 =
         0.04816    0.01738    0.03508    0.03582
F16   5    0.325103    0.752585    0.669329    11.00000    0.07389    0.06209 =
         0.05659    0.00938    0.03102    0.01584
F22   5    0.074000    0.682777    0.180038    11.00000    0.10669    0.09220 =
         0.08802    0.05822    0.04911    0.06556
F23   5   -0.145961    0.533233    0.014265    11.00000    0.09460    0.18341 =
         0.08750    0.06399    0.02529    0.08553
F24   5   -0.216990    0.314642   -0.025790    11.00000    0.05499    0.15662 =
         0.08290   -0.00313    0.01766    0.01789
F25   5   -0.063451    0.250182    0.103129    11.00000    0.07628    0.06062 =
         0.13155    0.00064    0.05698    0.00820
F26   5    0.154672    0.397073    0.265571    11.00000    0.06534    0.05077 =
         0.10238    0.03256    0.04050    0.03102
F32   5    0.534459    0.705490    0.672634    11.00000    0.07094    0.06751 =
         0.05142    0.02496    0.03766    0.04000
F33   5    0.759678    0.765170    0.712920    11.00000    0.05772    0.06396 =
         0.05951    0.02016    0.01869    0.03086
F34   5    0.801707    0.698447    0.546241    11.00000    0.05229    0.07516 =
         0.09372    0.03632    0.04354    0.03279
F35   5    0.615299    0.569203    0.338421    11.00000    0.07936    0.07974 =
         0.07753    0.02805    0.05834    0.03986
F36   5    0.390523    0.514770    0.295531    11.00000    0.06249    0.06823 =
         0.05167    0.01132    0.02900    0.02502
F42   5    0.455354    0.799045    0.347433    11.00000    0.10508    0.07495 =
         0.11921    0.05610    0.08633    0.06162
F43   5    0.437161    0.951069    0.260212    11.00000    0.16009    0.09485 =
         0.14394    0.08159    0.12246    0.07562
F44   5    0.328535    1.071743    0.306836    11.00000    0.10533    0.05706 =
         0.10544    0.05025    0.05201    0.04472
F45   5    0.242984    1.042078    0.445452    11.00000    0.08915    0.06925 =
         0.10995    0.03751    0.05461    0.05733
F46   5    0.256217    0.887096    0.529718    11.00000    0.10160    0.08574 =
         0.10147    0.04896    0.07566    0.06054
O31   4    0.343458    0.581639    0.464355    11.00000    0.04883    0.04681 =
         0.05992    0.02871    0.03450    0.02678
O21   4    0.230933    0.622626    0.306540    11.00000    0.05521    0.04770 =
         0.05041    0.02236    0.02959    0.02268
O11   4    0.178937    0.615485    0.445155    11.00000    0.05008    0.05598 =
         0.05193    0.02465    0.03014    0.02883
O41   4    0.366443    0.761969    0.484550    11.00000    0.05215    0.04395 =
         0.06033    0.02456    0.02636    0.02505
C11   1    0.181287    0.579577    0.526475    11.00000    0.04461    0.05632 =
         0.05034    0.02229    0.02850    0.02963
C12   1    0.105424    0.471729    0.498821    11.00000    0.04804    0.05453 =
         0.05301    0.02176    0.02929    0.02885
C13   1    0.101886    0.431070    0.578941    11.00000    0.06283    0.05374 =
         0.06781    0.02875    0.04275    0.03243
C14   1    0.174866    0.498915    0.688510    11.00000    0.07308    0.07099 =
         0.05999    0.03177    0.04558    0.04213
C15   1    0.249643    0.606369    0.717918    11.00000    0.06215    0.07749 =
         0.04287    0.01315    0.02702    0.03515
C16   1    0.252057    0.646419    0.637341    11.00000    0.05560    0.05522 =
         0.05231    0.01591    0.03087    0.02449
C21   1    0.121602    0.545456    0.228908    11.00000    0.05531    0.05522 =
         0.04679    0.01977    0.03192    0.02818
C22   1    0.040636    0.575654    0.162077    11.00000    0.07045    0.07663 =
         0.05470    0.03232    0.03516    0.04228
C23   1   -0.071114    0.499613    0.077327    11.00000    0.07018    0.12427 =
         0.06139    0.04001    0.03322    0.05704
C24   1   -0.107568    0.389054    0.056500    11.00000    0.04906    0.10301 =
         0.06084    0.00803    0.02534    0.02295
C25   1   -0.029973    0.357496    0.120954    11.00000    0.06074    0.05894 =
         0.07832    0.00603    0.04267    0.01601
C26   1    0.081800    0.433437    0.205013    11.00000    0.05377    0.05696 =
         0.06705    0.01932    0.03650    0.02769
C31   1    0.455526    0.611152    0.483310    11.00000    0.04682    0.03860 =
         0.05389    0.02476    0.03180    0.02294
C32   1    0.552420    0.673055    0.588456    11.00000    0.05612    0.04237 =
         0.05089    0.02452    0.03275    0.03094
C33   1    0.667857    0.702661    0.610505    11.00000    0.05075    0.04518 =
         0.05013    0.02151    0.02303    0.02598
C34   1    0.689358    0.668957    0.525658    11.00000    0.04866    0.04588 =
         0.07458    0.02945    0.03659    0.02776
C35   1    0.595318    0.605090    0.420967    11.00000    0.06217    0.05002 =
         0.05633    0.02616    0.04003    0.03069
C36   1    0.479776    0.577435    0.398899    11.00000    0.05069    0.03856 =
         0.04987    0.01781    0.02695    0.02119
C41   1    0.353779    0.836018    0.438691    11.00000    0.04721    0.03805 =
         0.05880    0.01945    0.02535    0.02056
C42   1    0.399697    0.855938    0.370778    11.00000    0.06576    0.04766 =
         0.07713    0.02862    0.04788    0.03161
C43   1    0.391808    0.934819    0.326306    11.00000    0.07829    0.05397 =
         0.07922    0.03431    0.04952    0.03072
C44   1    0.337804    0.995704    0.350664    11.00000    0.06670    0.04266 =
         0.07433    0.02804    0.03465    0.02685
C45   1    0.293673    0.979832    0.419085    11.00000    0.05722    0.04630 =
         0.07462    0.02288    0.02932    0.03214
C46   1    0.300821    0.900405    0.462537    11.00000    0.05234    0.05013 =
         0.06289    0.02118    0.03169    0.02672

HKLF 5


REM  DW_B2_0301 in P-1
REM wR2 = 0.175202, GooF = S = 1.04105, Restrained GooF = 1.04105 for all data
REM R1 = 0.055187 for 5242 Fo > 4sig(Fo) and 0.080989 for all 7617 data
REM 620 parameters refined using 0 restraints

END

WGHT      0.0897      0.5251

REM Highest difference peak  0.268,  deepest hole -0.361,  1-sigma level  0.058
Q1    1   0.2167  0.1839  0.9217  11.00000  0.05    0.27
Q2    1   0.2824  0.2148  0.9553  11.00000  0.05    0.25
Q3    1   0.2409  0.0606  0.8070  11.00000  0.05    0.25
Q4    1   0.7183  0.8052  0.7335  11.00000  0.05    0.24
Q5    1   0.0407  0.0477  0.6004  11.00000  0.05    0.22
;
_shelx_res_checksum   16623

_shelx_hkl_file
;
   2   0   0  690810   48654   1
   3   0   0  163677    8668   1
   4   0   0   26533    2247   1
   5   0   0   34760    2988   1
  -5  -1  -1   31055    4901  -2
   6   0   0   31055    4901   1
  -6  -1  -1   99141    3633  -2
   7   0   0   99141    3633   1
   8   0   0    6497     867   1
   9   0   0     319     526   1
  10   0   0    5592     692   1
  11   0   0      99    1458   1
  12   0   0    -291     853   1
 -11  -2  -2     973     786  -2
  13   0   0     973     786   1
  10   2   3     593     786  -2
 -13   1   0     593     786   1
 -12   1   0     -91     539   1
 -11   1   0     952     745   1
 -10   1   0    1508     633   1
  -9   1   0   31446    2814   1
  -8   1   0   36363    2028   1
   5   1   2   22617    2011  -2
  -7   1   0   22617    2011   1
  -6   1   0    7483    2918   1
  -5   1   0   33300    3779   1
  -4   1   0    6024    1908   1
  -3   1   0  689310   34499   1
  -2   1   0   69376    3848   1
  -1   1   0  367584   14949   1
   0   1   0  593286   20747   1
   1   1   0  787274   31870   1
   2   1   0  291618   21327   1
   3   1   0  342880   17603   1
   4   1   0  335994   24283   1
   5   1   0   36808    3227   1
  -6  -1   0   35881    6735  -2
   6   1   0   35881    6735   1
   7   1   0   23317    1401   1
   8   1   0     795     720   1
   9   1   0     559     594   1
  10   1   0    7471    1971   1
  11   1   0    2300     575   1
  12   1   0    2235     531   1
 -14   2   0     973     711   1
 -13   2   0     654     565   1
 -12   2   0    1362     808   1
 -11   2   0    2554    1045   1
 -10   2   0   19974    1134   1
  -9   2   0    3036     879   1
  -8   2   0   56994    2717   1
   4   1   3   89888    6074  -2
  -7   2   0   89888    6074   1
  -6   2   0   64205    6959   1
  -5   2   0   59011    4050   1
  -4   2   0  281804   11856   1
  -3   2   0  415182   17159   1
  -2   2   0  241793   10138   1
  -1   2   0  694351   28176   1
   0   2   0   34114    1671   1
   1   2   0   46732    2410   1
   2   2   0  109201    4924   1
   3   2   0   89512    5358   1
   4   2   0  472474   24440   1
   5   2   0    3523    1433   1
  -7  -1   1   25887    1458  -2
   6   2   0   25887    1458   1
   7   2   0   98969    3302   1
   8   2   0   69419    2653   1
   9   2   0   31195    1534   1
  10   2   0      86    1937   1
  11   2   0    6756    1354   1
 -12  -2   0    1807     655  -2
  12   2   0    1807     655   1
   9   2   5    1936     595  -2
 -14   3   0    1936     595   1
 -13   3   0    1381     593   1
 -12   3   0    3934   13507   1
 -11   3   0    2994    1447   1
 -10   3   0    1665     579   1
  -9   3   0   25512    2090   1
  -8   3   0   80627    3033   1
  -7   3   0    5461    1598   1
  -6   3   0   98867    6358   1
  -5   3   0  250953   10815   1
  -4   3   0 1797525   72856   1
  -3   3   0 2278559  112984   1
  -2   3   0   57936    3044   1
  -2   0   3  624975   25663  -2
  -1   3   0  624975   25663   1
   0   3   0  210356    9001   1
   1   3   0   80225    3888   1
   2   3   0  117831    6808   1
   3   3   0  125277    7435   1
   4   3   0   65617    5257   1
  -7  -1   2   64752    2920  -2
   5   3   0   64752    2920   1
  -8  -1   2    3718     509  -2
   6   3   0    3718     509   1
   7   3   0    8731     852   1
   8   3   0   37842    1828   1
   9   3   0    3242    1031   1
  10   3   0     810     526   1
  11   3   0    1110     826   1
 -14   4   0     677     484   1
 -13   4   0    -467     510   1
 -12   4   0    2058    2716   1
 -11   4   0    1217    1383   1
 -10   4   0    8110     774   1
  -9   4   0   22330    1098   1
   3   1   5  212605    7141  -2
  -8   4   0  212605    7141   1
  -7   4   0    3572     798   1
  -6   4   0   10823    2024   1
  -5   4   0    1497    1646   1
  -4   4   0  159590    7220   1
  -3   4   0   20250    1807   1
  -2   4   0  178436   13694   1
  -1   4   0  450329   16233   1
   0   4   0  176300    7805   1
   1   4   0    1596     879   1
   2   4   0  252634   13703   1
   3   4   0   25470    5407   1
   4   4   0   17118    1759   1
  -8  -1   3   40521    1448  -2
   5   4   0   40521    1448   1
   6   4   0   18192     877   1
   7   4   0   74270    2746   1
   8   4   0    4824     672   1
   9   4   0    4082     676   1
  10   4   0    2382     560   1
  11   4   0    -299     600   1
 -14   5   0    -409     429   1
 -13   5   0    1983    1122   1
 -12   5   0     309    2789   1
 -11   5   0    -343     557   1
 -10   5   0   32248    1537   1
  -9   5   0     718     423   1
   2   1   6    3099     490  -2
  -8   5   0    3099     490   1
  -7   5   0  215021    9601   1
  -6   5   0  119536    4944   1
  -5   5   0   95574    5007   1
  -4   5   0   25229    2348   1
  -3   5   0  142341    6703   1
  -2   5   0  494100   17907   1
  -1   5   0   46514    3013   1
   0   5   0    9089    2116   1
   1   5   0   88841    4765   1
   2   5   0   23633    1655   1
   3   5   0   44623    2628   1
   4   5   0    -309     522   1
  -9  -1   4    3705     591  -2
   5   5   0    3705     591   1
   6   5   0    3012     535   1
   7   5   0   19814    1551   1
   8   5   0    7272     913   1
   9   5   0     800     832   1
  10   5   0    1578     519   1
 -14   6   0     166     530   1
 -13   6   0     118     510   1
 -12   6   0   16346    6535   1
 -11   6   0    1414     456   1
 -10   6   0    9802     703   1
  -9   6   0    6487     667   1
  -8   6   0    8739     800   1
  -7   6   0   21707    1342   1
  -6   6   0  102511    4457   1
  -5   6   0   37590    2128   1
  -4   6   0  516024   18742   1
  -3   6   0     167     462   1
  -4   0   6    8261    1099  -2
  -2   6   0    8261    1099   1
  -1   6   0   86433    3456   1
   0   6   0  261230    9894   1
   1   6   0  236036    9083   1
   2   6   0   14489    1541   1
   3   6   0    5730     584   1
   4   6   0    1522     563   1
   5   6   0   22648    1514   1
   6   6   0    4347     843   1
   7   6   0   21034    1741   1
   8   6   0    3402     903   1
   9   6   0    1613     664   1
 -14   7   0    -115     457   1
 -13   7   0    1532     574   1
 -12   7   0    7702    1750   1
 -11   7   0    1345     464   1
 -10   7   0    4573     555   1
   1   1   8   14168     801  -2
  -9   7   0   14168     801   1
  -8   7   0   16023     878   1
  -7   7   0   19982    1825   1
  -6   7   0     710     983   1
  -5   7   0     640     528   1
  -4   7   0   22549    1297   1
  -3   7   0  132179    4363   1
  -2   7   0  101138    3489   1
  -1   7   0  135152    5610   1
   0   7   0    1502     613   1
   1   7   0    1847    1194   1
   2   7   0    1316     418   1
   3   7   0    1508     435   1
 -10  -1   6    4504     546  -2
   4   7   0    4504     546   1
   5   7   0    6958     603   1
   6   7   0    5787     741   1
   7   7   0    8874    1401   1
   8   7   0    2745     852   1
   9   7   0    2188     530   1
 -14   8   0    1514     530   1
 -13   8   0    -357     461   1
 -12   8   0    1313    1941   1
 -11   8   0    3712     552   1
 -10   8   0    9842     710   1
   0   1   9   15174     892  -2
  -9   8   0   15174     892   1
  -8   8   0  178172    5575   1
  -7   8   0     663     363   1
  -6   8   0   49995    1772   1
  -5   8   0  153728    4525   1
  -4   8   0   23037    1183   1
  -3   8   0   50864    3414   1
  -2   8   0   63697    1863   1
  -1   8   0   27633    1655   1
   0   8   0    1085     465   1
   1   8   0     233     400   1
   2   8   0   17437     901   1
   3   8   0    4830     551   1
 -11  -1   7    7716     789  -2
   4   8   0    7716     789   1
   5   8   0     206     673   1
   6   8   0    7377     681   1
   7   8   0    1968    1602   1
   8   8   0     357     494   1
 -14   9   0     434     415   1
 -13   9   0    1158     440   1
 -12   9   0    3816    1725   1
 -11   9   0   23344    1753   1
 -10   9   0    4457     999   1
  -9   9   0   30498    1834   1
  -8   9   0    4815     573   1
  -7   9   0    4690     602   1
  -6   9   0   42392    1468   1
  -5   9   0   31076    1205   1
  -4   9   0   19982     875   1
  -6   0   9    2454     350  -2
  -3   9   0    2454     350   1
  -2   9   0   43669    1516   1
  -1   9   0    7242     777   1
   0   9   0    -287     916   1
   1   9   0   46464    1872   1
   2   9   0    8034    1020   1
   3   9   0   42552    1591   1
   4   9   0   24820    1115   1
   5   9   0    8885     738   1
   6   9   0     696     778   1
   7   9   0    -429     429   1
 -14  10   0    3423     582   1
 -13  10   0     771     418   1
 -12  10   0    1801     435   1
 -11  10   0    9430    1729   1
 -10  10   0   19747    1065   1
  -9  10   0   12562    1456   1
  -8  10   0    7920     998   1
  -7  10   0   46500    1675   1
  -6  10   0   35677    1568   1
  -5  10   0   45242    1395   1
  -4  10   0   16252     731   1
  -3  10   0   25889    1450   1
  -2  10   0   10533     694   1
  -1  10   0     813     768   1
   0  10   0    9768     925   1
   1  10   0    3436     790   1
   2  10   0     149     452   1
   3  10   0    -257    1084   1
   4  10   0    7617     638   1
   5  10   0    4010     567   1
   6  10   0     130     992   1
 -14  11   0    1721     449   1
 -13  11   0     -59     447   1
 -12  11   0    2655     518   1
 -11  11   0    2607     574   1
 -10  11   0    8486    1294   1
  -9  11   0    8710     788   1
  -8  11   0     306     506   1
  -7  11   0   16068    1265   1
  -6  11   0   22751    1160   1
  -5  11   0   75775    2641   1
  -4  11   0    2821     489   1
  -3  11   0     887     674   1
  -2  11   0    -676     676   1
  -1  11   0   14344    1010   1
   0  11   0   47350    1937   1
   1  11   0     -74     733   1
   2  11   0    -364     806   1
 -13  -1  10     536     426  -2
   3  11   0     536     426   1
   4  11   0     327     437   1
   5  11   0     248     482   1
 -13  12   0     770    1122   1
 -12  12   0      14     550   1
 -11  12   0    -366     434   1
 -10  12   0    1778     761   1
  -9  12   0   52189    3295   1
  -8  12   0   38056    1429   1
  -7  12   0   37271    1543   1
  -6  12   0   76296    2532   1
  -5  12   0   18204    1080   1
  -8   0  12   47227    1888  -2
  -4  12   0   47227    1888   1
  -3  12   0  138856    4666   1
  -2  12   0   13766     808   1
  -1  12   0    7067    1133   1
   0  12   0     574    1782   1
   1  12   0    4019     588   1
   2  12   0    4456     571   1
   3  12   0    4683    1366   1
   4  12   0       0     561   1
 -13  13   0     588     409   1
 -12  13   0    -591     591   1
 -11  13   0     581     434   1
 -10  13   0    5635     632   1
  -9  13   0     443     481   1
  -8  13   0   19310    1034   1
  -7  13   0     -70     440   1
  -6  13   0    2040    1581   1
  -5  13   0    7134    3761   1
  -4  13   0   50357    2343   1
  -3  13   0   10470    1703   1
  -2  13   0    4889    1947   1
  -1  13   0   10758     836   1
   0  13   0    3696     556   1
   1  13   0     633     421   1
   2  13   0    4232     568   1
 -12  14   0     226     375   1
 -11  14   0     302     784   1
 -10  14   0     375     434   1
  -9  14   0    2427     616   1
  -8  14   0    -129     436   1
  -7  14   0    1174     450   1
  -6  14   0     -97     493   1
  -5  14   0    -340     446   1
  -4  14   0    7257     627   1
  -3  14   0    5645    1012   1
  -2  14   0     317     428   1
  -1  14   0    2893    1590   1
   0  14   0    -286     375   1
 -11  15   0    3801     565   1
 -10  15   0     415     505   1
  -9  15   0    -135     561   1
  -8  15   0   10987    1091   1
  -7  15   0    9353     708   1
  -6  15   0     145     414   1
 -10   0  15     795     420  -2
  -5  15   0     795     420   1
  -4  15   0     826     636   1
  -3  15   0     268     460   1
  -2  15   0    6010    2077   1
  -8  16   0     513     452   1
  -7  16   0      65     470   1
  -6  16   0    1480     454   1
  -5  16   0    1010     561   1
   4 -16   1    2697     491   1
   5 -16   1     434     421   1
   6 -16   1    -378     378   1
   7 -16   1     671     391   1
   8 -16   1     252     407   1
   1 -15   1    1334     512   1
   2 -15   1    6277    1216   1
   3 -15   1    6567     930   1
   4 -15   1    2939     576   1
   5 -15   1    5381     610   1
   6 -15   1    -441     441   1
   7 -15   1   13659     823   1
   8 -15   1     -92     507   1
   9 -15   1     680     678   1
  10 -15   1    1014     973   1
  -1 -14   1     652     552   1
   0 -14   1    1167     421   1
   1 -14   1     288     541   1
   2 -14   1    5413     596   1
   3 -14   1     875     428   1
   9   1 -14   15269     936  -2
   4 -14   1   15269     936   1
   5 -14   1    1132     525   1
   6 -14   1    6886    1032   1
   7 -14   1    -437     437   1
   8 -14   1   13344    1379   1
   9 -14   1    2381     589   1
  10 -14   1    8061     956   1
  11 -14   1     184     396   1
  12 -14   1    -370     370   1
  14   2 -12     199     599  -2
  -3 -13   1     199     599   1
  -2 -13   1     307     393   1
  -1 -13   1    5690     741   1
   0 -13   1    1765     616   1
   1 -13   1    7819    1788   1
   2 -13   1    9365     746   1
   3 -13   1     498     646   1
   4 -13   1    4621     867   1
   5 -13   1   12740    1902   1
   6 -13   1   24966    2629   1
   7 -13   1   24513    1756   1
   8 -13   1   14833    1960   1
   9 -13   1    3040     513   1
  10 -13   1   21521    1568   1
  11 -13   1    -411     411   1
  12 -13   1    1229     804   1
  13 -13   1    1796     561   1
  -4 -12   1    1282     544   1
  -3 -12   1     387     387   1
  -2 -12   1     293     435   1
  -1 -12   1     195     617   1
   0 -12   1   14872    1143   1
   1 -12   1    8804    1258   1
   2 -12   1   28380    1370   1
   3 -12   1   26007    1173   1
   4 -12   1    3086     480   1
   5 -12   1   60681    3228   1
   6 -12   1  206853    5819   1
   7 -12   1     486     873   1
   8 -12   1     692     798   1
   9 -12   1   31925    1531   1
  10 -12   1    7370     999   1
  11 -12   1    3522     534   1
  12 -12   1     430     473   1
  13 -12   1    1629     462   1
  -5 -11   1    2228     539   1
  -4 -11   1    1047     540   1
  -3 -11   1    1397     431   1
  -2 -11   1   11264    2093   1
  -1 -11   1    -491     491   1
   0 -11   1    1505     541   1
   1 -11   1    4494     563   1
   2 -11   1   73134    2222   1
   7   1 -11   11567    1054  -2
   3 -11   1   11567    1054   1
   4 -11   1    7703     625   1
   5 -11   1  191127    5052   1
   6 -11   1    2807     457   1
   7 -11   1    1500     701   1
   8 -11   1   77015    2602   1
   9 -11   1    4414    3330   1
  10 -11   1    3307    1896   1
  11 -11   1    -250    2020   1
  12 -11   1    5468     589   1
  13 -11   1    1624     489   1
  -6 -10   1    2572     479   1
  -5 -10   1     459     465   1
  12   2  -9    3345     585  -2
  -4 -10   1    3345     585   1
  -3 -10   1    4802     762   1
  -2 -10   1     823     449   1
  -1 -10   1    7343     605   1
   0 -10   1   17391    1181   1
   1 -10   1   11445    1290   1
   2 -10   1   36981    1280   1
   3 -10   1  102619    7831   1
   4 -10   1    2578     431   1
   5 -10   1    -395     395   1
   6 -10   1  103432    2943   1
   7 -10   1  105202    3148   1
   8 -10   1   10693     914   1
   1   0 -11    1576    1048  -2
   9 -10   1    1576    1048   1
  10 -10   1    2556     535   1
  11 -10   1    2439    3588   1
  12 -10   1    4888     509   1
  13 -10   1    2916     491   1
  14 -10   1     952     405   1
  -7  -9   1     444    1086   1
  -6  -9   1    8299     694   1
  -5  -9   1    2794    1301   1
  -4  -9   1    6799     601   1
  -3  -9   1      66     476   1
  -2  -9   1   70216    2320   1
  -1  -9   1   32665    1397   1
   0  -9   1   17626     986   1
   1  -9   1  108245    3114   1
   2  -9   1    4058     455   1
   3  -9   1   16137     768   1
   4  -9   1   19740     909   1
   5  -9   1     347     297   1
   6  -9   1    3437     457   1
   7  -9   1   25947    1160   1
   8  -9   1   14061     993   1
   9  -9   1   10933     750   1
  10  -9   1     470     432   1
  11  -9   1    1506    1507   1
  12  -9   1     331     405   1
  13  -9   1     878     453   1
  14  -9   1     -19     386   1
  -8  -8   1    3943     831   1
  -7  -8   1    6801     822   1
  -6  -8   1    6545     776   1
  -5  -8   1     701     456   1
  -4  -8   1    6517     819   1
  -3  -8   1   27377    1329   1
  -2  -8   1   48738    1682   1
  -1  -8   1    5082    1735   1
   0  -8   1   13692    1005   1
   1  -8   1   32182    1465   1
   5   1  -8  159123    5223  -2
   2  -8   1  159123    5223   1
   3  -8   1   12284    1201   1
   4  -8   1   20593    1242   1
   5  -8   1   88620    2800   1
   6  -8   1    6226     584   1
   7  -8   1   18900    1233   1
   8  -8   1   67947    2413   1
   9  -8   1     293     759   1
  10  -8   1     -45     667   1
  11  -8   1    6217     943   1
  12  -8   1     997     867   1
  13  -8   1     -25     422   1
  14  -8   1    2725     548   1
  -9  -7   1     493     734   1
  -8  -7   1    3461     616   1
  -7  -7   1   33058    2126   1
  -6  -7   1    8878    1424   1
  10   2  -6   11265     754  -2
  -5  -7   1   11265     754   1
  -4  -7   1   72079    2339   1
  -3  -7   1   10621     805   1
  -2  -7   1   37885    1691   1
  -1  -7   1   72094    3205   1
   0  -7   1  284340   10800   1
   1  -7   1  470790   15480   1
   2  -7   1  153879    4998   1
   3  -7   1    1033     514   1
   4  -7   1  140719    5071   1
   5  -7   1     603     575   1
   6  -7   1   95745    3689   1
   7  -7   1   45434    1934   1
  -1   0  -8   78160    2695  -2
   8  -7   1   78160    2695   1
   9  -7   1   25784    1365   1
  10  -7   1     415     856   1
  11  -7   1    3027     772   1
  12  -7   1    4655     931   1
  13  -7   1    -256     423   1
  14  -7   1      26     441   1
 -10  -6   1      89     655   1
  -9  -6   1    1140     536   1
  -8  -6   1    6945     887   1
  -7  -6   1   11891    2347   1
  -6  -6   1    7241     725   1
   9   2  -5   27967    1279  -2
  -5  -6   1   27967    1279   1
  -4  -6   1    9758     733   1
  -3  -6   1    9879     728   1
  -2  -6   1  169881    7768   1
  -1  -6   1  195917    7676   1
   0  -6   1   33275    1787   1
   1  -6   1  231387    7913   1
   2  -6   1   53618    2770   1
   3  -6   1   21458    1812   1
   4  -6   1   78654    3605   1
   5  -6   1    1276     606   1
   6  -6   1   20352    1477   1
   7  -6   1  214829    8250   1
  -2   0  -7   17464     931  -2
   8  -6   1   17464     931   1
   9  -6   1    5121     652   1
  10  -6   1   17119    1592   1
  11  -6   1     245    1023   1
  12  -6   1   23778    1428   1
  13  -6   1     132     898   1
  14  -6   1     918     543   1
 -11  -5   1    6174    1085   1
 -10  -5   1     789     492   1
  -9  -5   1    8366     751   1
  -8  -5   1    2407     631   1
  -7  -5   1    3099     949   1
   9   2  -4    1549     879  -2
  -6  -5   1    1549     879   1
  -5  -5   1   24223    1062   1
  -4  -5   1   19211    1052   1
  -3  -5   1   47905    2742   1
  -2  -5   1  259594   14206   1
  -1  -5   1  497486   21080   1
   0  -5   1  200376    7776   1
   3   1  -5  258004    9736  -2
   1  -5   1  258004    9736   1
   2  -5   1  806478   33325   1
   3  -5   1  594213   24849   1
   4  -5   1  130727    7778   1
   5  -5   1  505776   18376   1
   6  -5   1   34521    2236   1
   7  -5   1   13881    3554   1
   8  -5   1   11862     821   1
   9  -5   1     807     429   1
  10  -5   1    -232     584   1
  11  -5   1    6743     902   1
  12  -5   1     -49     655   1
  13  -5   1    2938    1609   1
  -8  -1  -7    -182     404  -2
  14  -5   1    -182     404   1
 -11  -4   1     677     486   1
 -10  -4   1     768     508   1
  -9  -4   1    1170     547   1
  -8  -4   1   53921    2268   1
  -7  -4   1   13540     884   1
   8   2  -3   95348    3196  -2
  -6  -4   1   95348    3196   1
  -5  -4   1   38308    1674   1
  -4  -4   1    5576    1654   1
  -3  -4   1   35502    3281   1
  -2  -4   1   60002    3322   1
  -1  -4   1  134063    6318   1
   0  -4   1 1965115   69009   1
   1  -4   1  943578   38639   1
   2  -4   1    7116    1201   1
   3  -4   1    2424     806   1
   4  -4   1  102047    5065   1
   5  -4   1   64045    3805   1
   6  -4   1  320315   13759   1
  -3   0  -5   45475    2729  -2
   7  -4   1   45475    2729   1
   8  -4   1   27378    1477   1
   9  -4   1   85164    2930   1
  10  -4   1   22022    2309   1
  11  -4   1     285    1669   1
  12  -4   1     412     617   1
  13  -4   1    2307     532   1
  14  -4   1     368     462   1
 -12  -3   1     821    1066   1
 -11  -3   1    2583     620   1
 -10  -3   1    6421    2606   1
  -9  -3   1    -531     531   1
  -8  -3   1   12741    1203   1
  -7  -3   1     566     633   1
   7   2  -2    9690     969  -2
  -6  -3   1    9690     969   1
  -5  -3   1    2544    1426   1
  -4  -3   1      -3    1103   1
  -3  -3   1   39903    3334   1
  -2  -3   1  138747    6186   1
  -1  -3   1  148799    5685   1
   0  -3   1  395542   14185   1
   1  -3   1     805     657   1
   2  -3   1  212308    9159   1
   3  -3   1   17820    1661   1
   4  -3   1  204059    9064   1
   5  -3   1    5062    1229   1
   6  -3   1    3683    1852   1
  -4   0  -4    8730     783  -2
   7  -3   1    8730     783   1
   8  -3   1    -324     389   1
   9  -3   1    9380    1041   1
  10  -3   1    1262     630   1
  11  -3   1    1202     724   1
  12  -3   1    -520     520   1
  13  -3   1     822     648   1
 -12  -2   1     402    1122   1
 -11  -2   1      99     756   1
 -10  -2   1     242    1621   1
  -9  -2   1    3982     839   1
  -8  -2   1    2843     853   1
   7   2  -1    2995     642  -2
  -7  -2   1    2995     642   1
   6   2  -1   21538    2781  -2
  -6  -2   1   21538    2781   1
  -5  -2   1   35951    3110   1
  -4  -2   1      15     728   1
  -3  -2   1   46424    3127   1
  -2  -2   1  208737   10882   1
  -1  -2   1   16383    1282   1
   1   1  -2  452926   18520  -2
   0  -2   1  452926   18520   1
   1  -2   1   89992    4075   1
   2  -2   1  267495   11247   1
   3  -2   1  210852    9063   1
   4  -2   1  245391   10544   1
   5  -2   1  371106   19483   1
  -4   0  -3   63405    4851  -2
   6  -2   1   63405    4851   1
  -5   0  -3   60349    2847  -2
   7  -2   1   60349    2847   1
   8  -2   1   46593    1768   1
   9  -2   1    1728     534   1
  10  -2   1     527     595   1
  11  -2   1    8833    1037   1
  12  -2   1     350     538   1
 -10  -1  -4     415     476  -2
  13  -2   1     415     476   1
  11   3   1    1553     599  -2
 -13  -1   1    1553     599   1
 -12  -1   1    5317     751   1
 -11  -1   1   17313    1074   1
 -10  -1   1   15414    1545   1
  -9  -1   1    7574     927   1
  -8  -1   1   18004    1222   1
   6   2   0   89146    3289  -2
  -7  -1   1   89146    3289   1
  -6  -1   1  141539    8262   1
  -5  -1   1    5500    1295   1
  -4  -1   1   53120    3499   1
  -3  -1   1   14218    2245   1
  -2  -1   1   53841    4752   1
  -1  -1   1  462121   16187   1
   0   1  -1  241554    9894  -2
   0  -1   1  241554    9894   1
   1  -1   1  245088   10138   1
   2  -1   1     -24     607   1
   3  -1   1     -35     655   1
   4  -1   1     374    1160   1
   5  -1   1   45273    5912   1
  -5   0  -2    8194    2469  -2
   6  -1   1    8194    2469   1
   7  -1   1  129559    4384   1
   8  -1   1   19461    1038   1
   9  -1   1   64852    2443   1
  10  -1   1   26390    2433   1
  11  -1   1    1694    1172   1
  12  -1   1    3716     814   1
 -11  -1  -3    2389    1459  -2
  13  -1   1    2389    1459   1
 -13   0   1     839     629   1
 -12   0   1    -534     534   1
 -11   0   1     307     554   1
 -10   0   1    2245     795   1
  -9   0   1     -87     737   1
  -8   0   1    1783     702   1
   5   2   1     939    1416  -2
  -7   0   1     939    1416   1
  -6   0   1  291039   15441   1
  -5   0   1   31656    3933   1
  -4   0   1  203392   15490   1
  -3   0   1   95485    7708   1
  -2   0   1   82577    6398   1
  -1   0   1  609007   24511   1
   0   0   1 1105785   77376   1
   1   0   1  918332   37199   1
   2   0   1  927082   37717   1
   3   0   1  411481   17076   1
   4   0   1   13844    2432   1
   5   0   1  232944   12885   1
  -6   0  -1   95560    8606  -2
   6   0   1   95560    8606   1
   7   0   1   27818    1296   1
   8   0   1   29657    1357   1
   9   0   1    7704     774   1
  10   0   1    1088    1172   1
  11   0   1   12986    1253   1
 -11  -1  -2    2354     593  -2
  12   0   1    2354     593   1
  10   3   3     599     673  -2
 -14   1   1     599     673   1
 -13   1   1     945    1085   1
 -12   1   1    2665     871   1
 -11   1   1      19     608   1
 -10   1   1    2976     950   1
  -9   1   1    5346     817   1
  -8   1   1   48998    3008   1
  -7   1   1  233111   13750   1
  -6   1   1   33883    3020   1
  -5   1   1   31434    2509   1
  -4   1   1  274237   14029   1
  -3   1   1  151610    9957   1
  -2   1   1  463535   16271   1
  -1   1   1    6513     565  -2
  -1   1   1    6513     565   1
   0   1   1  339561   13919   1
   1   1   1  338370   17184   1
   2   1   1 3155838  127416   1
   3   1   1    2688     768   1
   4   1   1   23893    2606   1
  -6   0   0  339124   18216  -2
   5   1   1  339124   18216   1
  -7   0   0   24595    2349  -2
   6   1   1   24595    2349   1
   7   1   1    5572     532   1
   8   1   1    5880     681   1
   9   1   1    3071     775   1
  10   1   1   29202    1648   1
  11   1   1    8265    1048   1
 -12  -1  -1    3160     556  -2
  12   1   1    3160     556   1
 -14   2   1     636     786   1
 -13   2   1    3085     629   1
 -12   2   1    2775     629   1
 -11   2   1   30947    2481   1
 -10   2   1    3919     687   1
  -9   2   1    7584     888   1
   4   2   3   58058    3745  -2
  -8   2   1   58058    3745   1
  -7   2   1    1796    1684   1
  -6   2   1  548653   28030   1
  -5   2   1   76758    4706   1
  -4   2   1  907262   45307   1
  -3   2   1 1797497   72683   1
  -2   2   1   57877    2973   1
  -1   2   1  176747    7490   1
   0   2   1   79837    3753   1
   1   2   1  463305   19197   1
   2   2   1  539067   22336   1
   3   2   1  379525   23261   1
   4   2   1  581807   30064   1
  -7   0   1     857     477  -2
   5   2   1     857     477   1
   6   2   1      63     399   1
   7   2   1   31446    1570   1
   8   2   1    1083     681   1
   9   2   1    4598     843   1
  10   2   1   49541    2470   1
  11   2   1    5263    1241   1
 -14   3   1      31     462   1
 -13   3   1     471     560   1
 -12   3   1    9727    3116   1
 -11   3   1   35184    2899   1
 -10   3   1    3981     844   1
  -9   3   1    3131     518   1
   3   2   4  120774    5787  -2
  -8   3   1  120774    5787   1
  -7   3   1   48332    3940   1
  -6   3   1   16238    2582   1
  -5   3   1   67362    3436   1
  -4   3   1  553257   22840   1
  -3   3   1    4707     807   1
  -2   3   1  339645   14207   1
  -1   3   1  665519   23618   1
   0   3   1    6918    1084   1
   1   3   1 1161172   47416   1
   2   3   1  128088    6047   1
   3   3   1   58039    4371   1
   4   3   1   10026    1008   1
  -8   0   2   11887     738  -2
   5   3   1   11887     738   1
   6   3   1    7460     586   1
   7   3   1   56174    2266   1
   8   3   1   38195    1711   1
   9   3   1    3080    1543   1
  10   3   1    5019     615   1
 -13  -1   1     645     407  -2
  11   3   1     645     407   1
 -14   4   1    6977     761   1
 -13   4   1     590     616   1
 -12   4   1    8801     982   1
 -11   4   1   10111    1208   1
 -10   4   1     -59     500   1
  -9   4   1   12874    1180   1
  -8   4   1    2099     861   1
  -7   4   1  370038   19696   1
  -6   4   1  337178   17858   1
  -5   4   1  155408    8783   1
  -4   4   1  483900   20191   1
  -3   4   1   58094    3798   1
  -3   1   4  235119    8781  -2
  -2   4   1  235119    8781   1
  -1   4   1  101071    4186   1
   0   4   1  158241    7200   1
   1   4   1  686249   28522   1
   2   4   1   41971    3632   1
   3   4   1    1778     789   1
   4   4   1    3285     529   1
   5   4   1   33370    1278   1
   6   4   1     347     506   1
   7   4   1  140544    5237   1
   8   4   1   17499    1561   1
   9   4   1   17848    1167   1
  10   4   1    1283     470   1
 -15   5   1    2562     556   1
 -14   5   1     496     491   1
 -13   5   1   10820    1310   1
 -12   5   1      66    5537   1
 -11   5   1    -435    1086   1
 -10   5   1   99599    3816   1
   2   2   6    9076    1057  -2
  -9   5   1    9076    1057   1
  -8   5   1   49564    2023   1
  -7   5   1  799807   33010   1
  -6   5   1    -403     403   1
  -5   5   1   72619    4085   1
  -4   5   1   80577    4318   1
  -3   5   1    2044     776   1
  -2   5   1  939557   33448   1
  -1   5   1   10946    1511   1
   0   5   1  264183    9914   1
   1   5   1   56278    3700   1
   2   5   1   54642    3039   1
   3   5   1      16     401   1
  -9   0   4   55028    1857  -2
   4   5   1   55028    1857   1
   5   5   1   11318     691   1
   6   5   1     641     505   1
   7   5   1    3632    1504   1
   8   5   1     860     529   1
   9   5   1    2743     555   1
  10   5   1    2776     584   1
 -15   6   1     162     404   1
 -14   6   1    -214     442   1
 -13   6   1    4497     767   1
 -12   6   1    9941    2135   1
 -11   6   1   60539    2505   1
 -10   6   1   47172    1789   1
   1   2   7   61755    2187  -2
  -9   6   1   61755    2187   1
  -8   6   1  214401    8178   1
  -7   6   1   12474    1181   1
  -6   6   1   14506    1189   1
  -5   6   1   36400    2299   1
  -4   6   1     441     557   1
  -3   6   1  346187   10348   1
  -2   6   1   30187    1651   1
  -1   6   1  273557   10409   1
   0   6   1   11297    1130   1
   1   6   1  105191    5154   1
   2   6   1   59083    2384   1
   3   6   1   48942    1746   1
 -10   0   5   25221    1145  -2
   4   6   1   25221    1145   1
   5   6   1    9662     658   1
   6   6   1    1195     541   1
   7   6   1    3471     988   1
   8   6   1     442     543   1
   9   6   1    4873    1085   1
 -15   7   1    4723     580   1
 -14   7   1    7905     845   1
 -13   7   1     861     532   1
 -12   7   1   -1234    1253   1
 -11   7   1    1340     693   1
 -10   7   1   65518    2367   1
  -9   7   1    6910     573   1
  -8   7   1   45165    2814   1
  -7   7   1  241672    9168   1
  -6   7   1   79510    3706   1
  -5   7   1    7454     885   1
  -4   7   1  193497    6093   1
  -5   1   7   62561    2367  -2
  -3   7   1   62561    2367   1
  -2   7   1   25001    1883   1
  -1   7   1   75867    3560   1
   0   7   1   36926    1811   1
   1   7   1  251312    7025   1
   2   7   1   49431    1719   1
   3   7   1   17992     927   1
   4   7   1     836     450   1
   5   7   1    -546     546   1
   6   7   1    7516     695   1
   7   7   1      72     538   1
   8   7   1     469     512   1
 -15   8   1    1074     449   1
 -14   8   1      72     580   1
 -13   8   1    2709     551   1
 -12   8   1    6228     661   1
 -11   8   1    1319     973   1
 -10   8   1     835     471   1
  -9   8   1    9203     768   1
  -8   8   1    4658     524   1
  -7   8   1     288     342   1
  -6   8   1    7838     610   1
  -5   8   1   89039    2443   1
  -4   8   1    5255     426   1
  -3   8   1  105864    6999   1
  -2   8   1    3134     465   1
  -1   8   1   13761     858   1
   0   8   1    2328     718   1
   1   8   1     259     418   1
   2   8   1   20646    1031   1
   3   8   1   29436    1458   1
   4   8   1   26349    1170   1
   5   8   1    3318     983   1
   6   8   1    1937     571   1
   7   8   1    2377     602   1
 -15   9   1     486     524   1
 -14   9   1    4746     682   1
 -13   9   1    2867     531   1
 -12   9   1    4436     512   1
 -11   9   1    2340    1090   1
 -10   9   1    -386     499   1
  -9   9   1   12253     830   1
  -8   9   1    3013     523   1
  -7   9   1   16163     792   1
  -6   9   1   22332    1361   1
  -5   9   1   68543    1962   1
  -4   9   1     805     321   1
  -3   9   1  124375    3270   1
  -2   9   1     756     582   1
  -1   9   1     989     433   1
   0   9   1    2502     499   1
   1   9   1    -405     539   1
   2   9   1    1685     639   1
 -12   0   8    1011     768  -2
   3   9   1    1011     768   1
   4   9   1     757     756   1
   5   9   1    2185     540   1
   6   9   1     754    1068   1
 -14  10   1      84     412   1
 -13  10   1    2165     529   1
 -12  10   1    -275     395   1
 -11  10   1    -410     416   1
 -10  10   1    2650     509   1
  -9  10   1     775     465   1
  -8  10   1   33877    2209   1
  -7  10   1   21969    1083   1
  -6  10   1   40624    1689   1
  -5  10   1   55610    1688   1
  -7   1  10    3438     415  -2
  -4  10   1    3438     415   1
  -3  10   1   16826    1758   1
  -2  10   1      20     867   1
  -1  10   1    2555     939   1
   0  10   1    -322     903   1
   1  10   1    3864     558   1
   2  10   1     913     455   1
   3  10   1    2122     487   1
   4  10   1    -137     528   1
   5  10   1    -416     416   1
 -14  11   1     540     568   1
 -13  11   1    -384     430   1
 -12  11   1    -401     401   1
 -11  11   1      42    1029   1
 -10  11   1    -497    1587   1
  -9  11   1    5646     812   1
  -8  11   1     497     408   1
  -7  11   1     923     746   1
  -6  11   1   13529    1132   1
  -5  11   1   27476    1216   1
  -4  11   1   16131    1377   1
  -3  11   1    6434     692   1
  -2  11   1    1208     463   1
  -1  11   1   12087     861   1
   0  11   1   18443    1576   1
   1  11   1     369     484   1
   2  11   1     726     470   1
   3  11   1    4262    1049   1
   4  11   1     132     636   1
 -14  12   1     917     436   1
 -13  12   1    2683     434   1
 -12  12   1      61     431   1
 -11  12   1     -48     466   1
 -10  12   1       9     454   1
  -9  12   1     382     809   1
  -8  12   1    1200     451   1
  -7  12   1    4934     959   1
  -6  12   1     153     443   1
  -5  12   1    2371     610   1
  -4  12   1   35496    1714   1
  -3  12   1   40956    1576   1
  -2  12   1    1672     645   1
  -1  12   1   10716    2317   1
   0  12   1    1775     553   1
   1  12   1     -61     435   1
 -14   0  11    2832     474  -2
   2  12   1    2832     474   1
   3  12   1     759     421   1
 -13  13   1     211     861   1
 -12  13   1     299     547   1
 -11  13   1    1735     464   1
 -10  13   1    1476     503   1
  -9  13   1    5989     809   1
  -8  13   1    7996    1102   1
  -7  13   1    -188     457   1
  -6  13   1    1217    1221   1
  -9   1  13   69342    2966  -2
  -5  13   1   69342    2966   1
  -4  13   1    1802     825   1
  -3  13   1     577    1503   1
  -2  13   1     379     864   1
  -1  13   1    3622     642   1
   0  13   1    2876     485   1
   1  13   1    2027     584   1
 -12  14   1    1897     588   1
 -11  14   1    2160     472   1
 -10  14   1    -225     457   1
  -9  14   1    3163     648   1
  -8  14   1     -33     432   1
  -7  14   1   11748     749   1
  -6  14   1     -41     566   1
  -5  14   1     331     414   1
  -4  14   1   17430    1101   1
  -3  14   1    1307     517   1
  -2  14   1    6509    1759   1
  -1  14   1    6907     745   1
   0  14   1    1010     599   1
 -11  15   1    2769     711   1
 -10  15   1    -115     457   1
  -9  15   1    5250     601   1
  -8  15   1   15150    1685   1
  -7  15   1     367     354   1
  -6  15   1     214     376   1
  -5  15   1     500     422   1
  -4  15   1    -255     448   1
  -3  15   1    3915     620   1
   3 -16   2    3410     602   1
  10   2 -16     438     491  -2
   4 -16   2     438     491   1
   5 -16   2    3689     520   1
   6 -16   2     889     376   1
   7 -16   2    -118     345   1
   8 -16   2    1224     440   1
   0 -15   2     247     444   1
   1 -15   2    2477     449   1
   2 -15   2    2816     650   1
   3 -15   2    1348     533   1
   4 -15   2    1235     508   1
   5 -15   2     196     437   1
   6 -15   2    8857     732   1
   7 -15   2      30     428   1
   8 -15   2    3299     684   1
   9 -15   2      10     474   1
  10 -15   2    -557    1029   1
  -2 -14   2    1179     450   1
  -1 -14   2    3071     482   1
   0 -14   2    1703     482   1
   1 -14   2    2745     520   1
   2 -14   2   20254    1100   1
   3 -14   2    3372     512   1
   4 -14   2    7376     734   1
   5 -14   2    1842     529   1
   6 -14   2     818     495   1
   7 -14   2    -414     424   1
   8 -14   2     667     505   1
   9 -14   2    1875     715   1
  10 -14   2     974     529   1
  11 -14   2     416     407   1
  -3 -13   2      15     444   1
  -2 -13   2     674     399   1
  -1 -13   2    3765     519   1
   0 -13   2     974     469   1
   1 -13   2    1962     578   1
   2 -13   2    -123     852   1
   8   2 -13   21470    1104  -2
   3 -13   2   21470    1104   1
   4 -13   2     322    1104   1
   5 -13   2    -530     794   1
   6 -13   2    9199    1057   1
   7 -13   2    -287     620   1
   8 -13   2    -157     722   1
   9 -13   2    6909     864   1
  10 -13   2     577     450   1
  11 -13   2    4792     573   1
  12 -13   2    2674     415   1
  -5 -12   2    -638     638   1
  13   3 -11     491     440  -2
  -4 -12   2     491     440   1
  -3 -12   2    1548     486   1
  -2 -12   2     -92     623   1
  -1 -12   2    2918     871   1
   0 -12   2   13685    1608   1
   1 -12   2    5729    1990   1
   2 -12   2   10509    1137   1
   3 -12   2   13423     926   1
   4 -12   2    4582     574   1
   5 -12   2   66721    5475   1
   6 -12   2     999     924   1
   7 -12   2    1108     696   1
   8 -12   2   11792    1097   1
   2   1 -13   15653    2011  -2
   9 -12   2   15653    2011   1
  10 -12   2    -323     575   1
  11 -12   2    -384     384   1
  12 -12   2    3314     468   1
  13 -12   2    1285     409   1
  -6 -11   2    1222     494   1
  -5 -11   2     230     418   1
  -4 -11   2    6547     618   1
  -3 -11   2    6718     793   1
  -2 -11   2    2945     660   1
  -1 -11   2    1063     677   1
   0 -11   2    6119    1487   1
   1 -11   2    1828     776   1
   2 -11   2    3938     546   1
   3 -11   2     845     517   1
   4 -11   2   10486     649   1
   5 -11   2   13045     734   1
   6 -11   2    -274     551   1
   7 -11   2    4873     955   1
   8 -11   2   29539    1253   1
   9 -11   2   10672    1791   1
  10 -11   2      78     472   1
  11 -11   2     477     447   1
  12 -11   2    2438     609   1
  13 -11   2     935     599   1
  -7 -10   2    7635     873   1
  -6 -10   2   16319    1134   1
  -5 -10   2    3757     575   1
  -4 -10   2   10853     982   1
  -3 -10   2    -341     844   1
  -2 -10   2      34     421   1
  -1 -10   2    4069     796   1
   0 -10   2     211     502   1
   1 -10   2   19237     938   1
   6   2 -10   23200    1100  -2
   2 -10   2   23200    1100   1
   3 -10   2   15509     775   1
   4 -10   2     403     437   1
   5 -10   2   13051     689   1
   6 -10   2   14523     806   1
   7 -10   2  257170    7480   1
   8 -10   2   52675    2025   1
   9 -10   2    -526     526   1
  10 -10   2   38495    1945   1
  11 -10   2    1192     553   1
  12 -10   2     255     374   1
  13 -10   2     213     423   1
  -8  -9   2    1025     506   1
  -7  -9   2    3709     643   1
  -6  -9   2   12319     867   1
  11   3  -8    3647    1152  -2
  -5  -9   2    3647    1152   1
  -4  -9   2     -63     599   1
  -3  -9   2   18911     982   1
  -2  -9   2   61019    2255   1
  -1  -9   2   46331    1627   1
   0  -9   2    9263     743   1
   1  -9   2    2234     448   1
   2  -9   2    6892    2386   1
   3  -9   2    5625     451   1
   4  -9   2   35171    1274   1
   5  -9   2   15067     817   1
   6  -9   2    4940     503   1
   7  -9   2   28829    1170   1
   0   1 -10   70327    2556  -2
   8  -9   2   70327    2556   1
   9  -9   2    9097     702   1
  10  -9   2   20007    1070   1
  11  -9   2    4752     692   1
  12  -9   2   16542    1081   1
  13  -9   2     212     412   1
  -9  -8   2     724     656   1
  -8  -8   2    2642     559   1
  -7  -8   2   17393    1254   1
  -6  -8   2   47259    2690   1
  10   3  -7   69853    2399  -2
  -5  -8   2   69853    2399   1
  -4  -8   2   63412    2124   1
  -3  -8   2   24302    1047   1
  -2  -8   2     757     399   1
  -1  -8   2   45101    1699   1
   0  -8   2     464     474   1
   1  -8   2   44041    2007   1
   2  -8   2  118284    4074   1
   3  -8   2  178186    6313   1
   4  -8   2   94518    2947   1
   5  -8   2   77106    2784   1
   6  -8   2  150335    4512   1
   7  -8   2  156934    4551   1
  -1   1  -9     871     560  -2
   8  -8   2     871     560   1
   9  -8   2   12058     811   1
  10  -8   2    3315     859   1
  11  -8   2    1957     764   1
  12  -8   2     -71     440   1
  13  -8   2      12     603   1
  14  -8   2    1909     494   1
 -10  -7   2     294    1366   1
  -9  -7   2     543     520   1
  -8  -7   2    4614     796   1
  -7  -7   2    8835     916   1
  -6  -7   2   24291    1422   1
  -5  -7   2    6997     733   1
  -4  -7   2   35725    1492   1
  -3  -7   2   65643    2642   1
  -2  -7   2  100737    3642   1
  -1  -7   2  178194    8126   1
   0  -7   2   64264    2889   1
   4   2  -7  179309    6450  -2
   1  -7   2  179309    6450   1
   2  -7   2  122014    4464   1
   3  -7   2   12256     905   1
   4  -7   2    9946     771   1
   5  -7   2   25986    1696   1
   6  -7   2     590     469   1
   7  -7   2    7338     602   1
   8  -7   2    3687     502   1
   9  -7   2   49818    1936   1
  10  -7   2     189    1160   1
  11  -7   2   14129    1355   1
  12  -7   2    2601     558   1
  13  -7   2    -200     437   1
  -7   0  -9    2347     484  -2
  14  -7   2    2347     484   1
 -10  -6   2     931     625   1
  -9  -6   2    9628    1440   1
  -8  -6   2    3056    1127   1
  -7  -6   2    4182    1234   1
   9   3  -5   30500    1612  -2
  -6  -6   2   30500    1612   1
  -5  -6   2    3608     522   1
  -4  -6   2  212158    6491   1
  -3  -6   2   19730    1493   1
  -2  -6   2   63104    3522   1
  -1  -6   2   39880    2184   1
   0  -6   2  159899    5729   1
   1  -6   2   29986   16520   1
   2  -6   2  791145   32609   1
   3  -6   2  199560    7801   1
   4  -6   2   14843    1324   1
   5  -6   2    7815     896   1
   6  -6   2    5842     648   1
  -2   1  -7   16606     899  -2
   7  -6   2   16606     899   1
   8  -6   2   44251    1722   1
   9  -6   2   18211    1354   1
  10  -6   2    4128    1734   1
  11  -6   2    5088     608   1
  12  -6   2    2285     574   1
  13  -6   2     982     510   1
 -11  -5   2    1172    1814   1
 -10  -5   2     348     495   1
  -9  -5   2   11962     895   1
  -8  -5   2    5480     691   1
  -7  -5   2   10331     797   1
   8   3  -4   20278    1351  -2
  -6  -5   2   20278    1351   1
  -5  -5   2    -240     407   1
  -4  -5   2    4853     740   1
  -3  -5   2   69502    5028   1
  -2  -5   2    2101    1133   1
  -1  -5   2   16401    4471   1
   0  -5   2  118041    4942   1
   1  -5   2  151633    8599   1
   2  -5   2  962455   48535   1
   3  -5   2    -235    1332   1
   4  -5   2  534263   19378   1
   5  -5   2   32825    2112   1
   6  -5   2   79308    4190   1
  -3   1  -6   34290    1850  -2
   7  -5   2   34290    1850   1
   8  -5   2    3264     534   1
   9  -5   2    9313     737   1
  10  -5   2    4155     547   1
  11  -5   2   27757    2897   1
  12  -5   2    5499     786   1
  13  -5   2    4011     609   1
 -12  -4   2    1908     973   1
 -11  -4   2     -58     540   1
 -10  -4   2    8423     735   1
  -9  -4   2    3970    1302   1
  -8  -4   2    1112     799   1
   8   3  -3   15397    1088  -2
  -7  -4   2   15397    1088   1
   7   3  -3   25408    6716  -2
  -6  -4   2   25408    6716   1
  -5  -4   2   11344    1071   1
  -4  -4   2   76942    5306   1
  -3  -4   2   85415    5503   1
  -2  -4   2    3823     959   1
  -1  -4   2   56680    2716   1
   2   2  -4 1013927   41447  -2
   0  -4   2 1013927   41447   1
   1  -4   2 2984900  120791   1
   2  -4   2  276592   11946   1
   3  -4   2  351492   15078   1
   4  -4   2    1200     946   1
   5  -4   2   22999    1533   1
   6  -4   2  245937   10898   1
   7  -4   2   59890    2147   1
   8  -4   2   22059     978   1
   9  -4   2   36769    1598   1
  10  -4   2   41936    3272   1
  11  -4   2   39118    3056   1
  12  -4   2     995     560   1
  -9   0  -6     603     476  -2
  13  -4   2     603     476   1
 -12  -3   2    2325     861   1
 -11  -3   2    2980     690   1
 -10  -3   2   11784    1060   1
  -9  -3   2   14780    2328   1
  -8  -3   2    3731     837   1
   7   3  -2   34851    1783  -2
  -7  -3   2   34851    1783   1
  -6  -3   2   17007    1260   1
  -5  -3   2  102406    6389   1
  -4  -3   2    8579    1609   1
  -3  -3   2   49177    3436   1
  -2  -3   2    7483    1721   1
  -1  -3   2 1549187   54407   1
   1   2  -3 2184210   88367  -2
   0  -3   2 2184210   88367   1
   1  -3   2  467209   23732   1
   2  -3   2  294869   12586   1
   3  -3   2   25199    3594   1
   4  -3   2   84101    5402   1
   5  -3   2  173681    8126   1
  -4   1  -4   65356    3528  -2
   6  -3   2   65356    3528   1
   7  -3   2    9441     659   1
   8  -3   2    9116     696   1
   9  -3   2    1258     494   1
  10  -3   2   91111    3838   1
  11  -3   2    1127     784   1
  12  -3   2    3355    1122   1
 -10   0  -5     338     441  -2
  13  -3   2     338     441   1
 -13  -2   2    1252     648   1
 -12  -2   2     947     664   1
 -11  -2   2     -89     670   1
 -10  -2   2     980     726   1
  -9  -2   2   15191    1901   1
  -8  -2   2     226     934   1
   6   3  -1    8155     903  -2
  -7  -2   2    8155     903   1
  -6  -2   2   16014    3742   1
  -5  -2   2    2957     918   1
  -4  -2   2  272289   14901   1
  -3  -2   2   10173    1018   1
  -2  -2   2   34017    2355   1
   1   2  -2   24395    2760  -2
  -1  -2   2   24395    2760   1
   0  -2   2  102300    4648   1
   1  -2   2   54549    2858   1
   2  -2   2  393634   16446   1
   3  -2   2    9878    1256   1
   4  -2   2   36151    2609   1
   5  -2   2  241569   13396   1
  -5   1  -3   12350    1798  -2
   6  -2   2   12350    1798   1
   7  -2   2   50272    2025   1
   8  -2   2   31623    1852   1
   9  -2   2    4191     691   1
  10  -2   2   38439    2542   1
  11  -2   2    4658     761   1
 -10   0  -4     645     561  -2
  12  -2   2     645     561   1
  13  -2   2    -284    1010   1
 -13  -1   2     431     748   1
 -12  -1   2    1443     665   1
 -11  -1   2     450    1366   1
 -10  -1   2    1580     748   1
  -9  -1   2     457     699   1
   6   3   0   16005    1547  -2
  -8  -1   2   16005    1547   1
   5   3   0  138378    7997  -2
  -7  -1   2  138378    7997   1
  -6  -1   2   38014    5163   1
  -5  -1   2    -337    1422   1
  -4  -1   2  222736   17024   1
  -3  -1   2  222437   16613   1
  -2  -1   2     164     418   1
   0   2  -1  338642   13861  -2
  -1  -1   2  338642   13861   1
   0  -1   2   18816    1379   1
   1  -1   2  184544    9786   1
   2  -1   2  128224    9990   1
   3  -1   2   95610    5620   1
   4  -1   2   12727    2051   1
  -5   1  -2  114417   10065  -2
   5  -1   2  114417   10065   1
  -6   1  -2   46143    2044  -2
   6  -1   2   46143    2044   1
   7  -1   2   42314    1537   1
   8  -1   2    6943     587   1
   9  -1   2   92175    5091   1
  10  -1   2    2602    1618   1
  11  -1   2     553    1145   1
 -11   0  -3    2246     554  -2
  12  -1   2    2246     554   1
 -14   0   2    -150     636   1
 -13   0   2    6330     910   1
 -12   0   2    2656     748   1
 -11   0   2   24695    2133   1
 -10   0   2   30735    1713   1
  -9   0   2     239     605   1
   5   3   1   28138    2425  -2
  -8   0   2   28138    2425   1
  -7   0   2  153367   13283   1
  -6   0   2    7072    2507   1
  -5   0   2  129309   10626   1
  -4   0   2   21551    2881   1
  -3   0   2  248740   18147   1
  -2   0   2  171062    8744   1
  -1   0   2  950120   38307   1
   0   0   2  198752   10358   1
   1   0   2  914673   45664   1
   2   0   2  501719   25452   1
   3   0   2   28814    5163   1
   4   0   2    1871    1871   1
  -6   1  -1    2181     598  -2
   5   0   2    2181     598   1
   6   0   2    7741    1179   1
   7   0   2    1236     427   1
   8   0   2   25355    1133   1
   9   0   2    9546     901   1
  10   0   2    1773     968   1
  11   0   2    6605     824   1
 -12   0  -2    3821     557  -2
  12   0   2    3821     557   1
 -14   1   2    1534     748   1
 -13   1   2    7054    1384   1
 -12   1   2   12396    1144   1
 -11   1   2    4970     882   1
 -10   1   2    4757    1058   1
  -9   1   2   28658    1933   1
   4   3   2  205052    7955  -2
  -8   1   2  205052    7955   1
  -7   1   2   26636    3292   1
  -6   1   2  168782   14106   1
  -5   1   2     634     815   1
  -4   1   2  408309   16777   1
  -3   1   2  117506    5044   1
  -2   1   2    4078    1272   1
  -1   1   2  434882   21933   1
   0   1   2  126872    5615   1
   1   1   2  260506   11074   1
   2   1   2  667654   33811   1
   3   1   2   43953    3147   1
   4   1   2    5982    1741   1
  -7   1   0   70908    2975  -2
   5   1   2   70908    2975   1
   6   1   2   14899     922   1
   7   1   2   73181    2545   1
   8   1   2    2005     622   1
   9   1   2    1989     670   1
  10   1   2    8225     797   1
 -12   0  -1    5305     831  -2
  11   1   2    5305     831   1
 -14   2   2    1010     973   1
 -13   2   2    2326     860   1
 -12   2   2   51973    3530   1
 -11   2   2     391    1108   1
 -10   2   2   94457    4050   1
  -9   2   2   22088    1615   1
  -8   2   2   46427    2728   1
  -7   2   2   14891    2469   1
  -6   2   2   92468    4588   1
  -5   2   2  526132   21753   1
  -4   2   2  814202   40571   1
  -3   2   2 1192070   48259   1
  -2   2   2    5879     767  -2
  -2   2   2    5879     767   1
  -1   2   2  185256    7930   1
   0   2   2   10716    1353   1
   1   2   2  100917    5900   1
   2   2   2  206903    9224   1
   3   2   2  144307    9199   1
   4   2   2  258493   11402   1
   5   2   2   85609    2876   1
   6   2   2   30843    1268   1
   7   2   2   10150    1060   1
   8   2   2   23761    1501   1
   9   2   2    7921    1118   1
  10   2   2    9337     819   1
 -13   0   0     695    1010  -2
  11   2   2     695    1010   1
 -15   3   2     -75     636   1
 -14   3   2    1064     584   1
 -13   3   2     -52     560   1
 -12   3   2   35106    1942   1
 -11   3   2    1871     595   1
 -10   3   2   11602    1189   1
   3   3   4  120096    4876  -2
  -9   3   2  120096    4876   1
  -8   3   2   29503    2048   1
  -7   3   2  915835   46286   1
  -6   3   2  326206   17038   1
  -5   3   2  974105   39747   1
  -4   3   2  128334    5759   1
  -3   3   2  285681   12047   1
  -2   3   2  279997   11902   1
  -1   3   2  171129    7519   1
   0   3   2     765     685   1
   1   3   2  764096   38667   1
   2   3   2   19917    2012   1
   3   3   2   49157    2807   1
  -8   1   2  205581    6276  -2
   4   3   2  205581    6276   1
   5   3   2   19060     962   1
   6   3   2  110370    3263   1
   7   3   2  153480    4796   1
   8   3   2     484    2167   1
   9   3   2   10426    1255   1
  10   3   2     505     515   1
 -15   4   2    1609     748   1
 -14   4   2   13386    3480   1
 -13   4   2   20073    2095   1
 -12   4   2   20023    1528   1
 -11   4   2    1021    1110   1
 -10   4   2    8940     796   1
   2   3   5   54568    2516  -2
  -9   4   2   54568    2516   1
  -8   4   2     181     414   1
  -7   4   2   12085    2956   1
  -6   4   2   24837    2683   1
  -5   4   2  259834   13718   1
  -4   4   2  139998    6413   1
  -3   4   2  545076   22689   1
  -2   4   2   10083    1539   1
  -1   4   2  367693   15615   1
   0   4   2   18752    1905   1
   1   4   2  311528   13307   1
   2   4   2     752     659   1
   3   4   2     763     436   1
  -9   1   3   24198    1376  -2
   4   4   2   24198    1376   1
   5   4   2    3231     825   1
   6   4   2   21280     999   1
   7   4   2   45494    2437   1
   8   4   2    3040     725   1
   9   4   2     448     617   1
  10   4   2    1006     400   1
 -15   5   2     243     503   1
 -14   5   2    9120     921   1
 -13   5   2   10326    1328   1
 -12   5   2     166     631   1
 -11   5   2    1005    1514   1
 -10   5   2   17252    2426   1
  -9   5   2    5004     672   1
  -8   5   2    8376     776   1
  -7   5   2   51335    2830   1
  -6   5   2  111779    4596   1
  -5   5   2    1446     513   1
  -4   5   2  444062   16114   1
  -4   2   5  103007    5219  -2
  -3   5   2  103007    5219   1
  -2   5   2  128244    7369   1
  -1   5   2   12132    1374   1
   0   5   2    9321     961   1
   1   5   2   76541    3580   1
   2   5   2   63808    2502   1
   3   5   2    3867     490   1
   4   5   2   10737     805   1
   5   5   2    7267     607   1
   6   5   2   47563    1628   1
   7   5   2   12019     787   1
   8   5   2     513     525   1
   9   5   2      20     701   1
 -15   6   2     168     422   1
 -14   6   2    6436    2020   1
 -13   6   2   12221    2844   1
 -12   6   2    -244     544   1
 -11   6   2  104987    3961   1
 -10   6   2     204     538   1
  -9   6   2   12665     890   1
  -8   6   2   39690    1727   1
  -7   6   2   25090    1742   1
  -6   6   2   14417    1157   1
  -5   6   2  265490   10056   1
  -4   6   2   11806    1054   1
  -3   6   2   20398    1858   1
  -2   6   2   57648    2362   1
  -1   6   2     267     740   1
   0   6   2   68613    3310   1
   1   6   2   62835    2510   1
   2   6   2   36095    1399   1
 -10   1   5   12713     732  -2
   3   6   2   12713     732   1
   4   6   2   10505     690   1
   5   6   2   11607     702   1
   6   6   2    9136     694   1
   7   6   2    1026     834   1
   8   6   2    -486     486   1
 -15   7   2    1245     468   1
 -14   7   2   14324    1183   1
 -13   7   2    5418     809   1
 -12   7   2    5999     722   1
 -11   7   2    5490     558   1
 -10   7   2   13411    1163   1
  -9   7   2    4623     511   1
  -8   7   2     -29     357   1
  -7   7   2   56383    2664   1
  -6   7   2   25830    1970   1
  -5   7   2  126324    5321   1
  -4   7   2   19398    4322   1
  -3   7   2   51710    2184   1
  -2   7   2    6196     664   1
  -1   7   2   71055    3023   1
   0   7   2   11960    1029   1
   1   7   2  136265    4012   1
   2   7   2   53715    2454   1
 -11   1   6   87855    2823  -2
   3   7   2   87855    2823   1
   4   7   2    1394     605   1
   5   7   2   11087     668   1
   6   7   2    -328     472   1
   7   7   2     605     505   1
 -15   8   2     703     458   1
 -14   8   2    6522    1253   1
 -13   8   2    -518     518   1
 -12   8   2    3554     625   1
 -11   8   2    1745     456   1
 -10   8   2    5998     573   1
  -9   8   2    3019     472   1
  -8   8   2   47272    1786   1
  -7   8   2   51123    1707   1
  -6   8   2    6623     836   1
  -5   8   2     976     409   1
  -6   2   8   56153    1723  -2
  -4   8   2   56153    1723   1
  -3   8   2  102556    3359   1
  -2   8   2    5158     490   1
  -1   8   2     211     451   1
   0   8   2    3360    1116   1
   1   8   2    7095     938   1
   2   8   2   90204    2900   1
   3   8   2   26106    1195   1
   4   8   2    8647    1179   1
   5   8   2    -468     468   1
   6   8   2     352     474   1
   7   8   2    -580     580   1
 -15   9   2    1324     476   1
 -14   9   2    1515     604   1
 -13   9   2   20596    1229   1
 -12   9   2     256    1131   1
 -11   9   2    3442     522   1
 -10   9   2     -15     817   1
  -9   9   2   15753     953   1
  -8   9   2    9946     646   1
  -7   9   2   28434    1405   1
  -6   9   2    4976     598   1
  -5   9   2   12251     631   1
  -4   9   2   20633     904   1
  -3   9   2     542     371   1
  -2   9   2    7895     594   1
  -1   9   2    9585     684   1
   0   9   2     455     853   1
   1   9   2    9720    1390   1
   2   9   2   24189    1143   1
   3   9   2   11010    1326   1
   4   9   2    1449     442   1
   5   9   2     197     461   1
   6   9   2   -1106    1151   1
 -15  10   2     604     449   1
 -14  10   2    1230     460   1
 -13  10   2    1208     481   1
 -12  10   2    -885     885   1
 -11  10   2    4027    1073   1
 -10  10   2    5850     835   1
  -9  10   2    8021     904   1
  -8  10   2   11578     789   1
  -7  10   2   10327    1436   1
  -6  10   2   34881    1499   1
  -5  10   2   63625    2390   1
  -4  10   2   20168     947   1
  -3  10   2   14607    1079   1
  -2  10   2    3763     582   1
  -1  10   2    1612     504   1
   0  10   2   24415    1416   1
   1  10   2   17655    1178   1
 -13   1   9   11264     880  -2
   2  10   2   11264     880   1
   3  10   2    2272     759   1
   4  10   2     987     474   1
   5  10   2     823     561   1
 -14  11   2     473     447   1
 -13  11   2    3908     467   1
 -12  11   2    -384     384   1
 -11  11   2    -683     686   1
 -10  11   2    5502    1159   1
  -9  11   2     734    1053   1
  -8  11   2    1533     455   1
  -7  11   2   65027    2499   1
  -6  11   2    5333     527   1
  -8   2  11    1338     569  -2
  -5  11   2    1338     569   1
  -4  11   2    5587     561   1
  -3  11   2    6660    1837   1
  -2  11   2    -605     605   1
  -1  11   2   22710    1635   1
   0  11   2     893     515   1
   1  11   2     713     495   1
   2  11   2    2984     509   1
   3  11   2     354     486   1
 -14  12   2    5076     665   1
 -13  12   2     104     380   1
 -12  12   2    2286     493   1
 -11  12   2    1040     498   1
 -10  12   2     -35     477   1
  -9  12   2   11575     900   1
  -8  12   2    3606     641   1
  -7  12   2    1245     520   1
  -6  12   2     463     522   1
  -5  12   2   16035     972   1
  -4  12   2   64934    4236   1
  -3  12   2   12153     862   1
  -2  12   2   25718    1291   1
  -1  12   2    1003     495   1
   0  12   2    -272     417   1
   1  12   2    -409     409   1
   2  12   2    -223     384   1
 -13  13   2    -413     413   1
 -12  13   2   27643    1396   1
 -11  13   2   16974    1308   1
 -10  13   2    7394     701   1
  -9  13   2    1242     486   1
  -8  13   2    4204     503   1
  -7  13   2      92     524   1
  -6  13   2    4882     568   1
  -5  13   2   32511    1500   1
  -4  13   2     302     435   1
  -3  13   2     544     418   1
  -2  13   2   10133     691   1
  -1  13   2    7434     637   1
   0  13   2    1473     411   1
   1  13   2    1796     673   1
 -12  14   2    2581     455   1
 -11  14   2     391    1081   1
 -10  14   2    2117    1054   1
  -9  14   2    -152     496   1
  -8  14   2     264     497   1
  -7  14   2     275     475   1
 -10   2  14    6182     626  -2
  -6  14   2    6182     626   1
  -5  14   2    -117     431   1
  -4  14   2     951     484   1
  -3  14   2    9920    1542   1
  -2  14   2   12007    1004   1
  -1  14   2    1672     503   1
 -10  15   2     891    1154   1
  -9  15   2    1170     472   1
  -8  15   2    -417     430   1
  -7  15   2    2177     388   1
  -6  15   2     783     439   1
  -5  15   2    2213     548   1
  -4  15   2     -27     553   1
   3 -16   3    1062     519   1
   4 -16   3     360     442   1
   5 -16   3     780     607   1
   6 -16   3    1206     373   1
   7 -16   3    3756     421   1
   8 -16   3    -104     417   1
   0 -15   3     155     376   1
   1 -15   3    3763     500   1
   2 -15   3    1040     459   1
   9   3 -15    4965     738  -2
   3 -15   3    4965     738   1
   4 -15   3    1598     572   1
   5 -15   3    1046     554   1
   6 -15   3    7349     624   1
   7 -15   3    -486     486   1
   8 -15   3     358     584   1
   9 -15   3       9     503   1
  10 -15   3    1419     485   1
  -2 -14   3    1422     503   1
  -1 -14   3    4893     956   1
   0 -14   3    6228     643   1
   1 -14   3       3     409   1
   2 -14   3    8517     758   1
   3 -14   3    4988     615   1
   4 -14   3    -469     469   1
   5 -14   3    7079     674   1
   6 -14   3    1294     489   1
   7 -14   3    6007     614   1
   8 -14   3     340     919   1
   9 -14   3    1392     571   1
  10 -14   3    2566     533   1
  11 -14   3    -186     441   1
  -4 -13   3    2475     495   1
  -3 -13   3    2960     777   1
  -2 -13   3     875     502   1
  -1 -13   3     852     434   1
   0 -13   3    -356     431   1
   1 -13   3     484     529   1
   2 -13   3    5989     543   1
   3 -13   3    3206     530   1
   4 -13   3   10008    1131   1
   5 -13   3   11943    1037   1
   6 -13   3    5696    2105   1
   7 -13   3   12336    1658   1
   8 -13   3    -118    2342   1
   9 -13   3    5835    1140   1
  10 -13   3    2432     481   1
  11 -13   3    7834     655   1
  12 -13   3     718     528   1
  -5 -12   3    4289     510   1
  -4 -12   3     407     418   1
  -3 -12   3    3277     451   1
  -2 -12   3   15000     824   1
  -1 -12   3     -10     403   1
   0 -12   3     824     842   1
   1 -12   3    -460     460   1
   7   3 -12    1947     455  -2
   2 -12   3    1947     455   1
   3 -12   3   13146     714   1
   4 -12   3    1739     755   1
   5 -12   3   34295    1685   1
   6 -12   3   12556    1066   1
   7 -12   3   20965    1294   1
   8 -12   3   54246    2252   1
   9 -12   3   28836    1537   1
  10 -12   3    3725     552   1
  11 -12   3     341     389   1
  12 -12   3    7871     973   1
  -6 -11   3    6452     643   1
  12   4 -10    1217     465  -2
  -5 -11   3    1217     465   1
  -4 -11   3    1364     504   1
  -3 -11   3    3067     565   1
  -2 -11   3    6158     592   1
  -1 -11   3     223     507   1
   0 -11   3   27620    1312   1
   1 -11   3   22028    1136   1
   2 -11   3    -188     481   1
   3 -11   3   32147    1263   1
   4 -11   3    -403     403   1
   5 -11   3    7222     575   1
   6 -11   3   28868    1214   1
   7 -11   3   69310    2390   1
   1   2 -12   24945    1131  -2
   8 -11   3   24945    1131   1
   9 -11   3   12868    1912   1
  10 -11   3     581     478   1
  11 -11   3     585     422   1
  12 -11   3     760     381   1
  13 -11   3     585     430   1
  -7 -10   3    8434     754   1
  -6 -10   3     700     518   1
  11   4  -9    4053     993  -2
  -5 -10   3    4053     993   1
  -4 -10   3     237    1711   1
  -3 -10   3    4612     695   1
  -2 -10   3    -195     541   1
  -1 -10   3     605     454   1
   0 -10   3     159     490   1
   1 -10   3    5262     533   1
   2 -10   3   34748    1275   1
   3 -10   3   10418     703   1
   4 -10   3   17779     772   1
   5 -10   3   11626     663   1
   6 -10   3   22647    1147   1
   7 -10   3   55990    2700   1
   8 -10   3    3733     706   1
   9 -10   3    1075     899   1
  10 -10   3   30922    1609   1
  11 -10   3    3376     521   1
  12 -10   3    -117     350   1
  13 -10   3     546     422   1
  -8  -9   3     976     485   1
  -7  -9   3    1298     522   1
  -6  -9   3    4246    1345   1
  -5  -9   3   12768    1255   1
  -4  -9   3     381     461   1
  -3  -9   3   25251    1369   1
  -2  -9   3   18889     924   1
  -1  -9   3   84165    2630   1
   0  -9   3   57164    2061   1
   5   3  -9   58504    2045  -2
   1  -9   3   58504    2045   1
   2  -9   3  362836    9516   1
   3  -9   3  217216    5210   1
   4  -9   3   88123    2473   1
   5  -9   3    3506     439   1
   6  -9   3   21882    1393   1
   7  -9   3    5326     759   1
   8  -9   3    1997     591   1
   9  -9   3   55047    2128   1
  10  -9   3     905     528   1
  11  -9   3    1416     443   1
  12  -9   3    7215     669   1
  13  -9   3      39     429   1
  -9  -8   3    -109     471   1
  -8  -8   3     516     530   1
  -7  -8   3    4662    2284   1
  10   4  -7     754    1208  -2
  -6  -8   3     754    1208   1
  -5  -8   3   10910     898   1
  -4  -8   3   20081     984   1
  -3  -8   3    -437     437   1
  -2  -8   3    5443     512   1
  -1  -8   3  100605    3310   1
   0  -8   3    3330     542   1
   1  -8   3  442056   13375   1
   2  -8   3    8765     746   1
   3  -8   3    7493     516   1
   4  -8   3    7456     482   1
   5  -8   3    5875     548   1
   6  -8   3   13883     788   1
  -1   2  -9    1800     433  -2
   7  -8   3    1800     433   1
   8  -8   3   44332    1791   1
   9  -8   3   31834    1593   1
  10  -8   3    1487     718   1
  11  -8   3   13210    1974   1
  12  -8   3    1486     473   1
  13  -8   3     233     399   1
 -10  -7   3     535     999   1
  -9  -7   3    1060     682   1
  -8  -7   3    -412     658   1
  -7  -7   3   38380    2012   1
   9   4  -6   65081    2797  -2
  -6  -7   3   65081    2797   1
  -5  -7   3     254     439   1
  -4  -7   3   15887     881   1
  -3  -7   3   12656     925   1
  -2  -7   3   67567    2614   1
  -1  -7   3    -142     514   1
   0  -7   3   40010    2288   1
   1  -7   3  387574   12947   1
   2  -7   3   44289    2024   1
   3  -7   3  210485    7290   1
   4  -7   3   10100     763   1
   5  -7   3   24416    1302   1
   6  -7   3   18538     928   1
  -2   2  -8    2952     493  -2
   7  -7   3    2952     493   1
   8  -7   3     753     434   1
   9  -7   3    8910     764   1
  10  -7   3    1215     527   1
  11  -7   3    4777     862   1
  12  -7   3    -233     452   1
  13  -7   3    1247     576   1
 -11  -6   3    1464     674   1
 -10  -6   3    1257     581   1
  -9  -6   3   -1174    1356   1
  -8  -6   3    1195     615   1
   9   4  -5   22758    1874  -2
  -7  -6   3   22758    1874   1
   8   4  -5  194198    6753  -2
  -6  -6   3  194198    6753   1
  -5  -6   3    3911     611   1
  -4  -6   3   33961    1715   1
  -3  -6   3    1525    1321   1
  -2  -6   3    6084    1465   1
  -1  -6   3  134782    4988   1
   3   3  -6  156181    5631  -2
   0  -6   3  156181    5631   1
   1  -6   3  283103   10686   1
   2  -6   3  114028    4876   1
   3  -6   3      24     561   1
   4  -6   3   26052    1752   1
   5  -6   3     792     590   1
   6  -6   3   46084    2399   1
   7  -6   3    1531     443   1
   8  -6   3    8118     649   1
   9  -6   3    -144     510   1
  10  -6   3    8810     685   1
  11  -6   3    3688     968   1
  12  -6   3    2228     649   1
  -8   1  -8    1716     503  -2
  13  -6   3    1716     503   1
 -11  -5   3     299     935   1
 -10  -5   3     241     624   1
  -9  -5   3    2509    1321   1
  -8  -5   3    -349     595   1
   8   4  -4    9786    1424  -2
  -7  -5   3    9786    1424   1
  -6  -5   3   87347    3844   1
  -5  -5   3   36679    1998   1
  -4  -5   3  445005   23537   1
  -3  -5   3   92706    6170   1
  -2  -5   3  190985    8662   1
  -1  -5   3    3218    1796   1
   2   3  -5  109365    5440  -2
   0  -5   3  109365    5440   1
   1  -5   3  313017   13601   1
   2  -5   3   28905    3066   1
   3  -5   3   45638    2397   1
   4  -5   3   45238    2501   1
   5  -5   3   30035    1954   1
  -3   2  -6   45043    2242  -2
   6  -5   3   45043    2242   1
   7  -5   3   11074     773   1
   8  -5   3     414     445   1
   9  -5   3    2505     608   1
  10  -5   3    3454     750   1
  11  -5   3    4929     656   1
  12  -5   3     -79     627   1
  13  -5   3    1928     503   1
 -12  -4   3    7692     939   1
 -11  -4   3     796     670   1
 -10  -4   3     301     940   1
  -9  -4   3   28051    2544   1
  -8  -4   3   20127    1375   1
   7   4  -3   14908    1130  -2
  -7  -4   3   14908    1130   1
  -6  -4   3   70395    3149   1
  -5  -4   3   55329    4323   1
  -4  -4   3   17922    4228   1
  -3  -4   3  285420   15217   1
  -2  -4   3    2167     768   1
   2   3  -4  438017   15925  -2
  -1  -4   3  438017   15925   1
   0  -4   3  605738   25145   1
   1  -4   3 1136308   46545   1
   2  -4   3  904528   37328   1
   3  -4   3  176282    8347   1
   4  -4   3  306701   13149   1
   5  -4   3     592     783   1
  -4   2  -5  175079    6009  -2
   6  -4   3  175079    6009   1
   7  -4   3     139     377   1
   8  -4   3   26950    1397   1
   9  -4   3    1250     465   1
  10  -4   3   61436    3505   1
  11  -4   3     462     735   1
  -9   1  -6    4141    1122  -2
  12  -4   3    4141    1122   1
  13  -4   3    1486     449   1
 -13  -3   3    1160     823   1
 -12  -3   3    3981     712   1
 -11  -3   3    2041     703   1
 -10  -3   3    9179     940   1
  -9  -3   3    2363     730   1
   7   4  -2    8655     992  -2
  -8  -3   3    8655     992   1
   6   4  -2  175966    7395  -2
  -7  -3   3  175966    7395   1
  -6  -3   3  111006    5241   1
  -5  -3   3  502662   25988   1
  -4  -3   3  216610   11733   1
  -3  -3   3  311620   16223   1
  -2  -3   3    2932     658   1
   1   3  -3  565020   23308  -2
  -1  -3   3  565020   23308   1
   0  -3   3  573955   23704   1
   1  -3   3  821138   33757   1
   2  -3   3  390740   16569   1
   3  -3   3  334958   14444   1
   4  -3   3  216932    8315   1
  -4   2  -4  268110   11761  -2
   5  -3   3  268110   11761   1
  -5   2  -4   50017    1852  -2
   6  -3   3   50017    1852   1
   7  -3   3  113293    3406   1
   8  -3   3  240662    6833   1
   9  -3   3   19813    2244   1
  10  -3   3    1476    1513   1
  11  -3   3     745     538   1
 -10   1  -5    -428     428  -2
  12  -3   3    -428     428   1
 -13  -2   3    3480     665   1
 -12  -2   3    -583     583   1
 -11  -2   3    1954     822   1
 -10  -2   3    4775     801   1
  -9  -2   3   37393    2155   1
   6   4  -1  117553    4662  -2
  -8  -2   3  117553    4662   1
  -7  -2   3   89566    4279   1
  -6  -2   3   67049    7446   1
  -5  -2   3  256036   20092   1
  -4  -2   3  617540   31157   1
  -3  -2   3  281392   14558   1
  -2  -2   3   68957   12871   1
   0   3  -2 1849927   91700  -2
  -1  -2   3 1849927   91700   1
   0  -2   3   60688    5388   1
   1  -2   3   72291    3855   1
   2  -2   3   79384    4936   1
   3  -2   3     -92     964   1
   4  -2   3  358492   15537   1
  -5   2  -3    2298     581  -2
   5  -2   3    2298     581   1
   6  -2   3   17711    1097   1
   7  -2   3   11620     870   1
   8  -2   3   13950     971   1
   9  -2   3  100670    3178   1
  10  -2   3    3297     709   1
  11  -2   3     830     572   1
 -11   1  -4    1003     521  -2
  12  -2   3    1003     521   1
 -14  -1   3     666     917   1
 -13  -1   3    3255     926   1
 -12  -1   3   17719    1882   1
 -11  -1   3    7952     942   1
 -10  -1   3   26675    1543   1
  -9  -1   3    1921     644   1
   5   4   0  139127    5427  -2
  -8  -1   3  139127    5427   1
  -7  -1   3  241257   19494   1
  -6  -1   3   60838    6735   1
  -5  -1   3  126353   10663   1
  -4  -1   3  713519   51073   1
  -3  -1   3  380967   27575   1
  -2  -1   3  717667   25265   1
  -1  -1   3    5160     785   1
   0  -1   3    4272     837   1
   1  -1   3  392581   20160   1
   2  -1   3   67130    4418   1
   3  -1   3   79284    7408   1
   4  -1   3   54963    3024   1
  -6   2  -2   23643    2170  -2
   5  -1   3   23643    2170   1
   6  -1   3   28145    2851   1
   7  -1   3   49185    1740   1
   8  -1   3  109318    3720   1
   9  -1   3   43647    2744   1
  10  -1   3    2376     628   1
 -11   1  -3     782     574  -2
  11  -1   3     782     574   1
 -12   1  -3    1128     449  -2
  12  -1   3    1128     449   1
 -14   0   3    2020     618   1
 -13   0   3     684     737   1
 -12   0   3    1793     698   1
 -11   0   3    1734     755   1
 -10   0   3    5079    1004   1
  -9   0   3   12775    1049   1
  -8   0   3   31793    1946   1
  -7   0   3  445958   33450   1
  -6   0   3    1983    1759   1
  -5   0   3  127214   10402   1
  -4   0   3  647453   34626   1
  -3   0   3  740885   37013   1
  -1   3   0 1126179   55943  -2
  -2   0   3 1126179   55943   1
  -1   0   3   48566    4452   1
   0   0   3  329427   16985   1
   1   0   3  618411   31298   1
   2   0   3  157357   11805   1
   3   0   3   73264    5104   1
  -6   2  -1   19988    2077  -2
   4   0   3   19988    2077   1
  -7   2  -1   78189    2828  -2
   5   0   3   78189    2828   1
   6   0   3    6117     576   1
   7   0   3   88482    2803   1
   8   0   3    6204     720   1
   9   0   3    2386    1544   1
  10   0   3    1175     825   1
 -12   1  -2    5694    1497  -2
  11   0   3    5694    1497   1
 -14   1   3     150     748   1
 -13   1   3    9367    1156   1
 -12   1   3     987     967   1
 -11   1   3    7523     945   1
 -10   1   3    3776     812   1
   4   4   2   66000    2656  -2
  -9   1   3   66000    2656   1
  -8   1   3     -88     794   1
  -7   1   3   47237    3776   1
  -6   1   3  123924    7140   1
  -5   1   3  598839   24567   1
  -4   1   3   20862    1705   1
  -3   1   3  678411   27614   1
  -2   1   3  661735   47069   1
  -1   1   3  201254   10675   1
   0   1   3   29072    3480   1
   1   1   3  157793    8836   1
   2   1   3     806    1721   1
   3   1   3   54962    3034   1
  -7   2   0  253617   13357  -2
   4   1   3  253617   13357   1
   5   1   3    5113     664   1
   6   1   3   44989    1670   1
   7   1   3    4278     841   1
   8   1   3   11500     868   1
   9   1   3     399     751   1
  10   1   3    3688     606   1
 -13   1  -1    2375     527  -2
  11   1   3    2375     527   1
 -15   2   3     524     673   1
 -14   2   3     973     973   1
 -13   2   3     774     809   1
 -12   2   3    8465    2002   1
 -11   2   3    5530    1275   1
 -10   2   3   47228    3737   1
   3   4   3   19453    2821  -2
  -9   2   3   19453    2821   1
  -8   2   3   30615    1996   1
  -7   2   3  168232    7719   1
  -6   2   3   96316    4613   1
  -5   2   3  338051   14055   1
  -4   2   3  162966    8677   1
  -3   2   3  251193   13162   1
  -2   2   3  730824   36828   1
  -1   2   3   23899    2298   1
   0   2   3    9824    3311   1
   1   2   3    1989    1144   1
   2   2   3   66030    3116   1
   3   2   3  830230   41747   1
  -8   2   1  192651    6353  -2
   4   2   3  192651    6353   1
   5   2   3     212     526   1
   6   2   3    1588     536   1
   7   2   3    5439     596   1
   8   2   3     381    1099   1
   9   2   3    5600     967   1
 -13   1   0     600     455  -2
  10   2   3     600     455   1
 -15   3   3     150     636   1
 -14   3   3    1010     935   1
 -13   3   3     561    1066   1
 -12   3   3   24409    1944   1
 -11   3   3   26725    1942   1
 -10   3   3    4448     866   1
  -9   3   3     191     854   1
  -8   3   3   18715    1768   1
  -7   3   3    1006    1103   1
  -6   3   3    1442    1025   1
  -5   3   3  428394   17821   1
  -4   3   3     879     646   1
  -3   3   3   77299    4841  -2
  -3   3   3   77299    4841   1
  -2   3   3  545248   27872   1
  -1   3   3   88645    4410   1
   0   3   3    1231     934   1
   1   3   3  385299   16262   1
   2   3   3   57553    2927   1
   3   3   3    2160     478   1
   4   3   3    2351     456   1
   5   3   3    1713     772   1
   6   3   3    9299    1007   1
   7   3   3   47646    1791   1
   8   3   3     487    1265   1
   9   3   3    4415     626   1
 -14   1   1     321     447  -2
  10   3   3     321     447   1
 -15   4   3    -224     673   1
 -14   4   3    -184     530   1
 -13   4   3    6623     878   1
 -12   4   3     540     767   1
 -11   4   3    3557    1332   1
   2   4   5   14504    1252  -2
 -10   4   3   14504    1252   1
  -9   4   3    1273     503   1
  -8   4   3  236291    9983   1
  -7   4   3   41146    3405   1
  -6   4   3    7310    1251   1
  -5   4   3     135     762   1
  -4   4   3  108743    5341   1
  -3   4   3    7333    2282   1
  -2   4   3  106989    6626   1
  -1   4   3   19933    1804   1
   0   4   3    -113     772   1
   1   4   3      24     543   1
   2   4   3   28236    1609   1
  -9   2   3   50272    1812  -2
   3   4   3   50272    1812   1
   4   4   3    3634     505   1
   5   4   3    1597     510   1
   6   4   3   46494    1592   1
   7   4   3   11620    1596   1
   8   4   3    1200     483   1
   9   4   3     358     534   1
 -15   5   3    2993     566   1
 -14   5   3     851     879   1
 -13   5   3    1796     636   1
 -12   5   3    3914     991   1
 -11   5   3   14052    1619   1
 -10   5   3     978     753   1
  -9   5   3  380569   13909   1
  -8   5   3      85     518   1
  -7   5   3   19885    1438   1
  -6   5   3   30999    1774   1
  -5   5   3   22543    1493   1
  -4   5   3  296595   11028   1
  -3   5   3     625     562   1
  -2   5   3   89672    3698   1
  -1   5   3   96551    4172   1
   0   5   3    4542     785   1
   1   5   3   13394    1038   1
   2   5   3     187    1043   1
 -10   2   4   13623     796  -2
   3   5   3   13623     796   1
   4   5   3    1833     597   1
   5   5   3   41486    1488   1
   6   5   3   17054    1304   1
   7   5   3    1531     538   1
   8   5   3    1194     617   1
 -15   6   3    5350     973   1
 -14   6   3    3880     664   1
 -13   6   3    6949     886   1
 -12   6   3    9908     992   1
 -11   6   3   26103    1354   1
 -10   6   3    1190     430   1
  -9   6   3  429932   12643   1
  -8   6   3   98908    4099   1
  -7   6   3    2775     553   1
  -6   6   3  124492    5158   1
  -5   6   3   11593    1084   1
  -5   3   6  199556    7571  -2
  -4   6   3  199556    7571   1
  -3   6   3  176291    6794   1
  -2   6   3    3014     551   1
  -1   6   3   10370    1057   1
   0   6   3    3687     600   1
   1   6   3   31972    1351   1
   2   6   3   60666    2040   1
   3   6   3   74787    2544   1
   4   6   3    5474     607   1
   5   6   3    8452    1215   1
   6   6   3     591     463   1
   7   6   3    1224     467   1
   8   6   3    -486     486   1
 -15   7   3    8546     815   1
 -14   7   3    -292     470   1
 -13   7   3     853     692   1
 -12   7   3  100399    4100   1
 -11   7   3    2522     481   1
 -10   7   3   76675    3114   1
  -9   7   3   55893    2032   1
  -8   7   3     365     382   1
  -7   7   3   23348    1070   1
  -6   7   3   29472    1368   1
  -5   7   3   44269    2036   1
  -4   7   3   81415    2705   1
  -3   7   3  149383    4680   1
  -2   7   3   37346    1539   1
  -1   7   3    8914    1096   1
   0   7   3   52338    1785   1
   1   7   3    4451    1100   1
   2   7   3   73510    2797   1
   3   7   3    6226    1027   1
   4   7   3    4850     734   1
   5   7   3     454     430   1
   6   7   3    1114     697   1
   7   7   3     153     491   1
 -15   8   3    -208     449   1
 -14   8   3    -280     484   1
 -13   8   3      54     486   1
 -12   8   3   77568    3947   1
 -11   8   3   16547     969   1
 -10   8   3    9211     700   1
  -9   8   3   29376    1451   1
  -8   8   3     333     417   1
  -7   8   3   61190    1991   1
  -6   8   3    5951     527   1
  -5   8   3   22410     956   1
  -4   8   3   58354    1775   1
  -3   8   3   57672    1811   1
  -2   8   3   26420    1109   1
  -1   8   3    -188     403   1
   0   8   3    1707     657   1
   1   8   3   22943    1432   1
 -12   2   7   26397    1328  -2
   2   8   3   26397    1328   1
   3   8   3   24252    1237   1
   4   8   3    5238     612   1
   5   8   3    1158     462   1
   6   8   3    1769     561   1
 -15   9   3   11863     975   1
 -14   9   3    3747     569   1
 -13   9   3   70273    3385   1
 -12   9   3   13495    1769   1
 -11   9   3   20647    2101   1
 -10   9   3    1221     455   1
  -9   9   3    1534     481   1
  -8   9   3    2905     452   1
  -7   9   3   31265    1356   1
  -6   9   3   13093     728   1
  -7   3   9   11171     796  -2
  -5   9   3   11171     796   1
  -4   9   3   11006     594   1
  -3   9   3    -421     421   1
  -2   9   3    4492     890   1
  -1   9   3  103882    3750   1
   0   9   3   61063    2834   1
   1   9   3   37532    1911   1
   2   9   3    2763     562   1
   3   9   3    6629    1102   1
   4   9   3    5053    1043   1
   5   9   3     -87     467   1
 -15  10   3   12084    1033   1
 -14  10   3    2608     501   1
 -13  10   3     426     455   1
 -12  10   3     814     448   1
 -11  10   3     226     685   1
 -10  10   3   10286     776   1
  -9  10   3    4688    1329   1
  -8  10   3    5998     565   1
  -7  10   3    6960    1117   1
  -6  10   3    5681     746   1
  -5  10   3    3677     788   1
  -4  10   3   20522    1579   1
  -3  10   3    -364     435   1
  -2  10   3     287     859   1
  -1  10   3    1746     520   1
   0  10   3   19527    1369   1
   1  10   3    4130     605   1
   2  10   3     -65     469   1
   3  10   3     115     415   1
   4  10   3       5     421   1
 -14  11   3    -350     580   1
 -13  11   3    7853     696   1
 -12  11   3    3999     589   1
 -11  11   3     729     610   1
 -10  11   3   24073    1430   1
  -9  11   3    5589     674   1
  -8  11   3     154     466   1
  -7  11   3    3485     562   1
  -6  11   3   35028    2795   1
  -5  11   3    3369     535   1
  -4  11   3    3599    1280   1
  -3  11   3   10918    1398   1
  -2  11   3    2170    1026   1
  -1  11   3    -521     838   1
   0  11   3      -9     456   1
   1  11   3     229     696   1
   2  11   3    -543     543   1
   3  11   3     786     561   1
 -14  12   3     887     494   1
 -13  12   3     331     385   1
 -12  12   3    1112     474   1
 -11  12   3   23025    1329   1
 -10  12   3   38750    1950   1
  -9  12   3     870     701   1
  -8  12   3    3638     493   1
  -7  12   3   13930    1467   1
  -9   3  12   15314    1901  -2
  -6  12   3   15314    1901   1
  -5  12   3      54    1810   1
  -4  12   3     362     481   1
  -3  12   3    -383     383   1
  -2  12   3    3302     772   1
  -1  12   3       1     433   1
   0  12   3     734     462   1
   1  12   3     570     371   1
 -13  13   3    2156     450   1
 -12  13   3   19998    1222   1
 -11  13   3   38099    1829   1
 -10  13   3   17408    1112   1
  -9  13   3      -9     567   1
  -8  13   3    2159     475   1
  -7  13   3    1515     481   1
  -6  13   3   15146    1080   1
  -5  13   3     507     451   1
  -4  13   3     442     440   1
  -3  13   3    5535     670   1
  -2  13   3    5650    1356   1
  -1  13   3    -268     431   1
 -12  14   3    6114    1497   1
 -11  14   3    6098    1305   1
 -10  14   3     522     554   1
  -9  14   3     543     503   1
  -8  14   3    -144     405   1
  -7  14   3    1101     416   1
  -6  14   3    9193     696   1
  -5  14   3     -35     378   1
  -4  14   3    -295     423   1
  -3  14   3    4626     575   1
  -9  15   3     337     429   1
  -8  15   3     846     459   1
 -11   3  15     -40     361  -2
  -7  15   3     -40     361   1
  -6  15   3     108     417   1
   2 -16   4    -458     458   1
   3 -16   4    2993     599   1
   4 -16   4    -443     443   1
   5 -16   4     464     444   1
   6 -16   4     338     377   1
   7 -16   4    4753     547   1
  -1 -15   4     110     394   1
   0 -15   4    -385     385   1
   1 -15   4    2861     560   1
   2 -15   4    -303     437   1
   3 -15   4     355     973   1
   4 -15   4    5372     568   1
   5 -15   4    3011     531   1
   6 -15   4    1482     510   1
   7 -15   4    5359     621   1
   8 -15   4    -538     623   1
   9 -15   4    6286     682   1
  -3 -14   4    3257     469   1
  -2 -14   4    -124     650   1
  -1 -14   4     523     439   1
   0 -14   4    1713     428   1
   1 -14   4    1469     507   1
   8   4 -14    2661     532  -2
   2 -14   4    2661     532   1
   3 -14   4    6210     516   1
   4 -14   4    4952     526   1
   5 -14   4   10949    1203   1
   6 -14   4    8171     694   1
   7 -14   4    4023     788   1
   8 -14   4    4781     552   1
   9 -14   4    -303     478   1
  10 -14   4    -262     449   1
  -4 -13   4     852     584   1
  -3 -13   4     -27     423   1
  -2 -13   4   13347    1010   1
  -1 -13   4    2429     503   1
   0 -13   4   17873    1133   1
   1 -13   4     234    1750   1
   2 -13   4   13971     886   1
   3 -13   4    6234    1087   1
   4 -13   4     698    2381   1
   5 -13   4    2232    1602   1
   6 -13   4    3118    5006   1
   7 -13   4     434    1009   1
   2   3 -14    4375     477  -2
   8 -13   4    4375     477   1
   9 -13   4    6364     745   1
  10 -13   4    2889     494   1
  11 -13   4    -340     340   1
  -6 -12   4     145     411   1
  -5 -12   4    4262     524   1
  -4 -12   4    -391     680   1
  -3 -12   4    1193     437   1
  -2 -12   4    -274     682   1
  -1 -12   4     666     597   1
   0 -12   4    5631     626   1
   1 -12   4    2274     688   1
   2 -12   4   42279    1500   1
   3 -12   4   21793    1398   1
   4 -12   4    -470     626   1
   5 -12   4   54961    2567   1
   6 -12   4    2846     808   1
   7 -12   4   15056    1432   1
   8 -12   4   11520    1063   1
   9 -12   4    2415     683   1
  10 -12   4     821     423   1
  11 -12   4     673     399   1
  12 -12   4    1073     404   1
  -7 -11   4    6053     598   1
  -6 -11   4    1673     511   1
  -5 -11   4    8173     699   1
  -4 -11   4    -339     744   1
  -3 -11   4   20456    1433   1
  -2 -11   4    2711     644   1
  -1 -11   4    7255     630   1
   0 -11   4   10660     819   1
   6   4 -11   18886    2171  -2
   1 -11   4   18886    2171   1
   2 -11   4   43562    1560   1
   3 -11   4   12453     836   1
   4 -11   4   22022    1382   1
   5 -11   4   30375    1217   1
   6 -11   4   24969    1527   1
   7 -11   4   14093    4771   1
   8 -11   4    3734     644   1
   9 -11   4   39912    3224   1
  10 -11   4    3382     564   1
  11 -11   4    4862     582   1
  12 -11   4     850     436   1
  -8 -10   4    1282     429   1
  -7 -10   4    6603    1027   1
  11   5  -9    2506     593  -2
  -6 -10   4    2506     593   1
  -5 -10   4     307    1146   1
  -4 -10   4    1491     799   1
  -3 -10   4    2533     708   1
  -2 -10   4   32072    1355   1
  -1 -10   4   75191    2436   1
   0 -10   4      65     423   1
   1 -10   4    4554     851   1
   2 -10   4   48317    1637   1
   3 -10   4    2979     488   1
   4 -10   4   11843     741   1
   5 -10   4    3367     714   1
   6 -10   4   31143    1357   1
   0   3 -11   28552    1248  -2
   7 -10   4   28552    1248   1
   8 -10   4    5665     673   1
   9 -10   4   89961    5450   1
  10 -10   4    2286    1717   1
  11 -10   4     -92     417   1
  12 -10   4      15     436   1
  -9  -9   4     748     556   1
  -8  -9   4    4750     643   1
  -7  -9   4    -511     511   1
  10   5  -8    -531     531  -2
  -6  -9   4    -531     531   1
  -5  -9   4     436     444   1
  -4  -9   4    3045     511   1
  -3  -9   4    3639     580   1
  -2  -9   4    9119     631   1
  -1  -9   4   16890    1040   1
   0  -9   4   22781    1079   1
   1  -9   4   32143    2102   1
   2  -9   4   16459     790   1
   3  -9   4   86212    2484   1
   4  -9   4     511     325   1
   5  -9   4   14505    1035   1
   6  -9   4    1778     730   1
  -1   3 -10    6003    1844  -2
   7  -9   4    6003    1844   1
   8  -9   4    2312    1072   1
   9  -9   4   10160    1138   1
  10  -9   4   21508    2504   1
  11  -9   4    5162     541   1
  12  -9   4    6204     598   1
 -10  -8   4    1285     566   1
  -9  -8   4    2257     545   1
  -8  -8   4    4340     656   1
  10   5  -7    2329    2209  -2
  -7  -8   4    2329    2209   1
  -6  -8   4   17422    1200   1
  -5  -8   4    3673     636   1
  -4  -8   4   10460     796   1
  -3  -8   4   33663    1607   1
  -2  -8   4    6239     548   1
  -1  -8   4   55161    2133   1
   4   4  -8  101817    3322  -2
   0  -8   4  101817    3322   1
   1  -8   4  234471    6809   1
   2  -8   4   87324    2555   1
   3  -8   4   32239    1186   1
   4  -8   4   27675    1052   1
   5  -8   4  147463    4113   1
   6  -8   4   19078     957   1
   7  -8   4   20360     987   1
   8  -8   4   13681     857   1
   9  -8   4    1195     836   1
  10  -8   4   17289     988   1
  11  -8   4   16321    1228   1
  12  -8   4     245     399   1
 -10  -7   4     871     580   1
  -9  -7   4    5666     705   1
  -8  -7   4     274     585   1
   9   5  -6    8871    1616  -2
  -7  -7   4    8871    1616   1
  -6  -7   4   23865    1365   1
  -5  -7   4   15955    1339   1
  -4  -7   4    8676     645   1
  -3  -7   4   39491    1563   1
  -2  -7   4  124216    5033   1
  -1  -7   4     307     557   1
   3   4  -7  610067   19926  -2
   0  -7   4  610067   19926   1
   1  -7   4 1060081   37897   1
   2  -7   4    9460     845   1
   3  -7   4    3508     611   1
   4  -7   4  155169    4253   1
   5  -7   4   60285    2085   1
  -2   3  -8   26020    1184  -2
   6  -7   4   26020    1184   1
   7  -7   4    1279     469   1
   8  -7   4    2555     643   1
   9  -7   4     823     473   1
  10  -7   4    2328     803   1
  11  -7   4    8586    1091   1
  12  -7   4     669     429   1
 -11  -6   4     977     628   1
 -10  -6   4    8014    1004   1
  -9  -6   4   26951    2214   1
  -8  -6   4    1419     639   1
   8   5  -5   19664    1356  -2
  -7  -6   4   19664    1356   1
  -6  -6   4     253     543   1
  -5  -6   4    8851     641   1
  -4  -6   4    1185     480   1
  -3  -6   4  179192    8169   1
  -2  -6   4     479    1098   1
   3   4  -6   11338    1460  -2
  -1  -6   4   11338    1460   1
   0  -6   4   12559    1347   1
   1  -6   4  166637    8260   1
   2  -6   4    -290     521   1
   3  -6   4   55120    2737   1
   4  -6   4   59700    3112   1
   5  -6   4   17359     999   1
  -3   3  -7     526     401  -2
   6  -6   4     526     401   1
   7  -6   4    2029     498   1
   8  -6   4    3252     540   1
   9  -6   4    8394     745   1
  10  -6   4   22763    1664   1
  11  -6   4   14487    1127   1
  12  -6   4    2859     484   1
 -12  -5   4    4460     777   1
 -11  -5   4     668     735   1
 -10  -5   4    9017    1534   1
  -9  -5   4     347    1291   1
   8   5  -4    -829     845  -2
  -8  -5   4    -829     845   1
   7   5  -4   19522    1889  -2
  -7  -5   4   19522    1889   1
  -6  -5   4     884     662   1
  -5  -5   4  260579    9819   1
  -4  -5   4   51533    4235   1
  -3  -5   4  110379    7008   1
  -2  -5   4   76029    3699   1
   2   4  -5  315546   11911  -2
  -1  -5   4  315546   11911   1
   0  -5   4    5350    2058   1
   1  -5   4    6507    1479   1
   2  -5   4  209984    8174   1
   3  -5   4  119036    5121   1
   4  -5   4     769     608   1
  -3   3  -6    6232    1719  -2
   5  -5   4    6232    1719   1
  -4   3  -6   15609    2051  -2
   6  -5   4   15609    2051   1
   7  -5   4     724     428   1
   8  -5   4   18990    1054   1
   9  -5   4  129094    4310   1
  10  -5   4    7217     792   1
  11  -5   4    2828     581   1
  -9   2  -7    1927     471  -2
  12  -5   4    1927     471   1
 -12  -4   4     939     792   1
 -11  -4   4    1671     675   1
 -10  -4   4    1228    1273   1
  -9  -4   4    1695     692   1
   7   5  -3    2519    1113  -2
  -8  -4   4    2519    1113   1
  -7  -4   4   30467    2479   1
  -6  -4   4  346089   12853   1
  -5  -4   4   16879    4415   1
  -4  -4   4   74345    7745   1
  -3  -4   4  443062   23026   1
   2   4  -4  632427   22801  -2
  -2  -4   4  632427   22801   1
   1   4  -4   34673    2491  -2
  -1  -4   4   34673    2491   1
   0  -4   4    4309    1038   1
   1  -4   4   84894    4557   1
   2  -4   4     250     978   1
   3  -4   4   55012    2780   1
   4  -4   4  271020   10398   1
  -4   3  -5    8966     986  -2
   5  -4   4    8966     986   1
   6  -4   4    5088     522   1
   7  -4   4     666     411   1
   8  -4   4   28403    1676   1
   9  -4   4   12696    1818   1
  10  -4   4    1085     664   1
  11  -4   4     766     542   1
 -10   2  -6     316     467  -2
  12  -4   4     316     467   1
 -13  -3   4     -95     515   1
 -12  -3   4    1290     610   1
 -11  -3   4    6994    1013   1
 -10  -3   4   49110    2475   1
  -9  -3   4   13621    1383   1
   6   5  -2   77920    3295  -2
  -8  -3   4   77920    3295   1
  -7  -3   4   42899    2417   1
  -6  -3   4   19905    3742   1
  -5  -3   4   71265    4747   1
  -4  -3   4  148124    8397   1
  -3  -3   4   14111    1983   1
   1   4  -3  183711   13844  -2
  -2  -3   4  183711   13844   1
  -1  -3   4    6548   11374   1
   0  -3   4   51095   11929   1
   1  -3   4  792170   32756   1
   2  -3   4   30863    2562   1
   3  -3   4   18529    1365   1
   4  -3   4    -175     509   1
  -5   3  -4   38773    1726  -2
   5  -3   4   38773    1726   1
   6  -3   4     893     416   1
   7  -3   4   10802     689   1
   8  -3   4     681     499   1
   9  -3   4    1315    1113   1
  10  -3   4    1102    1885   1
 -10   2  -5    3861     606  -2
  11  -3   4    3861     606   1
  12  -3   4     106     524   1
 -13  -2   4    2420     594   1
 -12  -2   4     385     616   1
 -11  -2   4   16255    1724   1
 -10  -2   4    1591    1181   1
   6   5  -1    1031     664  -2
  -9  -2   4    1031     664   1
  -8  -2   4    7833     843   1
  -7  -2   4    -232     665   1
  -6  -2   4   52794    6436   1
  -5  -2   4   70304    7146   1
  -4  -2   4   41238    2976   1
  -3  -2   4  156126    8529   1
   0   4  -2  344533   14416  -2
  -2  -2   4  344533   14416   1
  -1  -2   4  221375   10630   1
   0  -2   4   38220    2486   1
   1  -2   4  577580   24093   1
   2  -2   4   43987    4521   1
   3  -2   4   33634    2023   1
  -5   3  -3  165053    6654  -2
   4  -2   4  165053    6654   1
  -6   3  -3   26006    2043  -2
   5  -2   4   26006    2043   1
   6  -2   4   27026    1282   1
   7  -2   4   27214    2635   1
   8  -2   4   33414    1365   1
   9  -2   4    8268    1224   1
  10  -2   4     402     526   1
 -11   2  -4     113     544  -2
  11  -2   4     113     544   1
 -14  -1   4     596     673   1
 -13  -1   4    -175     551   1
 -12  -1   4    3128     744   1
 -11  -1   4     800     815   1
 -10  -1   4   13683    1108   1
   5   5   0    8028     875  -2
  -9  -1   4    8028     875   1
  -8  -1   4   15485    1087   1
  -7  -1   4    2731    2058   1
  -6  -1   4   34198    5463   1
  -5  -1   4   51073    5463   1
  -4  -1   4  133537   10663   1
  -3  -1   4  820961   41101   1
  -2  -1   4  355990   18107   1
  -1  -1   4  127280    5883   1
   0  -1   4   37878    3004   1
   1  -1   4   66260    4562   1
   2  -1   4  520818   26907   1
   3  -1   4  199008    8880   1
  -6   3  -2   58945    5575  -2
   4  -1   4   58945    5575   1
   5  -1   4   18354    1381   1
   6  -1   4   17337     941   1
   7  -1   4   15090     872   1
   8  -1   4    7027     642   1
   9  -1   4   10439    1355   1
  10  -1   4    -264     483   1
 -12   2  -3    1371     485  -2
  11  -1   4    1371     485   1
 -14   0   4    3340     692   1
 -13   0   4    3305     726   1
 -12   0   4   17712    1302   1
 -11   0   4   37236    2083   1
 -10   0   4    4918     758   1
   4   5   1   42841    1945  -2
  -9   0   4   42841    1945   1
  -8   0   4   15429    1480   1
  -7   0   4    1908    1721   1
  -6   0   4  126989   10701   1
  -5   0   4   21935    2014   1
  -4   0   4 2338199  115789   1
  -3   0   4 1020413   41425   1
  -2   0   4 3649545  180423   1
  -1   0   4   40377    3092   1
   0   0   4   62484    5912   1
   1   0   4  238458   12936   1
   2   0   4   54364    3042   1
   3   0   4   26427    1823   1
  -7   3  -1   13290     938  -2
   4   0   4   13290     938   1
   5   0   4    2281     578   1
   6   0   4    -286     468   1
   7   0   4   16659     895   1
   8   0   4    -116     803   1
   9   0   4       6     775   1
 -12   2  -2    -237     503  -2
  10   0   4    -237     503   1
  11   0   4    1427     449   1
 -15   1   4     187     599   1
 -14   1   4    1451     711   1
 -13   1   4     120     755   1
 -12   1   4    1515     768   1
 -11   1   4   21122    1446   1
 -10   1   4   16851    1204   1
  -9   1   4      21     627   1
  -8   1   4     481     796   1
  -7   1   4  114718    5394   1
  -6   1   4  109331    6274   1
  -5   1   4    7422    1255   1
  -4   1   4  627016   25677   1
  -2   4   1  153891   11936  -2
  -3   1   4  153891   11936   1
  -2   1   4  131980    7460   1
  -1   1   4   14438    1942   1
   0   1   4  394543   20583   1
   1   1   4   65895    4836   1
   2   1   4   43509    2781   1
   3   1   4    1683    1226   1
   4   1   4    5715    1010   1
   5   1   4    3677     687   1
   6   1   4    7264     680   1
   7   1   4   13691     819   1
   8   1   4    7304    2107   1
   9   1   4     465     458   1
 -13   2  -1    2978     992  -2
  10   1   4    2978     992   1
 -15   2   4     412     711   1
 -14   2   4   29671    2806   1
 -13   2   4    7187    1124   1
 -12   2   4   33652    2354   1
 -11   2   4   21103    1798   1
   3   5   3   42290    3980  -2
 -10   2   4   42290    3980   1
  -9   2   4  122260    7046   1
  -8   2   4   25246    1806   1
  -7   2   4   99686    5891   1
  -6   2   4   37406    2870   1
  -5   2   4  558586   59285   1
  -4   2   4   72058    8699   1
  -3   2   4  195144   10595   1
  -2   2   4     409     908   1
  -1   2   4     861     996   1
   0   2   4  625217   45385   1
   1   2   4   65272    5112   1
   2   2   4  270672   11864   1
  -8   3   1  408956   14684  -2
   3   2   4  408956   14684   1
   4   2   4   24159    1142   1
   5   2   4   18165    1051   1
   6   2   4    8521     778   1
   7   2   4     184     764   1
   8   2   4    3558     620   1
   9   2   4     207     566   1
  10   2   4     148     404   1
 -14   3   4       0     898   1
 -13   3   4   18034    2245   1
 -12   3   4    8554    1946   1
 -11   3   4    -863     863   1
 -10   3   4     947    2750   1
  -9   3   4    2021     862   1
  -8   3   4   24897    1926   1
  -7   3   4    2657    1384   1
  -6   3   4  218059   16800   1
  -5   3   4  124788   13844   1
  -4   3   4  214804   16426   1
  -3   3   4   40252    3447   1
  -2   3   4    2308    1293   1
  -1   3   4  121376    5812   1
   0   3   4   24967    4789   1
   1   3   4     933    1596   1
   2   3   4   30307    2452   1
  -9   3   2   76666    4490  -2
   3   3   4   76666    4490   1
   4   3   4   25027    1151   1
   5   3   4  142069    4934   1
   6   3   4   28145    1255   1
   7   3   4    8299     915   1
   8   3   4    5430     767   1
   9   3   4    2625     565   1
 -15   4   4   10215    1571   1
 -14   4   4    6388    1646   1
 -13   4   4   16935    1375   1
 -12   4   4   25321    1852   1
 -11   4   4   39626    2514   1
 -10   4   4    5650     774   1
  -9   4   4   58306    2691   1
  -8   4   4  197039    7352   1
  -7   4   4   69463    3405   1
  -6   4   4    7356    1334   1
  -5   4   4   99569    4763   1
  -4   4   4   22788    2284  -2
  -4   4   4   22788    2284   1
  -3   4   4    1543     597   1
  -2   4   4  384442   13978   1
  -1   4   4    2959     996   1
   0   4   4  123322    6994   1
   1   4   4    5693     665   1
   2   4   4   20505    1021   1
   3   4   4   20002     982   1
   4   4   4    4973     585   1
   5   4   4   11843     820   1
   6   4   4   18094    1582   1
   7   4   4     143     433   1
   8   4   4    1961     502   1
 -15   5   4    1735    1553   1
 -14   5   4      39    1085   1
 -13   5   4    -473     566   1
 -12   5   4    9786    1045   1
 -11   5   4     931     654   1
 -10   5   4   27729    1371   1
  -9   5   4   80470    3137   1
  -8   5   4   12347     875   1
  -7   5   4   34924    2111   1
  -6   5   4  114678    4716   1
  -5   5   4  116694    5577   1
  -4   5   4  122427    5847   1
  -3   5   4  146831    5746   1
  -2   5   4  267506   10007   1
  -1   5   4    -513     513   1
   0   5   4   40533    2253   1
   1   5   4     982     759   1
   2   5   4   32729    1328   1
   3   5   4    6919     851   1
   4   5   4     511     510   1
   5   5   4     242     480   1
   6   5   4    -227     468   1
   7   5   4    1175     433   1
   8   5   4     728     458   1
 -16   6   4    1235     711   1
 -15   6   4    1100    1085   1
 -14   6   4    -449     449   1
 -13   6   4    9162     962   1
 -12   6   4   20829    3181   1
 -11   6   4   16673    1150   1
 -10   6   4   52124    2029   1
  -9   6   4  137264    4395   1
  -8   6   4   67097    2454   1
  -7   6   4   28854    1358   1
  -6   6   4     -46     430   1
  -5   6   4    3672    1225   1
  -4   6   4  349028   12874   1
  -3   6   4    7752     582   1
  -2   6   4   37498    1340   1
  -1   6   4   39855    1937   1
   0   6   4   30585    1351   1
   1   6   4    7667    1453   1
 -11   3   5   87194    3187  -2
   2   6   4   87194    3187   1
   3   6   4    3503     587   1
   4   6   4     750     578   1
   5   6   4    3475     588   1
   6   6   4    1224     451   1
   7   6   4     799     444   1
 -16   7   4     823     711   1
 -15   7   4    1048     580   1
 -14   7   4    1852     557   1
 -13   7   4    6950    2185   1
 -12   7   4   23502    1393   1
 -11   7   4     731     433   1
 -10   7   4    6854     607   1
  -9   7   4     -21     382   1
  -8   7   4   47233    2359   1
  -7   7   4    7625    1230   1
  -6   7   4   15551     807   1
  -6   4   7   47510    1802  -2
  -5   7   4   47510    1802   1
  -4   7   4    -259     344   1
  -3   7   4   96350    2734   1
  -2   7   4   10729     770   1
  -1   7   4    3555     522   1
   0   7   4   11201    2059   1
   1   7   4    1908    1455   1
   2   7   4   20040    1131   1
   3   7   4    -272     580   1
   4   7   4    1809     451   1
   5   7   4     689     467   1
   6   7   4    1244     898   1
 -15   8   4    2826     633   1
 -14   8   4    1974     526   1
 -13   8   4    4719     669   1
 -12   8   4   56988    3087   1
 -11   8   4     497     605   1
 -10   8   4    9631     813   1
  -9   8   4    6178     714   1
  -8   8   4   18123    1153   1
  -7   8   4  171672    5229   1
  -6   8   4   38154    1449   1
  -5   8   4   11509     693   1
  -4   8   4      73     416   1
  -3   8   4   11858     665   1
  -2   8   4    4291     540   1
  -1   8   4    7115     645   1
   0   8   4   48605    1871   1
   1   8   4   26178    2416   1
   2   8   4   10959    1901   1
   3   8   4     525     516   1
   4   8   4    3813     608   1
   5   8   4     313     462   1
 -15   9   4    2784     607   1
 -14   9   4    2055     522   1
 -13   9   4   16135    1118   1
 -12   9   4   38087    1611   1
 -11   9   4   57522    2245   1
 -10   9   4    2572     525   1
  -9   9   4    4078     571   1
  -8   9   4   28712    1327   1
  -7   9   4    8436     915   1
  -6   9   4   21419    1025   1
  -5   9   4    3309     503   1
  -4   9   4   15061    1123   1
  -3   9   4    1254     582   1
  -2   9   4   44229    1662   1
  -1   9   4    1380     750   1
   0   9   4   24609    1858   1
   1   9   4    7254    2571   1
   2   9   4    -117     415   1
   3   9   4     767     489   1
   4   9   4    1759     711   1
 -15  10   4    2621     557   1
 -14  10   4    2701     669   1
 -13  10   4     374     486   1
 -12  10   4    8033    1277   1
 -11  10   4    3385     967   1
 -10  10   4     483     584   1
  -9  10   4     -28     721   1
  -8  10   4    1157     573   1
  -7  10   4    4922     957   1
  -8   4  10   29412    1231  -2
  -6  10   4   29412    1231   1
  -5  10   4    3862     602   1
  -4  10   4    4007    1287   1
  -3  10   4     263     618   1
  -2  10   4   40668    1835   1
  -1  10   4    5590     618   1
   0  10   4    -105     461   1
   1  10   4    -486     486   1
   2  10   4     748     539   1
   3  10   4     817     748   1
 -14  11   4     930     580   1
 -13  11   4   16262    1023   1
 -12  11   4    8878     762   1
 -11  11   4   28998    1547   1
 -10  11   4    4591     643   1
  -9  11   4    7031     962   1
  -8  11   4     246     611   1
  -7  11   4    3453     575   1
  -6  11   4    6635     573   1
  -5  11   4   12636    1102   1
  -4  11   4     487     836   1
  -3  11   4     856     432   1
  -2  11   4    3916     539   1
  -1  11   4    -371     427   1
   0  11   4     435     434   1
   1  11   4    1044     415   1
   2  11   4     -92     436   1
 -14  12   4    2502     548   1
 -13  12   4   15439     934   1
 -12  12   4   22148    1231   1
 -11  12   4    1159     488   1
 -10  12   4     490     507   1
  -9  12   4    2486    1405   1
  -8  12   4    5597     544   1
  -7  12   4   10170    2353   1
  -6  12   4     576     471   1
  -5  12   4   13702    1061   1
  -4  12   4     694     480   1
  -3  12   4     530     503   1
  -2  12   4    -401     401   1
  -1  12   4      60     449   1
   0  12   4    -422     442   1
 -13  13   4    4178     504   1
 -12  13   4   52900    2991   1
 -11  13   4    -366     510   1
 -10  13   4     126     499   1
  -9  13   4    1321     594   1
  -8  13   4    2159     503   1
 -10   4  13     148     421  -2
  -7  13   4     148     421   1
  -6  13   4    2684     488   1
  -5  13   4    1233     445   1
  -4  13   4    8318     812   1
  -3  13   4   10746     879   1
  -2  13   4     636     561   1
 -11  14   4    4640     609   1
 -10  14   4    3908     648   1
  -9  14   4     666     933   1
  -8  14   4    4812     594   1
  -7  14   4    1068     391   1
  -6  14   4      59     351   1
  -5  14   4    1302     427   1
  -4  14   4    -320     569   1
   9   5 -16     549     491  -2
   2 -16   5     549     491   1
   3 -16   5     202     503   1
   4 -16   5    8805    2376   1
   5 -16   5    -377     476   1
   6 -16   5     -10     422   1
   7 -16   5     -97     617   1
  -1 -15   5    -258     511   1
   0 -15   5     661     381   1
   1 -15   5    -434     434   1
   2 -15   5    3231     645   1
   3 -15   5    1468     694   1
   4 -15   5      91     423   1
   5 -15   5    7918     597   1
   6 -15   5   21461    1083   1
   7 -15   5     269     421   1
   3   4 -16    -100     416  -2
   8 -15   5    -100     416   1
   9 -15   5    4087     935   1
  -3 -14   5     111     407   1
  -2 -14   5    3767     441   1
  -1 -14   5    4364     507   1
   0 -14   5    3465     490   1
   1 -14   5    8496     676   1
   2 -14   5     550     411   1
   3 -14   5    -254     367   1
   4 -14   5    1953     463   1
   5 -14   5    6390     607   1
   6 -14   5   11445    1046   1
   7 -14   5     914     452   1
   8 -14   5     641     518   1
   9 -14   5       1     468   1
  10 -14   5    2663     521   1
  -5 -13   5     396     748   1
  -4 -13   5     -25     653   1
  -3 -13   5     974     555   1
  -2 -13   5    6396     745   1
  -1 -13   5     807     529   1
   0 -13   5   12162    1604   1
   7   5 -13    6707    1760  -2
   1 -13   5    6707    1760   1
   2 -13   5    8564    1002   1
   3 -13   5    4031    1320   1
   4 -13   5   18333    1322   1
   5 -13   5    4296    1451   1
   6 -13   5    5704    1603   1
   7 -13   5    1243     481   1
   8 -13   5     831     691   1
   9 -13   5     853     483   1
  10 -13   5     899     407   1
  11 -13   5    -524     524   1
  12   6 -11     787     433  -2
  -6 -12   5     787     433   1
  -5 -12   5    -406     408   1
  -4 -12   5    8438     837   1
  -3 -12   5     581     418   1
  -2 -12   5   16399    2033   1
  -1 -12   5    4825    1196   1
   0 -12   5    2987     559   1
   1 -12   5    4632     544   1
   2 -12   5  258632    7054   1
   3 -12   5   18159    1034   1
   4 -12   5   18394    1025   1
   5 -12   5   25400    1526   1
   6 -12   5    -294     799   1
   1   4 -13   24036    2298  -2
   7 -12   5   24036    2298   1
   8 -12   5      42    1218   1
   9 -12   5    -282     408   1
  10 -12   5     859     411   1
  11 -12   5    -105     333   1
  -7 -11   5    1734     482   1
  11   6 -10     358     481  -2
  -6 -11   5     358     481   1
  -5 -11   5    -273     484   1
  -4 -11   5    2170    1191   1
  -3 -11   5    3509     716   1
  -2 -11   5    5934     598   1
  -1 -11   5   19848    1043   1
   0 -11   5   15377    1113   1
   1 -11   5   35302    2009   1
   2 -11   5  142210    3979   1
   3 -11   5   26445    1120   1
   4 -11   5    8083     797   1
   5 -11   5     162     585   1
   6 -11   5     892     426   1
   0   4 -12    1346     444  -2
   7 -11   5    1346     444   1
   8 -11   5   10730     776   1
   9 -11   5   19191    1566   1
  10 -11   5    1215     525   1
  11 -11   5    2386     429   1
  -8 -10   5    2009     484   1
  -7 -10   5    2137     523   1
  -6 -10   5    1353     561   1
  -5 -10   5     848     753   1
  -4 -10   5    7157     616   1
  -3 -10   5    2118     478   1
  -2 -10   5     658     538   1
  -1 -10   5     -90     449   1
   5   5 -10   46446    2091  -2
   0 -10   5   46446    2091   1
   1 -10   5    2779     554   1
   2 -10   5   20189     951   1
   3 -10   5   81795    2527   1
   4 -10   5   66307    1980   1
   5 -10   5   12525     715   1
   6 -10   5   29985    1236   1
   7 -10   5    1708     456   1
   8 -10   5   14639    2321   1
   9 -10   5     951    1132   1
  10 -10   5     282     447   1
  11 -10   5    5461     680   1
  12 -10   5   14347    1010   1
  -9  -9   5     490     473   1
  -8  -9   5    2034     522   1
  10   6  -8   24254    1447  -2
  -7  -9   5   24254    1447   1
  -6  -9   5   18422    1518   1
  -5  -9   5    6405     581   1
  -4  -9   5   12085     884   1
  -3  -9   5   16324     954   1
  -2  -9   5    3804     488   1
  -1  -9   5    1345     469   1
   0  -9   5     147     473   1
   1  -9   5   11742     736   1
   2  -9   5   67622    2307   1
   3  -9   5   25103     974   1
   4  -9   5   13975     650   1
   5  -9   5   54595    1848   1
  -1   4 -10   10901     984  -2
   6  -9   5   10901     984   1
   7  -9   5   46529    1860   1
   8  -9   5    1969     560   1
   9  -9   5   16701    1102   1
  10  -9   5    4964     555   1
  11  -9   5    2863     432   1
  12  -9   5    1763     692   1
 -10  -8   5     804     661   1
  -9  -8   5     587     587   1
  -8  -8   5    2160     630   1
   9   6  -7   26448    1863  -2
  -7  -8   5   26448    1863   1
  -6  -8   5    6534     988   1
  -5  -8   5    -452     452   1
  -4  -8   5   21892    1445   1
  -3  -8   5   34716    1334   1
  -2  -8   5     591     393   1
   4   5  -8   29880    1345  -2
  -1  -8   5   29880    1345   1
   0  -8   5  206723    6711   1
   1  -8   5    6021     586   1
   2  -8   5   37359    1412   1
   3  -8   5    7744     487   1
   4  -8   5   30405    1089   1
   5  -8   5   17366     825   1
  -2   4  -9   36274    1613  -2
   6  -8   5   36274    1613   1
   7  -8   5     240     459   1
   8  -8   5   28621    1512   1
   9  -8   5   20663    1459   1
  10  -8   5   43823    2376   1
  11  -8   5    2445     415   1
  12  -8   5    -138     597   1
 -11  -7   5    1071     611   1
 -10  -7   5    6403     989   1
  -9  -7   5    2111    1071   1
   9   6  -6   59614    4425  -2
  -8  -7   5   59614    4425   1
   8   6  -6    3542     633  -2
  -7  -7   5    3542     633   1
  -6  -7   5    8711    1150   1
  -5  -7   5   35332    2726   1
  -4  -7   5   43805    1768   1
  -3  -7   5   98017    3288   1
  -2  -7   5     835     462   1
   3   5  -7   20463    1430  -2
  -1  -7   5   20463    1430   1
   0  -7   5   51704    2574   1
   1  -7   5   91525    4292   1
   2  -7   5   17510    1186   1
   3  -7   5   48848    1731   1
   4  -7   5   89171    2902   1
   5  -7   5   21036     934   1
   6  -7   5   25079    1121   1
   7  -7   5   43932    1804   1
   8  -7   5    1372     527   1
   9  -7   5    4558    1239   1
  10  -7   5    5698     582   1
  11  -7   5    1822     497   1
  -8   3  -9    -164     347  -2
  12  -7   5    -164     347   1
 -11  -6   5     914    1066   1
 -10  -6   5    6286    1384   1
  -9  -6   5    1871    1150   1
   8   6  -5    -591    1242  -2
  -8  -6   5    -591    1242   1
  -7  -6   5    -409     513   1
  -6  -6   5   14444    1087   1
  -5  -6   5  122409    3906   1
  -4  -6   5    -281     469   1
  -3  -6   5  210034    9446   1
   3   5  -6    2556     756  -2
  -2  -6   5    2556     756   1
   2   5  -6  143691    5342  -2
  -1  -6   5  143691    5342   1
   0  -6   5  197699    7853   1
   1  -6   5   30454    2473   1
   2  -6   5  232641    8006   1
   3  -6   5  179969    6391   1
   4  -6   5   22823    1040   1
  -3   4  -7   24437    1883  -2
   5  -6   5   24437    1883   1
   6  -6   5   29650    1181   1
   7  -6   5    3399     583   1
   8  -6   5    1834     525   1
   9  -6   5   41195    3878   1
  10  -6   5    1890     462   1
  11  -6   5     306     651   1
  -9   3  -8     148     362  -2
  12  -6   5     148     362   1
 -12  -5   5     580     661   1
 -11  -5   5     250     777   1
 -10  -5   5    5696    1045   1
  -9  -5   5    3067    1217   1
   7   6  -4    8175    2553  -2
  -8  -5   5    8175    2553   1
  -7  -5   5     100    1502   1
  -6  -5   5   33233    2088   1
  -5  -5   5   15414    1176   1
  -4  -5   5    4563    1598   1
  -3  -5   5    7514    1826   1
   2   5  -5  152467    6475  -2
  -2  -5   5  152467    6475   1
  -1  -5   5   17009    1336   1
   0  -5   5   13462    1211   1
   1  -5   5  159320    6458   1
   2  -5   5   35162    1721   1
   3  -5   5   21888    1299   1
   4  -5   5   34024    1775   1
  -4   4  -6   25163    1508  -2
   5  -5   5   25163    1508   1
   6  -5   5    3640     796   1
   7  -5   5    1498     525   1
   8  -5   5    6752     664   1
   9  -5   5   24712    1272   1
  10  -5   5   16815     961   1
  -9   3  -7     581     463  -2
  11  -5   5     581     463   1
  12  -5   5     580     413   1
 -13  -4   5     756     607   1
 -12  -4   5     612     739   1
 -11  -4   5     -58     640   1
 -10  -4   5    1677     925   1
   7   6  -3    6760     855  -2
  -9  -4   5    6760     855   1
   6   6  -3    5336    1342  -2
  -8  -4   5    5336    1342   1
  -7  -4   5    3380    1170   1
  -6  -4   5   45749    2791   1
  -5  -4   5    7236    1733   1
  -4  -4   5    1389    1355   1
  -3  -4   5   58997    4477   1
   1   5  -4  485938   17828  -2
  -2  -4   5  485938   17828   1
  -1  -4   5  357813   15409   1
   0  -4   5   83038    4649   1
   1  -4   5   40215    2309   1
   2  -4   5  773551   27805   1
   3  -4   5  187936    7544   1
  -4   4  -5   56952    2552  -2
   4  -4   5   56952    2552   1
  -5   4  -5   16276    1441  -2
   5  -4   5   16276    1441   1
   6  -4   5      21     463   1
   7  -4   5   33043    1450   1
   8  -4   5       0     510   1
   9  -4   5   45460    1867   1
  10  -4   5    2922     535   1
 -10   3  -6    2869     493  -2
  11  -4   5    2869     493   1
 -13  -3   5     856     575   1
 -12  -3   5     489     605   1
 -11  -3   5   10198    1025   1
 -10  -3   5   34489    3173   1
   6   6  -2  109911    4533  -2
  -9  -3   5  109911    4533   1
  -8  -3   5   31258    2258   1
  -7  -3   5   15466    1370   1
  -6  -3   5  231716   19119   1
  -5  -3   5   68411    4723   1
  -4  -3   5   18178    2301   1
  -3  -3   5  134686    6326   1
   0   5  -3  252086   10959  -2
  -2  -3   5  252086   10959   1
  -1  -3   5   55461    3282   1
   0  -3   5  344016   14855   1
   1  -3   5   72685    5491   1
   2  -3   5  103860    4603   1
   3  -3   5  217176    8552   1
  -5   4  -4   20471    1263  -2
   4  -3   5   20471    1263   1
   5  -3   5   43115    3986   1
   6  -3   5    6771    1235   1
   7  -3   5   18936    1699   1
   8  -3   5     376     502   1
   9  -3   5    5409     903   1
  10  -3   5    -111     635   1
 -11   3  -5    -248     585  -2
  11  -3   5    -248     585   1
 -14  -2   5    -210     617   1
 -13  -2   5     624     571   1
 -12  -2   5     416     616   1
 -11  -2   5   35513    2592   1
 -10  -2   5   12772    1292   1
   5   6  -1   35600    2214  -2
  -9  -2   5   35600    2214   1
  -8  -2   5   36995    2203   1
  -7  -2   5    5934    1740   1
  -6  -2   5    4565    2657   1
  -5  -2   5  286806   15224   1
  -4  -2   5  309053   16268   1
  -3  -2   5   43447    2693   1
  -2  -2   5   56686    3431   1
  -1  -2   5    2613     946   1
   0  -2   5  240116   10649   1
   1  -2   5     671    1070   1
   2  -2   5   12960    2039   1
   3  -2   5   75995    4764   1
  -6   4  -3  296041    9014  -2
   4  -2   5  296041    9014   1
   5  -2   5   18846     988   1
   6  -2   5   33781    1483   1
   7  -2   5      88     556   1
   8  -2   5    1792     538   1
   9  -2   5    2624     856   1
 -11   3  -4   13187    1256  -2
  10  -2   5   13187    1256   1
  11  -2   5     172     436   1
 -14  -1   5     437     547   1
 -13  -1   5    5823     956   1
 -12  -1   5   18419    1316   1
 -11  -1   5      60     940   1
 -10  -1   5   42758    2093   1
  -9  -1   5   29769    1558   1
  -8  -1   5    9813     893   1
  -7  -1   5   45685    5987   1
  -6  -1   5  206579   11217   1
  -5  -1   5 1248502   62397   1
  -4  -1   5   46641    3451   1
  -1   5  -1  872925   35780  -2
  -3  -1   5  872925   35780   1
  -2  -1   5   94452    5074   1
  -1  -1   5   90105    4552   1
   0  -1   5  129966    6297   1
   1  -1   5   45436    2403   1
   2  -1   5  327033   12270   1
   3  -1   5  -34014   34014   1
   4  -1   5   11762    2199   1
   5  -1   5    2230     495   1
   6  -1   5    7062     670   1
   7  -1   5    -470     470   1
   8  -1   5    2068     594   1
   9  -1   5    5947     710   1
 -12   3  -3     612     490  -2
  10  -1   5     612     490   1
 -15   0   5       0     786   1
 -14   0   5    3093     804   1
 -13   0   5   22764    1433   1
 -12   0   5    7949    1478   1
 -11   0   5    6774    1155   1
   4   6   1   40914    2093  -2
 -10   0   5   40914    2093   1
  -9   0   5   16999    1221   1
  -8   0   5   43184    2632   1
  -7   0   5   10402    2881   1
  -6   0   5  184237   10084   1
  -5   0   5  175177    9550   1
  -4   0   5  134594    6069   1
  -3   0   5  560937   40297   1
  -2   0   5   95582    5552   1
  -1   0   5  862550   43694   1
   0   0   5  217872   17286   1
   1   0   5  159789    8937   1
   2   0   5  200940   11301   1
  -7   4  -1  156651    6180  -2
   3   0   5  156651    6180   1
   4   0   5    1902     794   1
   5   0   5     494     623   1
   6   0   5    1057     820   1
   7   0   5    9683     700   1
   8   0   5    1231     639   1
   9   0   5    1422     517   1
 -13   3  -2     347     458  -2
  10   0   5     347     458   1
 -15   1   5    1497     748   1
 -14   1   5     122     656   1
 -13   1   5    1649    2310   1
 -12   1   5    5013     817   1
 -11   1   5   13728    1152   1
   3   6   2    2593     767  -2
 -10   1   5    2593     767   1
  -9   1   5    2512     855   1
  -8   1   5    -819    1085   1
  -7   1   5    8344    2469   1
  -6   1   5  189188   10252   1
  -5   1   5  201277   10752   1
  -3   1   5  436068   22554   1
  -2   1   5   20151    2485   1
  -1   1   5  180307   14405   1
   0   1   5    3685     753   1
   1   1   5     964    1528   1
   2   1   5    9804    2180   1
  -8   4   0   59940    2270  -2
   3   1   5   59940    2270   1
   4   1   5   74392    2741   1
   5   1   5   15085    1148   1
   6   1   5    8838     754   1
   7   1   5    -388     943   1
   8   1   5    2052     704   1
   9   1   5     431     526   1
 -15   2   5    1347     748   1
 -14   2   5   10364    1609   1
 -13   2   5    1876     906   1
 -12   2   5    8880    1150   1
 -10   2   5   47874    3254   1
  -9   2   5    2082     893   1
  -8   2   5    8249    1225   1
  -7   2   5   83935    5235   1
  -6   2   5  105961    9092   1
  -5   2   5   14027    1928   1
  -3   5   2  128928    7552  -2
  -4   2   5  128928    7552   1
  -3   2   5    1982    1149   1
  -2   2   5    2449    1105   1
  -1   2   5  234353    9916   1
   0   2   5     682     582   1
   1   2   5  453794   19294   1
   2   2   5   34529    1623   1
   3   2   5   28607    1480   1
   4   2   5   10086     780   1
   5   2   5    5614     666   1
   6   2   5   25524    1501   1
   7   2   5    -216     439   1
   8   2   5    -510     510   1
 -14   3   0     650     485  -2
   9   2   5     650     485   1
 -15   3   5     -75     748   1
 -14   3   5    7408    1347   1
 -13   3   5    2020    1010   1
 -12   3   5     935    1085   1
   2   6   4   30382    2993  -2
 -11   3   5   30382    2993   1
 -10   3   5   18020    1847   1
  -9   3   5    4853     959   1
  -8   3   5   89063    4047   1
  -7   3   5    3966    1908   1
  -6   3   5   17192    1649   1
  -5   3   5   88678    4321   1
  -4   3   5  426592   17955   1
  -3   3   5  111510    5335   1
  -2   3   5     659     452   1
  -1   3   5   38766    2054   1
   0   3   5  196362    8987   1
   1   3   5   16148    1006   1
  -9   4   2   51968    2028  -2
   2   3   5   51968    2028   1
   3   3   5   18184    1037   1
   4   3   5   17270    1191   1
   5   3   5   17334    1339   1
   6   3   5    4344     840   1
   7   3   5     664     478   1
   8   3   5     622     576   1
 -16   4   5     823     673   1
 -15   4   5    4789    1085   1
 -14   4   5   11948    2900   1
 -13   4   5    3452    1384   1
 -12   4   5    9097    1029   1
 -11   4   5    5635     905   1
 -10   4   5    -417     417   1
  -9   4   5   37374    1675   1
  -8   4   5   34475    1865   1
  -7   4   5   11732    1144   1
  -6   4   5    -509     509   1
  -5   4   5   29667    3347   1
  -4   4   5   44222    2733   1
  -3   4   5   10819    1118   1
  -2   4   5  112884    4598   1
  -1   4   5   80660    3532   1
   0   4   5    5738     689   1
   1   4   5   28915    1283   1
 -10   4   3    5505     605  -2
   2   4   5    5505     605   1
   3   4   5    8567     764   1
   4   4   5   15837     997   1
   5   4   5     660     792   1
   6   4   5    1564     443   1
   7   4   5   15477    1978   1
   8   4   5     621     447   1
 -16   5   5     861     711   1
 -15   5   5    2086     547   1
 -14   5   5     426     599   1
 -13   5   5     291     526   1
 -12   5   5    3104     713   1
 -11   5   5   24316    2142   1
 -10   5   5   26264    1330   1
  -9   5   5   16240    1015   1
  -8   5   5   15385    1797   1
  -7   5   5     -58     364   1
  -6   5   5   11866    1207   1
  -5   5   5  429714   18302  -2
  -5   5   5  429714   18302   1
  -4   5   5   11361    1169   1
  -3   5   5  101720    4223   1
  -2   5   5    8356    1051   1
  -1   5   5   30356    1749   1
   0   5   5    -629     629   1
   1   5   5    8680    1237   1
   2   5   5   72351    2731   1
   3   5   5   20517    1143   1
   4   5   5   12398    1107   1
   5   5   5     677     435   1
   6   5   5    2069     515   1
   7   5   5     872     400   1
 -16   6   5    -561     561   1
 -15   6   5    1298     542   1
 -14   6   5    5846     842   1
 -13   6   5    2619     685   1
 -12   6   5   17606    1360   1
 -11   6   5   34853    1804   1
 -10   6   5    2769     478   1
  -9   6   5    5745     560   1
  -8   6   5  113995    4446   1
  -7   6   5  107176    3710   1
  -6   6   5   12430    1189   1
  -5   6   5  124133    3975   1
  -4   6   5    -239     335   1
  -3   6   5   51421    1604   1
  -2   6   5   21918    1654   1
  -1   6   5   13643     784   1
   0   6   5    2053     630   1
   1   6   5    6806    1055   1
   2   6   5   47551    2223   1
   3   6   5    1305    1037   1
   4   6   5   12132     820   1
   5   6   5    6729    1019   1
   6   6   5     622     422   1
 -16   7   5    -165     436   1
 -15   7   5    -208     476   1
 -14   7   5     866     539   1
 -13   7   5    6499    1726   1
 -12   7   5     234     875   1
 -11   7   5   35574    1527   1
 -10   7   5    -120     700   1
  -9   7   5     342     409   1
  -8   7   5    2517     462   1
  -7   7   5   23224    1163   1
  -6   7   5    5710    1363   1
  -5   7   5   23599    1039   1
  -4   7   5   46194    1491   1
  -3   7   5    1155     348   1
  -2   7   5    6015     908   1
  -1   7   5    4415     545   1
   0   7   5   18501    1059   1
   1   7   5   23471    1430   1
   2   7   5   -1105    1636   1
   3   7   5    2671     895   1
   4   7   5    4562     517   1
   5   7   5     356     648   1
 -15   8   5     882     530   1
 -14   8   5    5227     751   1
 -13   8   5    3859     636   1
 -12   8   5    1298     513   1
 -11   8   5     123     422   1
 -10   8   5    9567     822   1
  -9   8   5    3908     557   1
  -8   8   5   39723    1603   1
  -7   8   5   78019    2657   1
  -7   5   8   30478    1267  -2
  -6   8   5   30478    1267   1
  -5   8   5   21522    1026   1
  -4   8   5   11734     870   1
  -3   8   5     -13     426   1
  -2   8   5   79721    2674   1
  -1   8   5    7353    1232   1
   0   8   5  168172    5791   1
   1   8   5   44379    3435   1
   2   8   5    -184     470   1
   3   8   5    2314     476   1
   4   8   5    2791     556   1
 -15   9   5    1459     609   1
 -14   9   5    -455     513   1
 -13   9   5    -179     488   1
 -12   9   5  135748    4980   1
 -11   9   5   50484    2491   1
 -10   9   5    -531     693   1
  -9   9   5   12298     932   1
  -8   9   5   68883    2588   1
  -7   9   5    5777     816   1
  -6   9   5    3961     631   1
  -5   9   5     414     418   1
  -4   9   5      73     599   1
  -3   9   5    7107     601   1
  -2   9   5     677     566   1
  -1   9   5    1347     591   1
   0   9   5    3754     629   1
   1   9   5    -402     402   1
   2   9   5    3957     575   1
   3   9   5    4139     595   1
 -15  10   5     224     599   1
 -14  10   5    4160     686   1
 -13  10   5   15650    2469   1
 -12  10   5    8608     838   1
 -11  10   5    7727     747   1
 -10  10   5    1759     618   1
  -9  10   5    8121     781   1
  -8  10   5    2325     549   1
  -7  10   5   10782     701   1
  -6  10   5    4402     597   1
  -5  10   5   84704    3144   1
  -4  10   5    2314    1406   1
  -3  10   5   40910    2194   1
  -2  10   5   28845    1238   1
  -1  10   5    1553     519   1
   0  10   5    1316     482   1
   1  10   5    7886     712   1
   2  10   5     450     359   1
 -14  11   5    9857     886   1
 -13  11   5    5678    1003   1
 -12  11   5     331     468   1
 -11  11   5   13919    1721   1
 -10  11   5    4984     646   1
  -9  11   5   19630    1587   1
  -8  11   5   29562    1832   1
  -9   5  11   18716    1239  -2
  -7  11   5   18716    1239   1
  -6  11   5     336    1174   1
  -5  11   5    7239     959   1
  -4  11   5      41    1189   1
  -3  11   5   12643    1078   1
  -2  11   5    2573     516   1
  -1  11   5    -230     404   1
   0  11   5     499     497   1
   1  11   5    -351     351   1
 -14  12   5     543     544   1
 -13  12   5    4900     820   1
 -12  12   5     516     685   1
 -11  12   5    6374     662   1
 -10  12   5     985     497   1
  -9  12   5     957     546   1
  -8  12   5     853     423   1
  -7  12   5    6891     626   1
  -6  12   5   43643    1843   1
  -5  12   5    9749     842   1
  -4  12   5   12173    1680   1
  -3  12   5    5206     651   1
  -2  12   5    -573     632   1
  -1  12   5    -150     436   1
 -13  13   5    3367     823   1
 -12  13   5    1131     651   1
 -11  13   5     -70     409   1
 -10  13   5    -273     450   1
  -9  13   5    -152     501   1
  -8  13   5     159     432   1
  -7  13   5    3109     459   1
  -6  13   5    2104     472   1
  -5  13   5    6325     572   1
  -4  13   5   11756     852   1
  -3  13   5   11056    1098   1
 -10  14   5     321     474   1
  -9  14   5    -210     640   1
 -11   5  14     600     443  -2
  -8  14   5     600     443   1
  -7  14   5    1880     404   1
  -6  14   5    -167     463   1
   2 -16   6     232     494   1
   3 -16   6    5046    1796   1
   4 -16   6    9706     834   1
   5 -16   6    -669     793   1
   6 -16   6    2857     790   1
  -1 -15   6     336     351   1
   0 -15   6    -108     342   1
   8   6 -15     104     418  -2
   1 -15   6     104     418   1
   2 -15   6    1866     444   1
   3 -15   6    7396     634   1
   4 -15   6    1137     456   1
   5 -15   6   17871     888   1
   6 -15   6   10568     720   1
   7 -15   6     355     384   1
   8 -15   6    1386     520   1
  -3 -14   6    -357     357   1
  -2 -14   6    1949     524   1
  -1 -14   6     456     416   1
   0 -14   6    1957     502   1
   1 -14   6    9306     839   1
   2 -14   6    -749     749   1
   3 -14   6    -332     374   1
   4 -14   6     370     438   1
   5 -14   6   18851    1240   1
   6 -14   6    7870     615   1
   2   5 -15    1436     425  -2
   7 -14   6    1436     425   1
   8 -14   6    1544     506   1
   9 -14   6     476     470   1
  -5 -13   6    -379     447   1
  -4 -13   6     640     428   1
  -3 -13   6   25880    1292   1
  -2 -13   6    1022     428   1
  -1 -13   6    9057    1118   1
   0 -13   6    2269     648   1
   1 -13   6   15860    2491   1
   2 -13   6   66066    3015   1
   3 -13   6    1025     599   1
   4 -13   6   12536    1377   1
   5 -13   6    -368    2607   1
   6 -13   6    1825     843   1
   7 -13   6    2333     513   1
   8 -13   6     345     517   1
   9 -13   6     468     609   1
  10 -13   6     262     429   1
  -6 -12   6    1005     433   1
  -5 -12   6     844     433   1
  -4 -12   6   10151     742   1
  -3 -12   6    6890     588   1
  -2 -12   6    1101    1027   1
  -1 -12   6    3615    1075   1
   6   6 -12    4505     817  -2
   0 -12   6    4505     817   1
   1 -12   6    3473     696   1
   2 -12   6  128033    3799   1
   3 -12   6   25768    1133   1
   4 -12   6     645     933   1
   5 -12   6    1965     894   1
   6 -12   6    1371    1174   1
   7 -12   6   21782    2011   1
   8 -12   6    4648     559   1
   9 -12   6    -380     557   1
  10 -12   6    1420     399   1
  11   7 -10    1773     490  -2
  -7 -11   6    1773     490   1
  -6 -11   6     370     499   1
  -5 -11   6    1045     498   1
  -4 -11   6    3169     908   1
  -3 -11   6    1959    1005   1
  -2 -11   6   14500     826   1
  -1 -11   6    4361     571   1
   0 -11   6    1526     665   1
   1 -11   6   18778    1109   1
   2 -11   6   47371    1841   1
   3 -11   6     -20     555   1
   4 -11   6   19708    1830   1
   5 -11   6   13126     822   1
   0   5 -12    1323     833  -2
   6 -11   6    1323     833   1
   7 -11   6     437     872   1
   8 -11   6    1851     541   1
   9 -11   6    2080     490   1
  10 -11   6    1151     480   1
  11 -11   6     492     320   1
  -8 -10   6    1711     482   1
  10   7  -9    3311     610  -2
  -7 -10   6    3311     610   1
  -6 -10   6    -283     580   1
  -5 -10   6   10070    1615   1
  -4 -10   6   47432    1945   1
  -3 -10   6    1590     485   1
  -2 -10   6     309     569   1
   5   6 -10   26398    1514  -2
  -1 -10   6   26398    1514   1
   0 -10   6    5839     902   1
   1 -10   6   41089    1545   1
   2 -10   6   22621    1281   1
   3 -10   6     345     514   1
   4 -10   6    1409     519   1
   5 -10   6   26817    1563   1
  -1   5 -11    4177     512  -2
   6 -10   6    4177     512   1
   7 -10   6     306     571   1
   8 -10   6    6977     780   1
   9 -10   6     376     445   1
  10 -10   6    5416     570   1
  11 -10   6   16280     907   1
  -9  -9   6     217     654   1
  10   7  -8    2203     662  -2
  -8  -9   6    2203     662   1
   9   7  -8    2767     940  -2
  -7  -9   6    2767     940   1
  -6  -9   6    -447    1496   1
  -5  -9   6     778     459   1
  -4  -9   6   16696     897   1
  -3  -9   6   31849    1307   1
  -2  -9   6   81077    2820   1
   4   6  -9   20965    1206  -2
  -1  -9   6   20965    1206   1
   0  -9   6   72712    2253   1
   1  -9   6   52337    1976   1
   2  -9   6     654     454   1
   3  -9   6    3390     395   1
   4  -9   6    9074     773   1
   5  -9   6    3805     517   1
   6  -9   6   12236    1002   1
   7  -9   6    1442     575   1
   8  -9   6   25580    2171   1
   9  -9   6   13060    1190   1
  10  -9   6    2877     478   1
  11  -9   6    1499     861   1
 -10  -8   6     380     509   1
  -9  -8   6   21222    1287   1
   9   7  -7    1926     848  -2
  -8  -8   6    1926     848   1
  -7  -8   6     688    1210   1
  -6  -8   6   27508    1907   1
  -5  -8   6   44139    2076   1
  -4  -8   6    -499     499   1
  -3  -8   6   24628    1239   1
   4   6  -8    1606     505  -2
  -2  -8   6    1606     505   1
   3   6  -8   46707    1870  -2
  -1  -8   6   46707    1870   1
   0  -8   6    4416     502   1
   1  -8   6    7132     620   1
   2  -8   6   14064     647   1
   3  -8   6   10171     697   1
   4  -8   6    6786     468   1
  -2   5  -9   26632    1395  -2
   5  -8   6   26632    1395   1
   6  -8   6    5637     609   1
   7  -8   6    4515     653   1
   8  -8   6    1692     545   1
   9  -8   6   21418    1576   1
  10  -8   6   24687    2095   1
  11  -8   6    -545     596   1
 -11  -7   6     361     557   1
 -10  -7   6    5088     889   1
  -9  -7   6    7881    2313   1
   8   7  -6    7058     842  -2
  -8  -7   6    7058     842   1
  -7  -7   6     244     537   1
  -6  -7   6     -31     638   1
  -5  -7   6    -563     563   1
  -4  -7   6    3910     512   1
  -3  -7   6    5565    1133   1
   3   6  -7  109959    3724  -2
  -2  -7   6  109959    3724   1
  -1  -7   6  152259    6366   1
   0  -7   6   63543    3198   1
   1  -7   6   20109    1046   1
   2  -7   6   15006     716   1
   3  -7   6   85701    2567   1
   4  -7   6   19030     883   1
  -3   5  -8   41939    1748  -2
   5  -7   6   41939    1748   1
   6  -7   6   15349     770   1
   7  -7   6   17388    1213   1
   8  -7   6     -29     490   1
   9  -7   6    -212     423   1
  10  -7   6      87     374   1
  -8   4  -9    3084     464  -2
  11  -7   6    3084     464   1
 -12  -6   6    -386     542   1
 -11  -6   6     876     701   1
 -10  -6   6   20943    2619   1
   8   7  -5   27919    2130  -2
  -9  -6   6   27919    2130   1
   7   7  -5   16654    1694  -2
  -8  -6   6   16654    1694   1
  -7  -6   6   11285    1547   1
  -6  -6   6   11337    1340   1
  -5  -6   6   14207    1290   1
  -4  -6   6    4810     769   1
  -3  -6   6  185112    7210   1
   2   6  -6    1485     620  -2
  -2  -6   6    1485     620   1
  -1  -6   6  277980   10650   1
   0  -6   6   69326    3547   1
   1  -6   6   51375    2289   1
   2  -6   6   47038    1707   1
   3  -6   6  315552    8238   1
  -3   5  -7   17194    2587  -2
   4  -6   6   17194    2587   1
  -4   5  -7    6671     534  -2
   5  -6   6    6671     534   1
   6  -6   6   22495    1022   1
   7  -6   6    1013     516   1
   8  -6   6    2634     720   1
   9  -6   6   19638    2317   1
  10  -6   6    1727     482   1
  -9   4  -8     890     384  -2
  11  -6   6     890     384   1
 -12  -5   6     377     655   1
 -11  -5   6    8820    2245   1
 -10  -5   6    1636     875   1
   7   7  -4    6351    2780  -2
  -9  -5   6    6351    2780   1
  -8  -5   6    4699    1027   1
  -7  -5   6    5619     987   1
  -6  -5   6     705     681   1
  -5  -5   6    1180     734   1
  -4  -5   6    5661    1587   1
   2   6  -5   25640    2661  -2
  -3  -5   6   25640    2661   1
   1   6  -5  178344    7384  -2
  -2  -5   6  178344    7384   1
  -1  -5   6  232221    8995   1
   0  -5   6  358902   13454   1
   1  -5   6    5133    1178   1
   2  -5   6  331975   11139   1
   3  -5   6   41093    1406   1
  -4   5  -6  109979    3456  -2
   4  -5   6  109979    3456   1
   5  -5   6   65927    2221   1
   6  -5   6    8590     754   1
   7  -5   6   57146    2211   1
   8  -5   6   36117    3455   1
   9  -5   6    8282     833   1
  10  -5   6    7469     773   1
 -10   4  -7    1138     411  -2
  11  -5   6    1138     411   1
 -13  -4   6    1122     607   1
 -12  -4   6      95     719   1
 -11  -4   6     -89    1489   1
 -10  -4   6    2706     815   1
   6   7  -3   84285    3888  -2
  -9  -4   6   84285    3888   1
  -8  -4   6   34692    1960   1
  -7  -4   6   70166    3612   1
  -6  -4   6   40139    2070   1
  -5  -4   6   33467    3522   1
  -4  -4   6     744    1225   1
   1   6  -4   27970    3346  -2
  -3  -4   6   27970    3346   1
  -2  -4   6  143280    5773   1
  -1  -4   6   45279    3520   1
   0  -4   6    6938     931   1
   1  -4   6    5163     611   1
   2  -4   6     -18     532   1
   3  -4   6   84914    3009   1
  -5   5  -5   90118    2906  -2
   4  -4   6   90118    2906   1
   5  -4   6   59161    2170   1
   6  -4   6   31765    1429   1
   7  -4   6   24981    1326   1
   8  -4   6   22868    2444   1
   9  -4   6    4555     575   1
 -10   4  -6     515     406  -2
  10  -4   6     515     406   1
  11  -4   6      84     374   1
 -13  -3   6    1179     593   1
 -12  -3   6    -414     583   1
 -11  -3   6     553    2131   1
 -10  -3   6    7369     868   1
  -9  -3   6    8086     898   1
  -8  -3   6     142     641   1
  -7  -3   6  100775    6149   1
  -6  -3   6   82613    4203   1
  -5  -3   6   14217    2376   1
  -4  -3   6  132218    7984   1
   0   6  -3  443476   16245  -2
  -3  -3   6  443476   16245   1
  -2  -3   6   34856    4387   1
  -1  -3   6   39275    2189   1
   0  -3   6   23551    2325   1
   1  -3   6  145273    5230   1
   2  -3   6   61743    2603   1
  -5   5  -4   24810    1657  -2
   3  -3   6   24810    1657   1
  -6   5  -4   13830    1066  -2
   4  -3   6   13830    1066   1
   5  -3   6   37426    1714   1
   6  -3   6   37573    1775   1
   7  -3   6   14798    1701   1
   8  -3   6   14860     936   1
   9  -3   6    5618     561   1
 -11   4  -5    1791     466  -2
  10  -3   6    1791     466   1
 -14  -2   6    -633     633   1
 -13  -2   6    -579     579   1
 -12  -2   6    1238     647   1
 -11  -2   6     -61     599   1
   5   7  -1   41788    2090  -2
 -10  -2   6   41788    2090   1
  -9  -2   6   22379    1646   1
  -8  -2   6    2872     697   1
  -7  -2   6  148270    8774   1
  -6  -2   6    3054    1450   1
  -5  -2   6   72119    4966   1
  -4  -2   6   55824    6735   1
  -3  -2   6  463362   17107   1
  -2  -2   6   26519    2419   1
  -1  -2   6   29498    1843   1
   0  -2   6  249217    9512   1
   1  -2   6  277974    9335   1
   2  -2   6   81925    3864   1
  -6   5  -3   12744    1104  -2
   3  -2   6   12744    1104   1
   4  -2   6     296     419   1
   5  -2   6     942     533   1
   6  -2   6   80042    2888   1
   7  -2   6   22017    1403   1
   8  -2   6    2341     563   1
   9  -2   6     267    1029   1
 -12   4  -4     689     450  -2
  10  -2   6     689     450   1
 -14  -1   6    -184     554   1
 -13  -1   6    1096     616   1
 -12  -1   6     494     928   1
 -11  -1   6   44490    2268   1
   4   7   0     966     693  -2
 -10  -1   6     966     693   1
  -9  -1   6    1519     623   1
  -8  -1   6    3714     956   1
  -7  -1   6    7569    1675   1
  -6  -1   6  174450    9846   1
  -5  -1   6    8276    1704   1
  -4  -1   6  221007    9755   1
  -3  -1   6   21920    2750   1
  -2  -1   6    -806     891   1
  -1  -1   6  197984    7663   1
   0  -1   6   69429    2786   1
   1  -1   6   93134    3670   1
   2  -1   6   18303    1489   1
  -7   5  -2   70747    2407  -2
   3  -1   6   70747    2407   1
   4  -1   6     475     651   1
   5  -1   6    4372    1071   1
   6  -1   6    7871     776   1
   7  -1   6     343     557   1
   8  -1   6    8120     907   1
 -12   4  -3     650     439  -2
   9  -1   6     650     439   1
  10  -1   6    2661     477   1
 -15   0   6    1048     711   1
 -14   0   6    7105     978   1
 -13   0   6   13856    1100   1
 -12   0   6   16279    1260   1
 -11   0   6     270     649   1
 -10   0   6    6486    1203   1
  -9   0   6   45343    2127   1
  -8   0   6   58871    3869   1
  -7   0   6   63682    6735   1
  -6   0   6   51297    5612   1
  -5   0   6  222736   16875   1
  -2   6   0    9339    1841  -2
  -4   0   6    9339    1841   1
  -3   0   6  346358   25854   1
  -2   0   6    7240     816   1
  -1   0   6  561530   20324   1
   0   0   6  289940   10755   1
   1   0   6    1157     649   1
   2   0   6  110701    4033   1
   3   0   6   28081    1307   1
   4   0   6   26123    1247   1
   5   0   6   16677    1023   1
   6   0   6    -290     452   1
   7   0   6    1834     584   1
   8   0   6     937     503   1
 -13   4  -2     321     434  -2
   9   0   6     321     434   1
 -15   1   6    3218     823   1
 -14   1   6    1353    2245   1
 -13   1   6    2942     935   1
 -12   1   6    7835     908   1
   3   7   2   25266    1570  -2
 -11   1   6   25266    1570   1
 -10   1   6   23493    1630   1
  -9   1   6      10    1096   1
  -8   1   6    6051     971   1
  -7   1   6  114989    6838   1
  -6   1   6   55120    3931   1
  -5   1   6   34273    4565   1
  -4   1   6  145959   12123   1
  -3   1   6  105402    5076   1
  -2   1   6    1721     823   1
  -1   1   6    1518     505   1
   0   1   6     471     466   1
   1   1   6   50502    3102   1
  -8   5   0   14422     872  -2
   2   1   6   14422     872   1
   3   1   6     764    1042   1
   4   1   6   17346    1271   1
   5   1   6    6447     767   1
   6   1   6    -140    1202   1
   7   1   6    7826     662   1
   8   1   6    1177     476   1
   9   1   6    1522     431   1
 -15   2   6    1721     786   1
 -14   2   6    2507    1048   1
 -13   2   6   25630    2731   1
 -12   2   6   31205    3106   1
 -11   2   6   22861    2544   1
 -10   2   6    1796    1085   1
  -9   2   6       0     859   1
  -8   2   6   11203     912   1
  -7   2   6    1657     653   1
  -6   2   6    -159     898   1
  -5   2   6   37878    2356   1
  -4   2   6   27879    1962   1
  -3   2   6  102959    5089   1
  -2   2   6   73689    3485   1
  -1   2   6     997     659   1
   0   2   6   23181    1388   1
   1   2   6    9459    1210   1
  -9   5   1   23285    1191  -2
   2   2   6   23285    1191   1
   3   2   6   33175    2095   1
   4   2   6    2830     579   1
   5   2   6    2727    1006   1
   6   2   6    5805    1277   1
   7   2   6    1007     497   1
   8   2   6     -79     402   1
 -16   3   6     486     673   1
 -15   3   6   10102    1534   1
 -14   3   6    2395    1085   1
 -13   3   6   24732    2694   1
 -12   3   6   30494    3068   1
 -11   3   6      67     599   1
 -10   3   6    8231    1459   1
  -9   3   6    1174     420   1
  -8   3   6     659     469   1
  -7   3   6     -43     413   1
  -6   3   6  211323   11288   1
  -4   6   3  494162   20774  -2
  -5   3   6  494162   20774   1
  -4   3   6   41169    2712   1
  -3   3   6  176738    8113   1
  -2   3   6  184540    8003   1
  -1   3   6  160449    5573   1
   0   3   6   55323    2663   1
   1   3   6     517     659   1
   2   3   6   57362    2027   1
   3   3   6    1506     591   1
   4   3   6    9715     789   1
   5   3   6    4110     616   1
   6   3   6    -219     424   1
   7   3   6     235     518   1
 -16   4   6   12983    1497   1
 -15   4   6    1534     898   1
 -14   4   6    1216     954   1
 -13   4   6   25555    2320   1
 -12   4   6   20288    1544   1
 -11   4   6     722     545   1
 -10   4   6     -14     412   1
  -9   4   6   12546     887   1
  -8   4   6    1016     384   1
  -7   4   6  181987    6738   1
  -6   4   6   96122    5665   1
  -5   4   6   35894    2459   1
  -4   4   6   95574    4899   1
  -3   4   6   66976    2999   1
  -2   4   6      56     370   1
  -1   4   6   64429    2196   1
   0   4   6   43022    1574   1
   1   4   6    2809     651   1
   2   4   6    1054     519   1
   3   4   6    6249     782   1
   4   4   6   12079    1285   1
   5   4   6    7113     648   1
   6   4   6    5357     607   1
   7   4   6   10381    1416   1
 -16   5   6   14704    1609   1
 -15   5   6    1553     599   1
 -14   5   6    1193    1459   1
 -13   5   6    1347     593   1
 -12   5   6   12186    3128   1
 -11   5   6   45009    2496   1
 -10   5   6   97626    3879   1
  -9   5   6    4146     624   1
  -8   5   6   17256     951   1
  -7   5   6   12460    1534   1
  -6   5   6   73219    2827   1
  -5   5   6   38455    1588   1
  -4   5   6   11123    1048   1
  -3   5   6   67338    1992   1
  -2   5   6   51334    1667   1
  -1   5   6      23     415   1
   0   5   6    3930     549   1
   1   5   6    6637     828   1
   2   5   6    -805     805   1
   3   5   6   25506    1750   1
   4   5   6    2909     618   1
   5   5   6     409     449   1
   6   5   6    -381     381   1
 -16   6   6    7521    1122   1
 -15   6   6     168     602   1
 -14   6   6    -452     580   1
 -13   6   6   11297    1123   1
 -12   6   6   66463    3495   1
 -11   6   6   63384    2401   1
 -10   6   6     826     432   1
  -9   6   6     724     403   1
  -8   6   6     -65     407   1
  -7   6   6   12180    1182   1
  -6   6   6    1863     459  -2
  -6   6   6    1863     459   1
  -5   6   6  157258    4568   1
  -4   6   6   48277    1531   1
  -3   6   6   16899    1255   1
  -2   6   6   13743     790   1
  -1   6   6   53280    1893   1
   0   6   6    4571     958   1
   1   6   6    2805     600   1
   2   6   6      -9     818   1
   3   6   6    -376    1442   1
   4   6   6    1784     457   1
   5   6   6     657     455   1
 -16   7   6    2798     595   1
 -15   7   6    -452     452   1
 -14   7   6    7027     852   1
 -13   7   6    8682    2133   1
 -12   7   6   26816    1314   1
 -11   7   6     593     423   1
 -10   7   6    7915     900   1
  -9   7   6    3327     557   1
  -8   7   6   11977     993   1
  -7   7   6   95797    3395   1
  -6   7   6   10875     651   1
  -5   7   6    1542     418   1
  -4   7   6   13856     816   1
  -3   7   6   16976     874   1
  -2   7   6    -358     427   1
  -1   7   6  114266    3591   1
   0   7   6    2165     507   1
   1   7   6   36182    5130   1
   2   7   6    -526    1653   1
   3   7   6     233     489   1
   4   7   6     455     344   1
 -15   8   6    2398     730   1
 -14   8   6    1478     617   1
 -13   8   6     423     539   1
 -12   8   6    8158     685   1
 -11   8   6   17014     980   1
 -10   8   6    6025     628   1
  -9   8   6    6635     778   1
  -8   8   6    3009     596   1
  -7   8   6   14202    1127   1
  -6   8   6    3748     560   1
  -5   8   6   10455     703   1
  -4   8   6    1654     488   1
  -3   8   6   36422    2172   1
  -2   8   6    7996     899   1
  -1   8   6     507     611   1
   0   8   6    7923     735   1
   1   8   6    5656     720   1
   2   8   6    1140     423   1
   3   8   6     520     376   1
 -15   9   6     -35     561   1
 -14   9   6    -353    1107   1
 -13   9   6    1341     669   1
 -12   9   6   37996    1658   1
 -11   9   6   36925    1828   1
 -10   9   6    1223     578   1
  -9   9   6    1488     555   1
  -8   9   6    1033     449   1
  -8   6   9    4112     518  -2
  -7   9   6    4112     518   1
  -6   9   6     630    1279   1
  -5   9   6   12216     873   1
  -4   9   6   15689    1199   1
  -3   9   6   76084    2563   1
  -2   9   6   34739    2499   1
  -1   9   6   15689     949   1
   0   9   6    1420     481   1
   1   9   6     357     388   1
   2   9   6    2397     421   1
 -15  10   6     -75     599   1
 -14  10   6     107     692   1
 -13  10   6    4435     684   1
 -12  10   6   28220    1511   1
 -11  10   6    5280     945   1
 -10  10   6    1593    1393   1
  -9  10   6    3313     901   1
  -8  10   6     545     507   1
  -7  10   6    1103     432   1
  -6  10   6    1269    1087   1
  -5  10   6    -569    1400   1
  -4  10   6    -253    1037   1
  -3  10   6   65067    2582   1
  -2  10   6    9239     972   1
  -1  10   6    1947     438   1
   0  10   6    1635     523   1
   1  10   6     901     495   1
 -14  11   6     293     917   1
 -13  11   6    4045     512   1
 -12  11   6   11178     870   1
 -11  11   6   10239     835   1
 -10  11   6    8417     784   1
  -9  11   6    -224    1242   1
  -8  11   6     117     431   1
  -7  11   6    2674     892   1
  -6  11   6   12152    1167   1
  -5  11   6    4811     600   1
  -4  11   6    6635     631   1
  -3  11   6    4412     619   1
  -2  11   6     -43     469   1
  -1  11   6     360     510   1
 -13  12   6    5054     648   1
 -12  12   6       2     417   1
 -11  12   6    1094     461   1
 -10  12   6    4382     583   1
  -9  12   6    9390     804   1
 -10   6  12   12930     975  -2
  -8  12   6   12930     975   1
  -7  12   6    8577     650   1
  -6  12   6   19426    1480   1
  -5  12   6   17701    1033   1
  -4  12   6   14875    1836   1
  -3  12   6    5756    1330   1
  -2  12   6    -323     390   1
 -12  13   6     -95     410   1
 -11  13   6    -114     458   1
 -10  13   6    1676     568   1
  -9  13   6    -252     482   1
  -8  13   6     191     564   1
  -7  13   6   13743    1163   1
  -6  13   6    2472     407   1
  -5  13   6    6761     599   1
  -4  13   6    8082     973   1
   2 -16   7   11402    2170   1
   3 -16   7   30984    1837   1
   4 -16   7    5408     586   1
  -1 -15   7    1938     549   1
   0 -15   7    1031     359   1
   1 -15   7     450     470   1
   2 -15   7   14283    1156   1
   3 -15   7      48     643   1
   4 -15   7    3658     505   1
   5 -15   7    -326     326   1
   6 -15   7    2974     582   1
   7 -15   7      65     521   1
  -3 -14   7      41     394   1
  -2 -14   7    3915     462   1
  -1 -14   7    6378     673   1
   7   7 -14    1687     457  -2
   0 -14   7    1687     457   1
   1 -14   7    -149     429   1
   2 -14   7    4525     520   1
   3 -14   7    1234     616   1
   4 -14   7    6026     571   1
   5 -14   7    6807    1010   1
   6 -14   7    7318     592   1
   7 -14   7    1330     477   1
   8 -14   7     266     431   1
  -5 -13   7     717     421   1
  -4 -13   7    1363     453   1
  -3 -13   7     109     401   1
  -2 -13   7    7245     693   1
  -1 -13   7    5047     906   1
   0 -13   7    8519    1882   1
   1 -13   7   31421    1390   1
   2 -13   7   14859    1327   1
   3 -13   7    1522    1823   1
   4 -13   7    2333    1350   1
   5 -13   7    2965     502   1
   1   6 -14    3042     491  -2
   6 -13   7    3042     491   1
   7 -13   7      75     419   1
   8 -13   7    2981     732   1
   9 -13   7     714     543   1
  -6 -12   7     746     484   1
  -5 -12   7    3562     896   1
  -4 -12   7    5030     574   1
  -3 -12   7    1664     505   1
  -2 -12   7     237     428   1
   6   7 -12   22911    1547  -2
  -1 -12   7   22911    1547   1
   0 -12   7    4378     849   1
   1 -12   7    3062     655   1
   2 -12   7   96665    3001   1
   3 -12   7   17049    1818   1
   4 -12   7   33714    2717   1
   5 -12   7   19887    1667   1
   0   6 -13    3535    2457  -2
   6 -12   7    3535    2457   1
   7 -12   7    4464     727   1
   8 -12   7     805     491   1
   9 -12   7     336     424   1
  10 -12   7    2951     524   1
  -7 -11   7     502     524   1
  -6 -11   7     166     478   1
  -5 -11   7    1478     508   1
  -4 -11   7    1677     875   1
  -3 -11   7   22108    2164   1
  -2 -11   7    5953     706   1
   5   7 -11   10505     810  -2
  -1 -11   7   10505     810   1
   0 -11   7   34408    2339   1
   1 -11   7   12012    1045   1
   2 -11   7    6603     622   1
   3 -11   7   11302    1182   1
   4 -11   7    5678    1224   1
   5 -11   7   14876    2013   1
   6 -11   7     782     438   1
   7 -11   7   13177    1209   1
   8 -11   7     764     414   1
   9 -11   7     991     429   1
  10 -11   7     338     468   1
  -9 -10   7   11427     992   1
  10   8  -9     270     446  -2
  -8 -10   7     270     446   1
  -7 -10   7    8039    1436   1
  -6 -10   7   10223    1136   1
  -5 -10   7    -812    1208   1
  -4 -10   7    -303     668   1
  -3 -10   7     617     520   1
  -2 -10   7  167334    5379   1
   4   7 -10   23942    1696  -2
  -1 -10   7   23942    1696   1
   0 -10   7    4028     507   1
   1 -10   7   28575    1105   1
   2 -10   7    4351     520   1
   3 -10   7   66910    2209   1
   4 -10   7     -58     414   1
  -1   6 -11   18521    1410  -2
   5 -10   7   18521    1410   1
   6 -10   7   22047    1050   1
   7 -10   7    6465     759   1
   8 -10   7     153     479   1
   9 -10   7    -385     385   1
  10 -10   7    6488     558   1
  -9  -9   7     414     476   1
   9   8  -8    4692     666  -2
  -8  -9   7    4692     666   1
  -7  -9   7   36815    4613   1
  -6  -9   7   12251    1109   1
  -5  -9   7   10314    1655   1
  -4  -9   7   45852    1693   1
  -3  -9   7   23689    1117   1
   4   7  -9   18527    1024  -2
  -2  -9   7   18527    1024   1
  -1  -9   7    4962    1161   1
   0  -9   7     373     522   1
   1  -9   7   31215    1125   1
   2  -9   7     135     394   1
   3  -9   7    1004     400   1
   4  -9   7    1729     817   1
  -2   6 -10    1095     429  -2
   5  -9   7    1095     429   1
   6  -9   7    4398     510   1
   7  -9   7    9660    1144   1
   8  -9   7    2356    1639   1
   9  -9   7   25852    1640   1
  10  -9   7     -21     464   1
 -10  -8   7    3507     641   1
   9   8  -7    1704     754  -2
  -9  -8   7    1704     754   1
   8   8  -7     907     555  -2
  -8  -8   7     907     555   1
  -7  -8   7    5484    1523   1
  -6  -8   7    1353     620   1
  -5  -8   7   97658    3061   1
  -4  -8   7    8039     645   1
  -3  -8   7  128598    4174   1
   3   7  -8   44758    1720  -2
  -2  -8   7   44758    1720   1
  -1  -8   7    8761    1203   1
   0  -8   7    8470     612   1
   1  -8   7     357     440   1
   2  -8   7   21329     898   1
   3  -8   7   63242    1889   1
  -2   6  -9   34892    2087  -2
   4  -8   7   34892    2087   1
  -3   6  -9    7675     810  -2
   5  -8   7    7675     810   1
   6  -8   7   54041    2846   1
   7  -8   7    2704     559   1
   8  -8   7    8390     760   1
   9  -8   7   32560    2290   1
  10  -8   7    1400     388   1
 -11  -7   7    1446     898   1
 -10  -7   7    1958     739   1
   8   8  -6    1477    1004  -2
  -9  -7   7    1477    1004   1
  -8  -7   7   31524    3775   1
  -7  -7   7    2662    1601   1
  -6  -7   7   13723    1041   1
  -5  -7   7   10487     926   1
  -4  -7   7    1219     435   1
   3   7  -7   66212    2449  -2
  -3  -7   7   66212    2449   1
   2   7  -7   27059    1214  -2
  -2  -7   7   27059    1214   1
  -1  -7   7   48655    1984   1
   0  -7   7    9581     732   1
   1  -7   7    5794     507   1
   2  -7   7    1207     333   1
   3  -7   7   10582     605   1
  -3   6  -8   18745     905  -2
   4  -7   7   18745     905   1
   5  -7   7    3047     565   1
   6  -7   7    2356     474   1
   7  -7   7   18628    1067   1
   8  -7   7     208     979   1
   9  -7   7    -299     401   1
  10  -7   7     171     346   1
 -12  -6   7     713     607   1
 -11  -6   7    3483     766   1
 -10  -6   7    3927     879   1
   7   8  -5    4050    1074  -2
  -9  -6   7    4050    1074   1
  -8  -6   7    -191     520   1
  -7  -6   7    -155     534   1
  -6  -6   7    1514     556   1
  -5  -6   7     268     527   1
  -4  -6   7  139458    5655   1
   2   7  -6   40683    2562  -2
  -3  -6   7   40683    2562   1
  -2  -6   7  249147    8499   1
  -1  -6   7    5306     946   1
   0  -6   7   26085    1249   1
   1  -6   7    1663     350   1
   2  -6   7    5726     428   1
   3  -6   7  206982    6186   1
  -4   6  -7   29658    1107  -2
   4  -6   7   29658    1107   1
   5  -6   7   23804    1527   1
   6  -6   7   18844    1230   1
   7  -6   7   17976    1645   1
   8  -6   7   14800    1384   1
   9  -6   7     456     421   1
  -9   5  -8     897     412  -2
  10  -6   7     897     412   1
 -12  -5   7    5666     845   1
 -11  -5   7   15597    3854   1
   7   8  -4    4005    1517  -2
 -10  -5   7    4005    1517   1
  -9  -5   7   14842    1473   1
  -8  -5   7    4352    1047   1
  -7  -5   7    -939     939   1
  -6  -5   7    2435     923   1
  -5  -5   7     733     462   1
  -4  -5   7   18579    1588   1
   1   7  -5   47128    3540  -2
  -3  -5   7   47128    3540   1
  -2  -5   7     501    1332   1
  -1  -5   7   48726    3365   1
   0  -5   7   81063    3925   1
   1  -5   7  280506    8622   1
   2  -5   7   13947     719   1
  -4   6  -6   86801    2704  -2
   3  -5   7   86801    2704   1
  -5   6  -6   27819    1435  -2
   4  -5   7   27819    1435   1
   5  -5   7   11654    3182   1
   6  -5   7   10317     878   1
   7  -5   7    -334     937   1
   8  -5   7    4736     903   1
   9  -5   7     427     437   1
 -10   5  -7    -356     357  -2
  10  -5   7    -356     357   1
 -13  -4   7     435     628   1
 -12  -4   7    2714     833   1
 -11  -4   7     705    2550   1
   6   8  -3     904     733  -2
 -10  -4   7     904     733   1
  -9  -4   7     886    1599   1
  -8  -4   7     717     905   1
  -7  -4   7    -276     691   1
  -6  -4   7  107023    4514   1
  -5  -4   7   35607    1942   1
  -4  -4   7    -804     804   1
   0   7  -4  499396   18234  -2
  -3  -4   7  499396   18234   1
  -2  -4   7   66129    3277   1
  -1  -4   7  289050   13111   1
   0  -4   7   20301    1208   1
   1  -4   7   15693    1206   1
   2  -4   7   45685    1538   1
  -5   6  -5   16850     851  -2
   3  -4   7   16850     851   1
   4  -4   7    5588     876   1
   5  -4   7     -53     483   1
   6  -4   7   15149    1097   1
   7  -4   7    4788     641   1
   8  -4   7    -546    1445   1
   9  -4   7     578     433   1
 -11   5  -6     -69     413  -2
  10  -4   7     -69     413   1
 -14  -3   7    -692     692   1
 -13  -3   7    -210     645   1
 -12  -3   7    1634     626   1
 -11  -3   7   38365    3185   1
   5   8  -2   20436    1373  -2
 -10  -3   7   20436    1373   1
  -9  -3   7    8250     936   1
  -8  -3   7   19064    1244   1
  -7  -3   7    1760     775   1
  -6  -3   7   37069    2474   1
  -5  -3   7   45322    4053   1
  -4  -3   7   56826    3178   1
  -3  -3   7    8733    1241   1
  -2  -3   7   19374    1467   1
  -1  -3   7  243345    9388   1
   0  -3   7   29005    1523   1
   1  -3   7   14296    1066   1
   2  -3   7   16659     795   1
  -6   6  -4     479     444  -2
   3  -3   7     479     444   1
   4  -3   7   28728    1796   1
   5  -3   7   30286    1640   1
   6  -3   7   60912    2344   1
   7  -3   7    -117     491   1
   8  -3   7    -381     425   1
 -11   5  -5      51     412  -2
   9  -3   7      51     412   1
  10  -3   7    5375     570   1
 -14  -2   7    -232     602   1
 -13  -2   7    2796     721   1
 -12  -2   7    9257     905   1
 -11  -2   7    8352    2679   1
 -10  -2   7   24078    1448   1
  -9  -2   7    1011    1074   1
  -8  -2   7   26526    1469   1
  -7  -2   7    -385     850   1
  -6  -2   7   79806    5623   1
  -5  -2   7   18070    3667   1
  -1   7  -2  641583   26578  -2
  -4  -2   7  641583   26578   1
  -3  -2   7  130013    5267   1
  -2  -2   7   22147    1567   1
  -1  -2   7  121354    5157   1
   0  -2   7   82308    3850   1
   1  -2   7   97595    3780   1
   2  -2   7   19116    1960   1
   3  -2   7    3782     760   1
   4  -2   7     199     639   1
   5  -2   7   40647    1992   1
   6  -2   7    4996     633   1
   7  -2   7     -31     722   1
   8  -2   7    1331     444   1
 -12   5  -4     589     527  -2
   9  -2   7     589     527   1
 -15  -1   7    1197    1609   1
 -14  -1   7   -1145    1964   1
 -13  -1   7    -141     561   1
 -12  -1   7    1456     643   1
   4   8   0   13231    2712  -2
 -11  -1   7   13231    2712   1
 -10  -1   7    5135     862   1
  -9  -1   7   32772    1771   1
  -8  -1   7   22149    1740   1
  -7  -1   7   18920    2155   1
  -6  -1   7   18715    2727   1
  -5  -1   7  575915   33992   1
  -4  -1   7  143165    6893   1
  -3  -1   7   70156    5437   1
  -2  -1   7   42431    2393   1
  -1  -1   7  488771   15897   1
   0  -1   7   13693    1213   1
   1  -1   7    6167     539   1
  -7   6  -2   68003    2588  -2
   2  -1   7   68003    2588   1
   3  -1   7    3738     551   1
   4  -1   7    -122     488   1
   5  -1   7   21739    1353   1
   6  -1   7    -611     611   1
   7  -1   7    5025    1640   1
   8  -1   7    -376     376   1
   9  -1   7    1239     793   1
 -15   0   7    1160     786   1
 -14   0   7     299     861   1
 -13   0   7    6252     823   1
 -12   0   7    1619     853   1
 -11   0   7   40787    2124   1
 -10   0   7   37100    2237   1
  -9   0   7   16329    1261   1
  -8   0   7   28732    2970   1
  -7   0   7   37422    3638   1
  -6   0   7   81794    7146   1
  -5   0   7  229805    9962   1
  -4   0   7   74944    4323   1
  -3   0   7    3568     843   1
  -2   0   7  136323    5625   1
  -1   0   7    2563     505   1
   0   0   7  182777    7412   1
   1   0   7   15748    1392   1
  -8   6  -1   52481    1879  -2
   2   0   7   52481    1879   1
   3   0   7   26920    3082   1
   4   0   7   42000    2061   1
   5   0   7    -385    1036   1
   6   0   7    7795     714   1
   7   0   7    4075     536   1
   8   0   7   13862     906   1
 -15   1   7   13096    1534   1
 -14   1   7    8082    1384   1
 -13   1   7    8419    1347   1
 -12   1   7   23392    4883   1
 -11   1   7    3854    1384   1
 -10   1   7   20520    2020   1
  -9   1   7   76508    4330   1
  -7   1   7   39859    2172   1
  -6   1   7   88755    8082   1
  -3   7   1   17142    3367  -2
  -5   1   7   17142    3367   1
  -4   1   7   27315    4041   1
  -3   1   7  119251    5841   1
  -2   1   7   17596    1081   1
  -1   1   7  172811    6768   1
   0   1   7   22935    1079   1
   1   1   7    1114     616   1
   2   1   7   23509    1137   1
   3   1   7   14051    1475   1
   4   1   7    1259     621   1
   5   1   7    2316     647   1
   6   1   7    -365     643   1
   7   1   7    -312     599   1
 -14   5  -1     472     402  -2
   8   1   7     472     402   1
 -15   2   7    -112     748   1
 -14   2   7    5912    1272   1
 -13   2   7   38351    3517   1
   2   8   3   81679    6436  -2
 -12   2   7   81679    6436   1
 -11   2   7    3517    1197   1
 -10   2   7   99369   11786   1
  -9   2   7     836     664   1
  -8   2   7   10925     788   1
  -7   2   7      19     419   1
  -6   2   7  290689   15272   1
  -5   2   7  119022    5793   1
  -4   2   7   14396    1499   1
  -3   2   7   66747    4249   1
  -2   2   7   30686    1663   1
  -1   2   7   10617     642   1
   0   2   7  105013    3197   1
  -9   6   1  217052    6783  -2
   1   2   7  217052    6783   1
   2   2   7   85881    3217   1
   3   2   7    9603     876   1
   4   2   7   25214    1972   1
   5   2   7    -113    1571   1
   6   2   7    -476     486   1
   7   2   7    2422     540   1
 -16   3   7    3405     861   1
 -15   3   7    1422    1010   1
 -14   3   7    1609     973   1
 -13   3   7     898     973   1
 -12   3   7   70024    3870   1
 -11   3   7    1391     588   1
 -10   3   7   16991    2080   1
  -9   3   7     807     412   1
  -8   3   7   79359    3776   1
  -7   3   7    1762     480   1
  -6   3   7   72759    2968   1
  -5   3   7    -481     940   1
  -4   3   7   37808    2002   1
  -3   3   7    8043     862   1
  -2   3   7  178691    5580   1
  -1   3   7    5716     602   1
   0   3   7    4822     553   1
   1   3   7    1512     602   1
   2   3   7    2724     609   1
   3   3   7     940     886   1
   4   3   7   37994    1971   1
   5   3   7     388     457   1
   6   3   7    1785     426   1
   7   3   7    1066     364   1
 -16   4   7    2282     861   1
 -15   4   7     -75     786   1
 -14   4   7    4088     973   1
 -13   4   7     770    1104   1
 -11   4   7    -585    1831   1
 -10   4   7     472     815   1
  -9   4   7    1692     494   1
  -8   4   7  104763    3970   1
  -7   4   7    -153     408   1
  -5   7   4   18877    2142  -2
  -6   4   7   18877    2142   1
  -5   4   7    1917     503   1
  -4   4   7     210     431   1
  -3   4   7    3714     404   1
  -2   4   7   40310    1583   1
  -1   4   7    3508     503   1
   0   4   7   45150    1807   1
   1   4   7    5856    1261   1
   2   4   7    3740     907   1
   3   4   7   26924    4072   1
   4   4   7     695     530   1
   5   4   7     428     447   1
   6   4   7    5863     712   1
 -16   5   7    3106     935   1
 -15   5   7     560     557   1
 -14   5   7    4730     782   1
 -13   5   7    3336     954   1
 -12   5   7   58226    3104   1
 -11   5   7  115944    4571   1
 -10   5   7   32437    1470   1
  -9   5   7     -47     388   1
  -8   5   7    8670     672   1
  -7   5   7    7291     667   1
  -6   5   7   40490    1645   1
  -5   5   7   63947    2107   1
  -4   5   7     499     379   1
  -3   5   7    2508     428   1
  -2   5   7   12469     651   1
  -1   5   7   26613    1202   1
   0   5   7    4714    1872   1
   1   5   7    -138     609   1
   2   5   7    3533    1046   1
   3   5   7    2898     623   1
   4   5   7    3255     896   1
   5   5   7    2188     467   1
 -16   6   7     636     786   1
 -15   6   7    3052     739   1
 -14   6   7    -424     973   1
 -13   6   7   19970    2039   1
 -12   6   7   30355    2160   1
 -11   6   7   58636    2355   1
 -10   6   7    9625     809   1
  -9   6   7    -162     425   1
  -8   6   7   12410    1090   1
  -7   6   7   11455    2262   1
  -6   6   7   12118     860   1
  -5   6   7   15613    1185   1
  -4   6   7   11932     742   1
  -3   6   7    -238     373   1
  -2   6   7      70     563   1
  -1   6   7    5819     615   1
   0   6   7   35068    1464   1
   1   6   7     128     632   1
   2   6   7    -117    1383   1
   3   6   7    6483     673   1
   4   6   7     560     368   1
 -16   7   7    -311    1141   1
 -15   7   7    1326     665   1
 -14   7   7     -76     530   1
 -13   7   7    9842     870   1
 -12   7   7   23346    1774   1
 -11   7   7    -424     424   1
 -10   7   7     413     458   1
  -9   7   7    6968     712   1
  -8   7   7    1805     772   1
  -7   7   7   10183    1723  -2
  -7   7   7   10183    1723   1
  -6   7   7   29946    1454   1
  -5   7   7    -376     446   1
  -4   7   7    1103     471   1
  -3   7   7   26528    1199   1
  -2   7   7   15869     872   1
  -1   7   7    1179     537   1
   0   7   7    3579     852   1
   1   7   7    2499     608   1
   2   7   7    4242     578   1
   3   7   7     714     366   1
 -15   8   7    1759     898   1
 -14   8   7     345     511   1
 -13   8   7    3864     647   1
 -12   8   7   12923     815   1
 -11   8   7      89     877   1
 -10   8   7    5139     803   1
  -9   8   7   31239    1699   1
  -8   8   7   15237    2085   1
  -7   8   7    1737     854   1
  -6   8   7    8953     764   1
  -5   8   7    6395     740   1
  -4   8   7    -161     490   1
  -3   8   7     896     976   1
  -2   8   7    3840     772   1
  -1   8   7   10258    1102   1
   0   8   7    -426     426   1
   1   8   7    1191     465   1
   2   8   7    4224     682   1
 -15   9   7    2469     748   1
 -14   9   7    4340     713   1
 -13   9   7    -655     655   1
 -12   9   7   36198    1814   1
 -11   9   7   13645    1879   1
 -10   9   7   20286    1323   1
  -9   9   7     124     531   1
  -8   9   7    6902     686   1
  -7   9   7    2230     717   1
  -6   9   7     -39    1580   1
  -5   9   7     316     781   1
  -4   9   7   24676    2105   1
  -3   9   7   30170    1466   1
  -2   9   7   16183     915   1
  -1   9   7    2346     974   1
   0   9   7    2708     517   1
   1   9   7     196     505   1
 -15  10   7    -524     599   1
 -14  10   7    -423     673   1
 -13  10   7    5291    1384   1
 -12  10   7     318     467   1
 -11  10   7    2482     567   1
 -10  10   7    7186     751   1
  -9  10   7   13074    1129   1
  -9   7  10   15527     835  -2
  -8  10   7   15527     835   1
  -7  10   7     159     413   1
  -6  10   7     603     513   1
  -5  10   7   10594     757   1
  -4  10   7   36984    1652   1
  -3  10   7     824     483   1
  -2  10   7    2292     567   1
  -1  10   7    3492     954   1
   0  10   7    -442     442   1
 -14  11   7    4081     671   1
 -13  11   7     988     542   1
 -12  11   7     705     518   1
 -11  11   7    1753     504   1
 -10  11   7    8040     747   1
  -9  11   7     610     502   1
  -8  11   7    3435     517   1
  -7  11   7   32903    1493   1
  -6  11   7    6580     593   1
  -5  11   7     302     447   1
  -4  11   7    -212     413   1
  -3  11   7    3612     833   1
  -2  11   7    -261    1076   1
 -13  12   7    1357     462   1
 -12  12   7     894     403   1
 -11  12   7    3175     518   1
 -10  12   7    9072    1715   1
  -9  12   7     479    1180   1
  -8  12   7    4327     623   1
  -7  12   7    1160     460   1
  -6  12   7    -218     455   1
  -5  12   7    8319     604   1
  -4  12   7    3084     655   1
 -10  13   7   15921    1149   1
 -11   7  13     706     466  -2
  -9  13   7     706     466   1
  -8  13   7    1340     739   1
  -7  13   7    3188     560   1
  -1 -15   8    2724     377   1
   0 -15   8     961     400   1
   1 -15   8    -170     394   1
   2 -15   8   17620    1623   1
   3 -15   8    1261     452   1
   4 -15   8     344     401   1
   5 -15   8     397     335   1
   2   7 -16    7098     836  -2
   6 -15   8    7098     836   1
  -3 -14   8    1260     403   1
  -2 -14   8    1271     913   1
  -1 -14   8      29     499   1
   0 -14   8     455     416   1
   1 -14   8     320     432   1
   2 -14   8     893     432   1
   3 -14   8    2725     589   1
   4 -14   8    -117     400   1
   5 -14   8    1727     454   1
   6 -14   8    2498     423   1
   7 -14   8     145     400   1
  -5 -13   8    -368     368   1
  -4 -13   8     985     440   1
  -3 -13   8    4970     485   1
  -2 -13   8    1166     434   1
   6   8 -13     -37     450  -2
  -1 -13   8     -37     450   1
   0 -13   8    2317     567   1
   1 -13   8    4843     645   1
   2 -13   8     557     438   1
   3 -13   8    4131     561   1
   4 -13   8    4944     553   1
   5 -13   8    2283     594   1
   6 -13   8    1168     439   1
   7 -13   8     950     583   1
   8 -13   8    3066     609   1
  -6 -12   8    1048     516   1
  -5 -12   8   14891    1007   1
  -4 -12   8    3484     531   1
  -3 -12   8     166     443   1
  -2 -12   8   17154     908   1
  -1 -12   8    8945    2331   1
   0 -12   8   32038    1676   1
   1 -12   8    6948     924   1
   2 -12   8   23303    1260   1
   3 -12   8   35143    1648   1
   4 -12   8    1123     799   1
   0   7 -13     477     961  -2
   5 -12   8     477     961   1
   6 -12   8     310     455   1
   7 -12   8    1134     528   1
   8 -12   8    -226     498   1
   9 -12   8    1973     484   1
  10   9 -10    3952     797  -2
  -8 -11   8    3952     797   1
  -7 -11   8     801     486   1
  -6 -11   8   10855     967   1
  -5 -11   8   20641    1168   1
  -4 -11   8    1873     546   1
  -3 -11   8   11149    1211   1
   5   8 -11   12686     795  -2
  -2 -11   8   12686     795   1
  -1 -11   8    5786     643   1
   0 -11   8     496    1204   1
   1 -11   8   80265    2575   1
   2 -11   8   46453    1638   1
   3 -11   8    -427     861   1
   4 -11   8     637     936   1
  -1   7 -12     -22     848  -2
   5 -11   8     -22     848   1
   6 -11   8    1007    1738   1
   7 -11   8    2006     540   1
   8 -11   8    2770     708   1
   9 -11   8    -427     427   1
  10   9  -9    3102     480  -2
  -9 -10   8    3102     480   1
   9   9  -9    4843     651  -2
  -8 -10   8    4843     651   1
  -7 -10   8    5345     710   1
  -6 -10   8   26831    1403   1
  -5 -10   8   17537    2160   1
  -4 -10   8     667     544   1
  -3 -10   8   80236    2924   1
   4   8 -10   17715    1500  -2
  -2 -10   8   17715    1500   1
  -1 -10   8    3397     630   1
   0 -10   8   13793    1038   1
   1 -10   8    2218     835   1
   2 -10   8   25720    2066   1
   3 -10   8    4632     973   1
  -1   7 -11    3406     748  -2
   4 -10   8    3406     748   1
   5 -10   8   19284    1462   1
   6 -10   8     184     793   1
   7 -10   8   10237     742   1
   8 -10   8    -418     418   1
   9 -10   8     291     376   1
 -10  -9   8     555     565   1
   9   9  -8    5145     682  -2
  -9  -9   8    5145     682   1
  -8  -9   8   10760    1416   1
  -7  -9   8   12741    1691   1
  -6  -9   8    7816    1174   1
  -5  -9   8   44353    1654   1
  -4  -9   8    4224    1134   1
   4   8  -9   38998    1887  -2
  -3  -9   8   38998    1887   1
   3   8  -9   42796    1809  -2
  -2  -9   8   42796    1809   1
  -1  -9   8    1895     503   1
   0  -9   8     557     406   1
   1  -9   8   10068     976   1
   2  -9   8    8707    1326   1
   3  -9   8   36027    1535   1
  -2   7 -10    3167     833  -2
   4  -9   8    3167     833   1
   5  -9   8     817     697   1
   6  -9   8    1770     621   1
   7  -9   8    9543    1049   1
   8  -9   8     674     455   1
   9  -9   8    5218     587   1
  10  -9   8    1189     430   1
 -10  -8   8    3225     780   1
   8   9  -7    4185     660  -2
  -9  -8   8    4185     660   1
  -8  -8   8    -536     758   1
  -7  -8   8   26829    2787   1
  -6  -8   8   11422    1000   1
  -5  -8   8   11880     768   1
  -4  -8   8     264     777   1
   3   8  -8  130643    4287  -2
  -3  -8   8  130643    4287   1
  -2  -8   8     953     455   1
  -1  -8   8   21062     950   1
   0  -8   8    6209     790   1
   1  -8   8    1578     446   1
   2  -8   8    1243     431   1
   3  -8   8   74901    2378   1
  -3   7  -9    6566     565  -2
   4  -8   8    6566     565   1
   5  -8   8     716     454   1
   6  -8   8    4076     540   1
   7  -8   8     550    1195   1
   8  -8   8    2305     466   1
   9  -8   8    2657     449   1
  -8   6 -10    2634     673  -2
  10  -8   8    2634     673   1
 -11  -7   8     486     607   1
   8   9  -6    2948     799  -2
 -10  -7   8    2948     799   1
   7   9  -6    4393    1329  -2
  -9  -7   8    4393    1329   1
  -8  -7   8    7940     919   1
  -7  -7   8   28808    1993   1
  -6  -7   8    3022     742   1
  -5  -7   8   59168    2009   1
  -4  -7   8    7147    1251   1
   2   8  -7   18754    1445  -2
  -3  -7   8   18754    1445   1
  -2  -7   8   28414    1246   1
  -1  -7   8    2030     779   1
   0  -7   8    1448     664   1
   1  -7   8    -367     367   1
   2  -7   8    7992     496   1
  -3   7  -8   39771    1633  -2
   3  -7   8   39771    1633   1
  -4   7  -8   18467     967  -2
   4  -7   8   18467     967   1
   5  -7   8     286    1061   1
   6  -7   8   11899     919   1
   7  -7   8    2087     521   1
   8  -7   8    8376     651   1
   9  -7   8     851     390   1
  -9   6  -9     -65     412  -2
  10  -7   8     -65     412   1
 -12  -6   8    5357     935   1
 -11  -6   8    1180     719   1
   7   9  -5   11779    3667  -2
 -10  -6   8   11779    3667   1
  -9  -6   8   26815    1597   1
  -8  -6   8     188     526   1
  -7  -6   8   52644    2348   1
  -6  -6   8   13584     926   1
  -5  -6   8   15646     934   1
   2   8  -6   21952    1086  -2
  -4  -6   8   21952    1086   1
   1   8  -6   28241    1598  -2
  -3  -6   8   28241    1598   1
  -2  -6   8  161597    5863   1
  -1  -6   8    1062     480   1
   0  -6   8    4657     683   1
   1  -6   8    1980     383   1
   2  -6   8   25796     987   1
  -4   7  -7   35442    2317  -2
   3  -6   8   35442    2317   1
   4  -6   8    -209     528   1
   5  -6   8   16377    1241   1
   6  -6   8    8368     988   1
   7  -6   8   23366    2094   1
   8  -6   8     942     454   1
  -9   6  -8    1720     583  -2
   9  -6   8    1720     583   1
 -13  -5   8     610     621   1
 -12  -5   8    4293     852   1
 -11  -5   8    1890     780   1
   6   9  -4    -746     746  -2
 -10  -5   8    -746     746   1
  -9  -5   8     -84    1396   1
  -8  -5   8    -509    1393   1
  -7  -5   8    -494     982   1
  -6  -5   8   19615    1221   1
  -5  -5   8   12881     942   1
   1   8  -5   17332    1318  -2
  -4  -5   8   17332    1318   1
  -3  -5   8  131253    6373   1
  -2  -5   8   37054    1988   1
  -1  -5   8   26648    1547   1
   0  -5   8   10644     935   1
   1  -5   8     251     324   1
   2  -5   8    1577     381   1
  -5   7  -6   58455    1916  -2
   3  -5   8   58455    1916   1
   4  -5   8     134     716   1
   5  -5   8   23258    1018   1
   6  -5   8    2059     681   1
   7  -5   8     391    1090   1
   8  -5   8    -377     396   1
 -10   6  -7     352     344  -2
   9  -5   8     352     344   1
 -13  -4   8     559     879   1
 -12  -4   8    3267     845   1
 -11  -4   8    1144     787   1
 -10  -4   8   60158    3362   1
  -9  -4   8    3659     972   1
  -8  -4   8    7272    1057   1
  -7  -4   8   32176    1571   1
  -6  -4   8   10623     991   1
  -5  -4   8   83014    3660   1
   0   8  -4  307163   11660  -2
  -4  -4   8  307163   11660   1
  -3  -4   8   18405    1482   1
  -2  -4   8  121123    4892   1
  -1  -4   8   76995    3391   1
   0  -4   8    9688     581   1
   1  -4   8    6484     592   1
   2  -4   8    6141     570   1
   3  -4   8   20074     942   1
   4  -4   8   20501    2114   1
   5  -4   8   37261    1689   1
   6  -4   8   13216    1637   1
   7  -4   8     -26     976   1
   8  -4   8    -388     388   1
 -11   6  -6     500     407  -2
   9  -4   8     500     407   1
 -14  -3   8    -786     786   1
 -13  -3   8     549     674   1
 -12  -3   8    -814     871   1
   5   9  -2    1857    1091  -2
 -11  -3   8    1857    1091   1
 -10  -3   8    2373     722   1
  -9  -3   8   10329    1604   1
  -8  -3   8    3994     755   1
  -7  -3   8     332     524   1
  -6  -3   8   18621    1098   1
  -5  -3   8    5319    1307   1
  -3  -3   8  502454   25797   1
  -2  -3   8    4198     848   1
  -1  -3   8   89360    5354   1
   0  -3   8   10900     784   1
   1  -3   8   19744    1037   1
  -6   7  -4   10692     657  -2
   2  -3   8   10692     657   1
   3  -3   8   14520     911   1
   4  -3   8   52291    1956   1
   5  -3   8     841     926   1
   6  -3   8   49818    4084   1
   7  -3   8    -339     465   1
   8  -3   8     926     437   1
 -12   6  -5     197     357  -2
   9  -3   8     197     357   1
 -14  -2   8    -695     695   1
 -13  -2   8    -368     561   1
 -12  -2   8    8776     885   1
 -11  -2   8    2020    1901   1
 -10  -2   8    2227     842   1
  -9  -2   8    -252    1199   1
  -8  -2   8    1699     648   1
  -7  -2   8   21856    1181   1
  -6  -2   8    7740     971   1
  -5  -2   8   56104    3462   1
  -4  -2   8    8016    1404   1
  -3  -2   8    1004     713   1
  -2  -2   8   18832    1481   1
  -1  -2   8   40484    1951   1
   0  -2   8    1305     374   1
   1  -2   8    2791     476   1
  -7   7  -3     915     447  -2
   2  -2   8     915     447   1
   3  -2   8   36996    3571   1
   4  -2   8   11855     795   1
   5  -2   8    8045     928   1
   6  -2   8     502     622   1
   7  -2   8    6658     596   1
   8  -2   8    4694     464   1
 -15  -1   8   -1497    1497   1
 -14  -1   8    1010    1104   1
 -13  -1   8    -147     615   1
 -12  -1   8    6950    1303   1
 -11  -1   8   10648    2603   1
 -10  -1   8    -778     778   1
  -9  -1   8    3429     739   1
  -8  -1   8   15526    1587   1
  -7  -1   8    9615     797   1
  -6  -1   8   67765    3649   1
  -2   8  -1  334019   14311  -2
  -5  -1   8  334019   14311   1
  -4  -1   8   30067    4078   1
  -3  -1   8   84275    5190   1
  -2  -1   8   69805    3427   1
  -1  -1   8  196341    5663   1
   0  -1   8     986     452   1
   1  -1   8     121     376   1
   2  -1   8    2484     478   1
   3  -1   8    7211     818   1
   4  -1   8   11754     936   1
   5  -1   8    4018     676   1
   6  -1   8    -114     483   1
   7  -1   8     640     403   1
 -13   6  -3    2139     466  -2
   8  -1   8    2139     466   1
 -15   0   8    -187     823   1
 -14   0   8    1235    1085   1
 -13   0   8    1486    1590   1
   3   9   1    -121     844  -2
 -12   0   8    -121     844   1
 -11   0   8    1471     804   1
  -9   0   8    1833    1113   1
  -8   0   8  187763    6978   1
  -7   0   8  100608    4861   1
  -6   0   8  156619    8672   1
  -4   0   8   18560    1982   1
  -3   0   8   28095    2123   1
  -2   0   8  160818    5143   1
  -1   0   8     377     578   1
   0   0   8   60503    1803   1
  -8   7  -1   24233    1527  -2
   1   0   8   24233    1527   1
   2   0   8    6722     747   1
   3   0   8    1997     625   1
   4   0   8    4286     740   1
   5   0   8    7352    1113   1
   6   0   8    6392     744   1
   7   0   8      34     368   1
 -15   1   8    5388    1085   1
 -14   1   8    -711     711   1
 -13   1   8    2694    1085   1
 -12   1   8   15640    2020   1
 -11   1   8   42111    2659   1
 -10   1   8   70984    3011   1
  -9   1   8   54862    2647   1
  -8   1   8   57732    2265   1
  -7   1   8   78223    3910   1
  -6   1   8  484987   19643   1
  -5   1   8    -200     530   1
  -4   1   8   77515    3443   1
  -3   1   8   85815    3259   1
  -2   1   8   16034     915   1
  -1   1   8     639     376   1
   0   1   8   17867    1140   1
  -9   7   0   20309     986  -2
   1   1   8   20309     986   1
   2   1   8    3860     593   1
   3   1   8    9393    1044   1
   4   1   8    8250    1742   1
   5   1   8    9404    2769   1
   6   1   8     -50     409   1
   7   1   8     597     494   1
 -15   2   8    1796     898   1
 -14   2   8     150     861   1
 -13   2   8    3255    1235   1
 -12   2   8     685     595   1
 -11   2   8   54322    3098   1
 -10   2   8  225868   11855   1
  -9   2   8   80431    3267   1
  -8   2   8   12117     779   1
  -7   2   8   28459    1540   1
  -4   8   2  197652   10859  -2
  -6   2   8  197652   10859   1
  -5   2   8   54601    3477   1
  -4   2   8  220446    8201   1
  -3   2   8   25070    1119   1
  -2   2   8   29693    1073   1
  -1   2   8     350     394   1
   0   2   8    9096    1105   1
   1   2   8   24737    1882   1
   2   2   8   29253    1309   1
   3   2   8    5382     767   1
   4   2   8    2218     605   1
   5   2   8    -416     416   1
   6   2   8    -122     355   1
 -16   3   8    2544     861   1
 -14   3   8   20990    1600   1
 -13   3   8   22519    1657   1
 -12   3   8    6914    1684   1
 -11   3   8   13560    1267   1
 -10   3   8    3971     686   1
  -9   3   8   25084    1232   1
  -8   3   8    8493     848   1
  -7   3   8   23672    1170   1
  -6   3   8   11479    1353   1
  -5   3   8    6019     557   1
  -4   3   8   26440    1212   1
  -3   3   8    3094     438   1
  -2   3   8   67160    2044   1
  -1   3   8   19463    1297   1
   0   3   8   35521    1444   1
   1   3   8    4527     805   1
   2   3   8    1457     627   1
   3   3   8    -402     858   1
   4   3   8    2158     581   1
   5   3   8     418     407   1
   6   3   8    1473     403   1
 -16   4   8     -37     861   1
 -15   4   8     461     748   1
 -14   4   8    3509     699   1
 -13   4   8   15843    1369   1
 -12   4   8   73699    4084   1
 -11   4   8   22455    1584   1
 -10   4   8   14058     877   1
  -9   4   8   67722    2531   1
  -8   4   8    3718     518   1
  -7   4   8   14834    1204   1
  -6   4   8      63     419   1
  -5   4   8   24799    1089   1
  -4   4   8    3520     482   1
  -3   4   8   28276    1086   1
  -2   4   8   55954    1783   1
  -1   4   8   17415    1170   1
   0   4   8    4728    1317   1
   1   4   8      90     488   1
   2   4   8    1312    1938   1
   3   4   8     779     555   1
   4   4   8    4234     923   1
   5   4   8     112     333   1
 -16   5   8    2020     861   1
 -15   5   8    2741     620   1
 -14   5   8    3860     748   1
 -13   5   8     566     557   1
 -12   5   8    9373    2333   1
 -11   5   8  109035    4071   1
 -10   5   8     192     486   1
  -9   5   8     478     453   1
  -8   5   8    5061     875   1
  -6   8   5   66751    2860  -2
  -7   5   8   66751    2860   1
  -6   5   8   29451    1267   1
  -5   5   8   27287    1210   1
  -4   5   8    -349     430   1
  -3   5   8    3530     647   1
  -2   5   8  111993    3500   1
  -1   5   8    6428     707   1
   0   5   8    3362     532   1
   1   5   8   13736     943   1
   2   5   8   13648    1054   1
   3   5   8     -84     451   1
   4   5   8     474     367   1
 -16   6   8     -51    1609   1
 -15   6   8    2994     935   1
 -14   6   8    4782     879   1
 -13   6   8   11938    3124   1
 -12   6   8   35605    3100   1
 -11   6   8    1197     510   1
 -10   6   8   13148     877   1
  -9   6   8    -130     510   1
  -8   6   8     334     540   1
  -7   6   8    2037     491   1
  -6   6   8    3859     848   1
  -5   6   8    2875     506   1
  -4   6   8   29247    1417   1
  -3   6   8   14926    1118   1
  -2   6   8    6400     619   1
  -1   6   8    1612     458   1
   0   6   8    1893     487   1
   1   6   8    2617     590   1
   2   6   8    2976     551   1
   3   6   8     411     351   1
 -15   7   8    7628     900   1
 -14   7   8    1539    1235   1
 -13   7   8     502    1335   1
 -12   7   8    1359     473   1
 -11   7   8    4179     677   1
 -10   7   8   20652    1302   1
  -9   7   8   26170    1548   1
  -8   7   8   16711    1175   1
  -7   7   8    -103     451   1
  -6   7   8     166    1022   1
  -5   7   8    -226     461   1
  -4   7   8   25937    1356   1
  -3   7   8    8427     915   1
  -2   7   8   68478    5759   1
  -1   7   8    3755    1341   1
   0   7   8    9541    1237   1
   1   7   8     322     437   1
   2   7   8      15     346   1
 -15   8   8     187     636   1
 -14   8   8    -306     711   1
 -13   8   8    1365     671   1
 -12   8   8    1074     664   1
 -11   8   8    3319     794   1
 -10   8   8    -115    1306   1
  -9   8   8   19471    1299   1
  -8   8   8    7305     795  -2
  -8   8   8    7305     795   1
  -7   8   8    3131     651   1
  -6   8   8    4861     561   1
  -5   8   8     320     949   1
  -4   8   8   58891    9397   1
  -3   8   8   -7696   10533   1
  -2   8   8    7663     697   1
  -1   8   8     697     701   1
   0   8   8      85     443   1
   1   8   8      14     439   1
 -15   9   8    1983     711   1
 -14   9   8    1852     635   1
 -13   9   8   10161     978   1
 -12   9   8    3381     571   1
 -11   9   8     -93     494   1
 -10   9   8   12741    1334   1
  -9   9   8    1144     751   1
  -8   9   8     -56     485   1
  -7   9   8    5576     742   1
  -6   9   8    3470     521   1
  -5   9   8   41397    1814   1
  -4   9   8   13716    1318   1
  -3   9   8    -311     453   1
  -2   9   8    2483     584   1
  -1   9   8    1636    1664   1
   0   9   8    4362     628   1
 -14  10   8      87     655   1
 -13  10   8    1422     556   1
 -12  10   8    1706     539   1
 -11  10   8    -427     456   1
 -10  10   8    7980     769   1
  -9  10   8     961     531   1
  -8  10   8     835     535   1
  -7  10   8    -438     438   1
  -6  10   8     539     472   1
  -5  10   8    8768     683   1
  -4  10   8    7744    1372   1
  -3  10   8    -481     598   1
  -2  10   8    2201     489   1
 -13  11   8    1591     542   1
 -12  11   8    -403     403   1
 -11  11   8     128     564   1
 -10  11   8     312     711   1
 -10   8  11    5428     860  -2
  -9  11   8    5428     860   1
  -8  11   8    7078     766   1
  -7  11   8    6738     580   1
  -6  11   8      67     447   1
  -5  11   8    2027     416   1
  -4  11   8    -217     405   1
  -3  11   8    -385     385   1
 -12  12   8      37     561   1
 -11  12   8    3929     655   1
 -10  12   8    4415     648   1
  -9  12   8     -28     479   1
  -8  12   8    2142     968   1
  -7  12   8    -126     559   1
  -6  12   8    1048     475   1
   7   9 -15     294     503  -2
  -1 -15   9     294     503   1
   0 -15   9    1087     687   1
   1 -15   9    2320     468   1
   2 -15   9     611     437   1
   3 -15   9    -325     368   1
   4 -15   9    -337     337   1
   5 -15   9     907     458   1
  -3 -14   9     526     396   1
  -2 -14   9    1799     387   1
  -1 -14   9    1113     415   1
   0 -14   9    5801     680   1
   1 -14   9     940     441   1
   2 -14   9    1515     710   1
   3 -14   9     271     501   1
   4 -14   9    -126     382   1
   1   8 -15    2861     407  -2
   5 -14   9    2861     407   1
   6 -14   9   10388    1064   1
  -5 -13   9    1483     450   1
  -4 -13   9     696     408   1
  -3 -13   9     314     477   1
   6   9 -13     206     404  -2
  -2 -13   9     206     404   1
  -1 -13   9    1504     459   1
   0 -13   9     604     468   1
   1 -13   9    5579     622   1
   2 -13   9      35     461   1
   3 -13   9     127     446   1
   4 -13   9    -291     583   1
   0   8 -14    2888     554  -2
   5 -13   9    2888     554   1
   6 -13   9    5703     567   1
   7 -13   9     516     434   1
  -6 -12   9    2106     503   1
  -5 -12   9     674     426   1
  -4 -12   9    5181     788   1
  -3 -12   9    2741     590   1
   5   9 -12    4794    1030  -2
  -2 -12   9    4794    1030   1
  -1 -12   9    -574     574   1
   0 -12   9    -987    2130   1
   1 -12   9   25142    2348   1
   2 -12   9     -49     453   1
   3 -12   9   54682    3464   1
   4 -12   9   17375    1055   1
   5 -12   9    2214     632   1
   6 -12   9    2067     444   1
   7 -12   9    -182     457   1
   8 -12   9    1148     476   1
  -8 -11   9    -561     561   1
  -7 -11   9     481     537   1
  -6 -11   9    1429     621   1
  -5 -11   9    2052     530   1
  -4 -11   9    1207     763   1
   5   9 -11   25603    2025  -2
  -3 -11   9   25603    2025   1
   4   9 -11    1952     595  -2
  -2 -11   9    1952     595   1
  -1 -11   9   19480    1961   1
   0 -11   9   27426    1580   1
   1 -11   9    2090     563   1
   2 -11   9    1069     531   1
   3 -11   9    -761    1267   1
  -1   8 -12   43157    4828  -2
   4 -11   9   43157    4828   1
   5 -11   9     546     594   1
   6 -11   9    -455     455   1
   7 -11   9    1783     536   1
   8 -11   9     163     494   1
   9  10  -9    -324     879  -2
  -9 -10   9    -324     879   1
  -8 -10   9    6651     822   1
  -7 -10   9   12219     987   1
  -6 -10   9     192     487   1
  -5 -10   9   11738    1058   1
  -4 -10   9    -394     638   1
   4   9 -10   48016    1743  -2
  -3 -10   9   48016    1743   1
  -2 -10   9    8270     703   1
  -1 -10   9    7655    1332   1
   0 -10   9   17633    1228   1
   1 -10   9    2009    1005   1
   2 -10   9    1880     743   1
   3 -10   9    2949    1256   1
  -2   8 -11    4507     832  -2
   4 -10   9    4507     832   1
   5 -10   9    1025     761   1
   6 -10   9    8775     584   1
   7 -10   9    -131     734   1
   8 -10   9    4874     583   1
   9  10  -8    1554     548  -2
 -10  -9   9    1554     548   1
   8  10  -8    2064     555  -2
  -9  -9   9    2064     555   1
  -8  -9   9    4661    1115   1
  -7  -9   9    7262     903   1
  -6  -9   9     606     964   1
  -5  -9   9   37576    1467   1
  -4  -9   9   92976    3262   1
   3   9  -9   17237    1398  -2
  -3  -9   9   17237    1398   1
  -2  -9   9     709     511   1
  -1  -9   9     -33     475   1
   0  -9   9    4245     809   1
   1  -9   9    -320     404   1
   2  -9   9    3676     545   1
  -2   8 -10    9213    1292  -2
   3  -9   9    9213    1292   1
  -3   8 -10    6946    1043  -2
   4  -9   9    6946    1043   1
   5  -9   9      64     420   1
   6  -9   9     364     627   1
   7  -9   9    4698     534   1
   8  -9   9    2702     570   1
   9  -9   9    2340     476   1
 -11  -8   9    7633    1160   1
   8  10  -7     898     670  -2
 -10  -8   9     898     670   1
  -9  -8   9    -184     545   1
  -8  -8   9    3421     621   1
  -7  -8   9   36745    2354   1
  -6  -8   9   76381    3225   1
  -5  -8   9  186030    6468   1
   3   9  -8   20939    1478  -2
  -4  -8   9   20939    1478   1
   2   9  -8   39498    1641  -2
  -3  -8   9   39498    1641   1
  -2  -8   9     -91     525   1
  -1  -8   9     424     442   1
   0  -8   9    3289     985   1
   1  -8   9    6777     589   1
   2  -8   9    6796     743   1
  -3   8  -9   53049    2094  -2
   3  -8   9   53049    2094   1
   4  -8   9     -46     549   1
   5  -8   9   21297    1571   1
   6  -8   9    1686    1028   1
   7  -8   9    7846     697   1
   8  -8   9   13266    2553   1
  -8   7 -10    -313     585  -2
   9  -8   9    -313     585   1
 -11  -7   9    1181     593   1
   7  10  -6    7747     840  -2
 -10  -7   9    7747     840   1
  -9  -7   9   10938     928   1
  -8  -7   9     186     575   1
  -7  -7   9   83610    3446   1
  -6  -7   9   17209     995   1
  -5  -7   9   66886    2246   1
   2   9  -7    6003     735  -2
  -4  -7   9    6003     735   1
  -3  -7   9   61464    2268   1
  -2  -7   9  102339    3661   1
  -1  -7   9   61609    2286   1
   0  -7   9      54     432   1
   1  -7   9    -457     457   1
   2  -7   9   14094    1268   1
  -4   8  -8   29541    1814  -2
   3  -7   9   29541    1814   1
   4  -7   9    1563    1000   1
   5  -7   9    1109     429   1
   6  -7   9     582     477   1
   7  -7   9    2457     498   1
   8  -7   9    1362     472   1
  -9   7  -9     396     383  -2
   9  -7   9     396     383   1
 -12  -6   9    5108     780   1
 -11  -6   9     555     711   1
 -10  -6   9   10793    1389   1
  -9  -6   9    -239    1555   1
  -8  -6   9   65780    3158   1
  -7  -6   9   53757    2422   1
  -6  -6   9   18316    1043   1
  -5  -6   9   29385    1666   1
   1   9  -6   40600    1889  -2
  -4  -6   9   40600    1889   1
  -3  -6   9   34417    1816   1
  -2  -6   9    4138     597   1
  -1  -6   9  150008    5042   1
   0  -6   9   12750     973   1
   1  -6   9      84     378   1
  -4   8  -7   18015    1185  -2
   2  -6   9   18015    1185   1
  -5   8  -7    2102     534  -2
   3  -6   9    2102     534   1
   4  -6   9  102033    3385   1
   5  -6   9    1734     483   1
   6  -6   9   16937    1881   1
   7  -6   9    5465     576   1
   8  -6   9      19     358   1
 -10   7  -8     457     571  -2
   9  -6   9     457     571   1
 -13  -5   9    3242     823   1
 -12  -5   9     784     671   1
   6  10  -4    1330     780  -2
 -11  -5   9    1330     780   1
 -10  -5   9   53742    6828   1
  -9  -5   9   43551    3143   1
  -8  -5   9    8435    1177   1
  -7  -5   9   16998    1647   1
  -6  -5   9   12934    1242   1
  -5  -5   9    9225     792   1
  -4  -5   9     128     711   1
  -3  -5   9    6033    1604   1
  -2  -5   9   12279     758   1
  -1  -5   9    2721     514   1
   0  -5   9  157229    4391   1
   1  -5   9   15401    1134   1
  -5   8  -6   42458    1555  -2
   2  -5   9   42458    1555   1
   3  -5   9    2339     496   1
   4  -5   9    7471     645   1
   5  -5   9   14115    1094   1
   6  -5   9     387    1551   1
   7  -5   9     -57     428   1
   8  -5   9    2356     397   1
 -13  -4   9    2712     674   1
 -12  -4   9    -648     648   1
   5  10  -3    2699     879  -2
 -11  -4   9    2699     879   1
 -10  -4   9    2221    3154   1
  -9  -4   9      87     800   1
  -8  -4   9    6130    1202   1
  -7  -4   9   15344    1933   1
  -6  -4   9   82994    2973   1
  -5  -4   9   25376    1615   1
  -4  -4   9    1666     578   1
  -3  -4   9   80688    4219   1
  -2  -4   9   49985    2156   1
  -1  -4   9   19572    1017   1
   0  -4   9     972     456   1
   1  -4   9   29538    1377   1
  -6   8  -5   10550     889  -2
   2  -4   9   10550     889   1
   3  -4   9    7078     993   1
   4  -4   9    1430     589   1
   5  -4   9   50797    2416   1
   6  -4   9     860     820   1
   7  -4   9    1766     453   1
 -11   7  -6     282     344  -2
   8  -4   9     282     344   1
 -14  -3   9     561     898   1
 -13  -3   9     148     648   1
 -12  -3   9    2162    2268   1
 -11  -3   9   10835    1513   1
 -10  -3   9   15042    1176   1
  -9  -3   9   64125    2886   1
  -8  -3   9   59145    2226   1
  -7  -3   9   13271     994   1
  -6  -3   9   10016     745   1
  -1   9  -3   43633    2328  -2
  -5  -3   9   43633    2328   1
  -4  -3   9    6872    1155   1
  -3  -3   9    8622    1577   1
  -2  -3   9   41453    1848   1
  -1  -3   9   23443    1009   1
   0  -3   9    1060     450   1
   1  -3   9    6362     514   1
   2  -3   9   10125     809   1
   3  -3   9    1367     589   1
   4  -3   9    6192     898   1
   5  -3   9   20660    2201   1
   6  -3   9    1942     518   1
   7  -3   9    2382     446   1
 -12   7  -5    -115     340  -2
   8  -3   9    -115     340   1
 -14  -2   9   -1235    1235   1
 -13  -2   9    3507     701   1
   4  10  -1    6527     819  -2
 -12  -2   9    6527     819   1
 -11  -2   9    1515    1042   1
 -10  -2   9   29501    1676   1
  -9  -2   9    2186     608   1
  -8  -2   9    1837     539   1
  -7  -2   9     877     454   1
  -6  -2   9    6628     772   1
  -5  -2   9   68030    3808   1
  -4  -2   9   56796    3565   1
  -3  -2   9   98381    3716   1
  -2  -2   9    5414     768   1
  -1  -2   9     763     420   1
   0  -2   9     389     352   1
  -7   8  -3    1896     409  -2
   1  -2   9    1896     409   1
   2  -2   9   29555    1663   1
   3  -2   9    4699    1128   1
   4  -2   9   38887    3168   1
   5  -2   9      43     745   1
   6  -2   9    8959     688   1
   7  -2   9     594     380   1
 -14  -1   9    -761     761   1
 -13  -1   9     434     954   1
 -12  -1   9     431     727   1
 -11  -1   9   14909    1427   1
 -10  -1   9     499    1814   1
  -9  -1   9   11011     952   1
  -8  -1   9   54604    2334   1
  -7  -1   9    6292    1210   1
  -6  -1   9    9043    1134   1
  -5  -1   9   62271    3557   1
  -4  -1   9     717     513   1
  -3  -1   9   89180    3026   1
  -2  -1   9    -423     423   1
  -1  -1   9   11635     678   1
   0  -1   9    4509     551   1
  -8   8  -2    1915     554  -2
   1  -1   9    1915     554   1
   2  -1   9    4920     659   1
   3  -1   9    -252     603   1
   4  -1   9    1027     621   1
   5  -1   9    1754    1362   1
   6  -1   9    2990     571   1
   7  -1   9     796     348   1
 -15   0   9    1609    1085   1
 -14   0   9     861    1010   1
 -13   0   9    8372    1084   1
 -12   0   9     486     701   1
 -11   0   9   14866    1414   1
 -10   0   9    6592     757   1
  -9   0   9   65269    2803   1
  -8   0   9   17520     951   1
  -7   0   9   42419    1986   1
  -3   9   0    7414     761  -2
  -6   0   9    7414     761   1
  -5   0   9   14006    3321   1
  -4   0   9    1451     521   1
  -3   0   9   11873    1383   1
  -2   0   9   13628     813   1
  -1   0   9    5185     517   1
   0   0   9   39356    2717   1
   1   0   9      28     493   1
   2   0   9    8119    1734   1
   3   0   9   22120    1861   1
   4   0   9     166    1218   1
   5   0   9   13255    1140   1
   6   0   9     593     395   1
 -14   7  -2    1425     362  -2
   7   0   9    1425     362   1
 -15   1   9    1609     861   1
 -14   1   9    -150     861   1
   2  10   2    3704    1122  -2
 -13   1   9    3704    1122   1
 -12   1   9    -263     630   1
 -11   1   9   14951    1602   1
 -10   1   9   69162    2979   1
  -9   1   9   41234    2338   1
  -8   1   9   26470    1155   1
  -7   1   9   46652    2111   1
  -6   1   9    4712     656   1
  -5   1   9   44765    3346   1
  -4   1   9   14269     852   1
  -3   1   9   72272    2358   1
  -2   1   9   11504     760   1
  -1   1   9   22982    1244   1
  -9   8   0   57131    1959  -2
   0   1   9   57131    1959   1
   1   1   9    9380     775   1
   2   1   9    -466     466   1
   3   1   9    1130     968   1
   4   1   9    8704     804   1
   5   1   9    1211     448   1
   6   1   9      46     329   1
 -15   2   9    1235     898   1
 -14   2   9     673     973   1
 -13   2   9   21241    1577   1
 -12   2   9   50340    4677   1
 -11   2   9   75197    3897   1
 -10   2   9   71140    3067   1
  -9   2   9    -150     498   1
  -8   2   9   22727    1085   1
  -7   2   9   14427    1074   1
  -6   2   9     -72     508   1
  -5   2   9  125203    4319   1
  -4   2   9   43934    1635   1
  -3   2   9   14938     832   1
  -2   2   9   30771    1147   1
  -1   2   9   11432    1077   1
   0   2   9    5130     576   1
   1   2   9     213    1059   1
   2   2   9   44767    2159   1
   3   2   9     645    4115   1
   4   2   9     -85     474   1
   5   2   9    -162     361   1
 -16   3   9     748     786   1
 -15   3   9    1272     935   1
 -14   3   9     783     638   1
 -13   3   9     804     688   1
 -12   3   9   52116    3078   1
 -11   3   9   13006    1225   1
 -10   3   9   16797    1143   1
  -9   3   9     455     739   1
  -8   3   9   33586    1771   1
  -5   9   3   37647    2735  -2
  -7   3   9   37647    2735   1
  -6   3   9   94506    3577   1
  -5   3   9   16934     897   1
  -4   3   9    4049     535   1
  -3   3   9    1570     488   1
  -2   3   9   15694    1432   1
  -1   3   9   18870    1458   1
   0   3   9    4891     717   1
   1   3   9    3256     572   1
   2   3   9   18944    1287   1
   3   3   9    3216     595   1
   4   3   9      48     416   1
   5   3   9     472     329   1
 -16   4   9     748     861   1
 -15   4   9    -584     584   1
 -14   4   9     -41    1085   1
 -13   4   9    1833    1160   1
 -12   4   9   24855    1834   1
 -11   4   9   32053    2452   1
 -10   4   9    2208     532   1
  -9   4   9  101769    4111   1
  -8   4   9  101316    4105   1
  -7   4   9   51233    2976   1
  -6   4   9   54799    3039   1
  -5   4   9   15780    1393   1
  -4   4   9   22571    1740   1
  -3   4   9   58104    2041   1
  -2   4   9    6028     613   1
  -1   4   9    5264    4014   1
   0   4   9    -145     936   1
   1   4   9    1385    2265   1
   2   4   9     883     526   1
   3   4   9     480     451   1
   4   4   9     356     326   1
 -15   5   9    1261     593   1
 -14   5   9    7846     979   1
 -13   5   9     450     842   1
 -12   5   9   37489    1971   1
 -11   5   9    4236     584   1
 -10   5   9   30486    1885   1
  -9   5   9   99650    4062   1
  -8   5   9    1755     675   1
  -7   5   9   10558    1213   1
  -6   5   9     239     482   1
  -5   5   9    5864    1560   1
  -4   5   9   67859    2324   1
  -3   5   9   35347    2139   1
  -2   5   9   40420    1557   1
  -1   5   9   15251     876   1
   0   5   9     141     508   1
   1   5   9    2734     761   1
   2   5   9     572     452   1
   3   5   9     407     339   1
 -15   6   9    4490     861   1
 -14   6   9    5992     860   1
 -13   6   9   13352    1551   1
 -12   6   9    7021     939   1
 -11   6   9    8136    2219   1
 -10   6   9     849     956   1
  -9   6   9    -198     529   1
  -7   9   6   14282    1045  -2
  -8   6   9   14282    1045   1
  -7   6   9    3195     547   1
  -6   6   9    1957     492   1
  -5   6   9     536     703   1
  -4   6   9   24222    1389   1
  -3   6   9   12822     967   1
  -2   6   9   27890    1841   1
  -1   6   9    2608     516   1
   0   6   9    1957     570   1
   1   6   9    6885     820   1
   2   6   9    -138     353   1
 -15   7   9    9616    1272   1
 -14   7   9    1796     861   1
 -13   7   9    7543    1049   1
 -12   7   9     519     500   1
 -11   7   9   12667    1000   1
 -10   7   9    2978    1106   1
  -9   7   9      28     602   1
  -8   7   9   31119    1869   1
  -7   7   9    5626     600   1
  -6   7   9    -224     446   1
  -5   7   9    -553    1092   1
  -4   7   9    2330     978   1
  -3   7   9    2099    1180   1
  -2   7   9    1340     524   1
  -1   7   9    2364     621   1
   0   7   9     501     530   1
   1   7   9    2358     561   1
 -15   8   9    -636     636   1
 -14   8   9     -19    1441   1
 -13   8   9    1888     618   1
 -12   8   9   12971    1388   1
 -11   8   9     525     531   1
 -10   8   9   30349    2106   1
  -9   8   9    -268     794   1
  -8   8   9   15287    2457   1
  -7   8   9     954     447   1
  -6   8   9   16914    1171   1
  -5   8   9    -119    1414   1
  -4   8   9    8907    1037   1
  -3   8   9   32478    2149   1
  -2   8   9     854     468   1
  -1   8   9      19     570   1
   0   8   9     129     417   1
 -14   9   9     139     636   1
 -13   9   9     -79     823   1
 -12   9   9     102     480   1
 -11   9   9    2946     590   1
 -10   9   9   27126    1498   1
  -9   9   9    -337     525  -2
  -9   9   9    -337     525   1
  -8   9   9    -506     506   1
  -7   9   9      -3     423   1
  -6   9   9     -18     445   1
  -5   9   9    6048     607   1
  -4   9   9    -450     450   1
  -3   9   9    1644     670   1
  -2   9   9    -371     678   1
  -1   9   9     561     524   1
 -14  10   9    4078     861   1
 -13  10   9    6034     973   1
 -12  10   9    2020     480   1
 -11  10   9     420     481   1
 -10  10   9    -482     482   1
  -9  10   9    1248     510   1
  -8  10   9      82     795   1
  -7  10   9     919     461   1
  -6  10   9     623     439   1
  -5  10   9    3902     486   1
  -4  10   9      97     385   1
  -3  10   9     220     607   1
 -12  11   9    9102     655   1
 -11  11   9     559     785   1
 -10  11   9      29     478   1
  -9  11   9     -77     493   1
  -8  11   9    1153     540   1
  -7  11   9    1077     530   1
  -6  11   9    -184     362   1
  -5  11   9     571     404   1
   1 -15  10    2226     604   1
   2 -15  10    -300     355   1
  -3 -14  10    1488     511   1
   6  10 -14    3751     730  -2
  -2 -14  10    3751     730   1
  -1 -14  10    1592     397   1
   0 -14  10    2762     437   1
   1 -14  10    -495     545   1
   2 -14  10     348     602   1
   3 -14  10    7273     673   1
   4 -14  10     336     433   1
   5 -14  10     793     362   1
  -5 -13  10    1413     464   1
  -4 -13  10    3724     495   1
  -3 -13  10   11084     761   1
   5  10 -13    5299     566  -2
  -2 -13  10    5299     566   1
  -1 -13  10     252     434   1
   0 -13  10    7037     614   1
   1 -13  10      36     433   1
   2 -13  10    1460     577   1
   3 -13  10    -149     407   1
   0   9 -14     275     408  -2
   4 -13  10     275     408   1
   5 -13  10    -272     348   1
   6 -13  10    2633     456   1
  -6 -12  10    -150     399   1
  -5 -12  10    1632     488   1
  -4 -12  10     399     442   1
   5  10 -12    9481     686  -2
  -3 -12  10    9481     686   1
  -2 -12  10     315     421   1
  -1 -12  10     -21     474   1
   0 -12  10     682     522   1
   1 -12  10    -151     535   1
   2 -12  10     174     426   1
   3 -12  10     915     459   1
  -1   9 -13    4476     713  -2
   4 -12  10    4476     713   1
   5 -12  10    4220     518   1
   6 -12  10    1021     477   1
   7 -12  10    -190     371   1
  -7 -11  10    2465     592   1
  -6 -11  10     169     454   1
  -5 -11  10    -111     508   1
  -4 -11  10    -438     438   1
   4  10 -11     926     877  -2
  -3 -11  10     926     877   1
  -2 -11  10    1900     525   1
  -1 -11  10   15677    2209   1
   0 -11  10   15646    2028   1
   1 -11  10   40587    2303   1
   2 -11  10   13162    1690   1
  -1   9 -12    3469     548  -2
   3 -11  10    3469     548   1
  -2   9 -12    3725     556  -2
   4 -11  10    3725     556   1
   5 -11  10    4196     514   1
   6 -11  10    3124     560   1
   7 -11  10    1865     481   1
  -9 -10  10    -402     402   1
  -8 -10  10     306     480   1
  -7 -10  10    1277     537   1
  -6 -10  10    -420     538   1
  -5 -10  10    1145    1367   1
   4  10 -10     705     818  -2
  -4 -10  10     705     818   1
   3  10 -10   25879    1637  -2
  -3 -10  10   25879    1637   1
  -2 -10  10    1682     683   1
  -1 -10  10      -7     490   1
   0 -10  10      81     667   1
   1 -10  10     928     428   1
   2 -10  10   18761    1660   1
  -2   9 -11     850    2747  -2
   3 -10  10     850    2747   1
   4 -10  10   19565    2604   1
   5 -10  10    7556     641   1
   6 -10  10    1614     619   1
   7 -10  10     994     500   1
   8  11  -8    1963     692  -2
 -10  -9  10    1963     692   1
  -9  -9  10     726     481   1
  -8  -9  10     117     480   1
  -7  -9  10    3793     826   1
  -6  -9  10    2758    1361   1
  -5  -9  10   10449    1170   1
   3  10  -9   26033    1179  -2
  -4  -9  10   26033    1179   1
  -3  -9  10    1401     526   1
  -2  -9  10   11131     802   1
  -1  -9  10    3160    1064   1
   0  -9  10   19293    1374   1
   1  -9  10    4298    1489   1
   2  -9  10   31979    2407   1
  -3   9 -10   11474    1852  -2
   3  -9  10   11474    1852   1
   4  -9  10   13690    2889   1
   5  -9  10    2013     511   1
   6  -9  10     273     518   1
   7  -9  10    4132     809   1
   8  -9  10    1386     580   1
 -10  -8  10    6670     697   1
  -9  -8  10      18     506   1
  -8  -8  10     827     583   1
  -7  -8  10     343     789   1
  -6  -8  10   25951    2281   1
  -5  -8  10   34921    2248   1
   2  10  -8   20894    1160  -2
  -4  -8  10   20894    1160   1
  -3  -8  10   71058    2626   1
  -2  -8  10   13670    1016   1
  -1  -8  10    5812     976   1
   0  -8  10    5889    1143   1
   1  -8  10    -222    1085   1
  -3   9  -9   18830    1667  -2
   2  -8  10   18830    1667   1
  -4   9  -9    2923    1626  -2
   3  -8  10    2923    1626   1
   4  -8  10    3288     817   1
   5  -8  10    1370    1344   1
   6  -8  10     542     424   1
   7  -8  10    3911     556   1
   8  -8  10    1753     767   1
   7  11  -6    1441     582  -2
 -11  -7  10    1441     582   1
 -10  -7  10    1861     642   1
  -9  -7  10    5165    1147   1
  -8  -7  10   22744    1703   1
  -7  -7  10   97942    3938   1
  -6  -7  10   27499    1257   1
  -5  -7  10   10624    2189   1
   1  10  -7   43338    2306  -2
  -4  -7  10   43338    2306   1
  -3  -7  10  106428    3641   1
  -2  -7  10   59246    3388   1
  -1  -7  10     392     463   1
   0  -7  10   12556     794   1
   1  -7  10   10424     992   1
  -4   9  -8    -340     601  -2
   2  -7  10    -340     601   1
   3  -7  10    2994     863   1
   4  -7  10   57760    3821   1
   5  -7  10    1005     407   1
   6  -7  10   14920    1563   1
   7  -7  10     490     437   1
  -9   8  -9     914     472  -2
   8  -7  10     914     472   1
 -12  -6  10     917     542   1
   6  11  -5    1769     674  -2
 -11  -6  10    1769     674   1
 -10  -6  10    -188     553   1
  -9  -6  10   19704    1948   1
  -8  -6  10    1262    1469   1
  -7  -6  10    1016    1520   1
  -6  -6  10   10730     753   1
   1  10  -6    7545     774  -2
  -5  -6  10    7545     774   1
  -4  -6  10    -357     705   1
  -3  -6  10   10742    4957   1
  -2  -6  10  125383    4650   1
  -1  -6  10   17757    1495   1
   0  -6  10    1294     605   1
   1  -6  10    8668     851   1
  -5   9  -7    1986     576  -2
   2  -6  10    1986     576   1
   3  -6  10    1432     438   1
   4  -6  10   27203    1735   1
   5  -6  10     -19     493   1
   6  -6  10    6513     587   1
   7  -6  10    1817     475   1
 -10   8  -8     427     388  -2
   8  -6  10     427     388   1
 -13  -5  10      15     625   1
 -12  -5  10    -374     582   1
 -11  -5  10    5282     921   1
 -10  -5  10   23136    1617   1
  -9  -5  10    1200     826   1
  -8  -5  10    9528    2578   1
  -7  -5  10   22555    1345   1
  -6  -5  10    -173     606   1
   0  10  -5   73047    3635  -2
  -5  -5  10   73047    3635   1
  -4  -5  10   61865    2981   1
  -3  -5  10     547     564   1
  -2  -5  10    8295    1559   1
  -1  -5  10    4554     665   1
   0  -5  10    1157     864   1
   1  -5  10    1287     893   1
   2  -5  10   17987    1436   1
   3  -5  10   51503    3748   1
   4  -5  10   83019    3040   1
   5  -5  10     437     863   1
   6  -5  10    1244     428   1
   7  -5  10     308     366   1
 -13  -4  10     870     992   1
   5  11  -3     518     711  -2
 -12  -4  10     518     711   1
 -11  -4  10   38457    3910   1
 -10  -4  10   23681    3449   1
  -9  -4  10    5716     774   1
  -8  -4  10    1113     762   1
  -7  -4  10    8888     820   1
  -6  -4  10    -364     506   1
  -5  -4  10   25086    1431   1
  -4  -4  10    6096     718   1
  -3  -4  10    6743    1903   1
  -2  -4  10  132382    4011   1
  -1  -4  10   11409     731   1
   0  -4  10   38722    1594   1
  -6   9  -5   41710    1595  -2
   1  -4  10   41710    1595   1
   2  -4  10   32225    2775   1
   3  -4  10   72200    2392   1
   4  -4  10    7699     615   1
   5  -4  10    8863     874   1
   6  -4  10     837     412   1
   7  -4  10      23     340   1
 -14  -3  10   14891    1534   1
 -13  -3  10    2844    1010   1
 -12  -3  10   16649    1505   1
 -11  -3  10    1195     762   1
 -10  -3  10    6218    2009   1
  -9  -3  10   56432    2841   1
  -8  -3  10   51607    4034   1
  -7  -3  10   23894    1175   1
  -6  -3  10   12184     830   1
  -5  -3  10    5928     862   1
  -4  -3  10   18832    1353   1
  -3  -3  10   58237    2239   1
  -2  -3  10    8820    1159   1
  -1  -3  10     530     455   1
   0  -3  10   98832    3266   1
  -7   9  -4   27156    1744  -2
   1  -3  10   27156    1744   1
   2  -3  10    8142     761   1
   3  -3  10   65335    2299   1
   4  -3  10   33626    3048   1
   5  -3  10   16495     999   1
   6  -3  10     847     406   1
   7  -3  10     130     321   1
 -14  -2  10    3592    1085   1
 -13  -2  10    1908    1048   1
 -12  -2  10     122    1197   1
 -11  -2  10     210     931   1
 -10  -2  10  108562    4715   1
  -9  -2  10   39040    2310   1
  -8  -2  10   18609    1174   1
  -7  -2  10    1461     534   1
  -2  10  -2   40878    2067  -2
  -6  -2  10   40878    2067   1
  -5  -2  10   20729    1247   1
  -4  -2  10     604     517   1
  -3  -2  10   30661    1512   1
  -2  -2  10   21895    1026   1
  -1  -2  10    2604     601   1
   0  -2  10   37689    1465   1
   1  -2  10    6541     849   1
   2  -2  10   28114    2255   1
   3  -2  10     -68     659   1
   4  -2  10   51268    3224   1
   5  -2  10    -242     418   1
   6  -2  10      90     372   1
   3  11   0    -180     746  -2
 -13  -1  10    -180     746   1
 -12  -1  10   15112    1401   1
 -11  -1  10   42757    2148   1
 -10  -1  10   12081    1631   1
  -9  -1  10    6012     734   1
  -8  -1  10    -559     559   1
  -7  -1  10    1403     543   1
  -6  -1  10  370814   13450   1
  -5  -1  10   12282     922   1
  -4  -1  10  163480    5531   1
  -3  -1  10   61731    2132   1
  -2  -1  10   63112    2203   1
  -1  -1  10   19444     940   1
  -8   9  -2   42706    1566  -2
   0  -1  10   42706    1566   1
   1  -1  10    2057     774   1
   2  -1  10   23199    3201   1
   3  -1  10    5290     750   1
   4  -1  10    7562     770   1
   5  -1  10     -30     450   1
   6  -1  10    -459     459   1
 -14   0  10    1122     973   1
 -13   0  10     786    1048   1
 -12   0  10    8268    1667   1
 -11   0  10    1471     597   1
 -10   0  10    7496     820   1
  -9   0  10     781     603   1
  -8   0  10    -343     793   1
  -7   0  10   17359    1317   1
  -6   0  10   71845    3030   1
  -5   0  10    1013     555   1
  -4   0  10     799     482   1
  -3   0  10    8140     706   1
  -2   0  10    -123     481   1
  -1   0  10    9593    1280   1
   0   0  10    9255    1194   1
   1   0  10    2625     593   1
   2   0  10     705     739   1
   3   0  10    -721     961   1
   4   0  10      22     463   1
   5   0  10     156     374   1
   6   0  10    -354     489   1
 -14   1  10    1609    1048   1
 -13   1  10    2170     719   1
 -12   1  10   18398    1507   1
 -11   1  10   18034    1273   1
 -10   1  10     720    1499   1
  -9   1  10    1872     499   1
  -8   1  10   53751    2172   1
  -4  10   1    3174     722  -2
  -7   1  10    3174     722   1
  -6   1  10     541     886   1
  -5   1  10     454     778   1
  -4   1  10   29346    1236   1
  -3   1  10    1538     502   1
  -2   1  10  214544    6803   1
  -1   1  10   33353    2630   1
   0   1  10     539     986   1
   1   1  10   -1045    1382   1
   2   1  10   19420    2566   1
   3   1  10   13745     990   1
   4   1  10    -102     381   1
   5   1  10    2981     384   1
 -15   2  10    3704    1010   1
 -14   2  10     283     645   1
 -13   2  10     296     636   1
 -12   2  10   36602    2351   1
 -11   2  10    6751    8568   1
 -10   2  10    2221     539   1
  -9   2  10    9314     781   1
  -8   2  10     147     537   1
  -7   2  10   85767    4097   1
  -6   2  10    2559     843   1
  -5   2  10   21358    2122   1
  -4   2  10   53957    2125   1
  -3   2  10   15045     912   1
  -2   2  10    8181    1248   1
  -1   2  10    1339     480   1
   0   2  10    7875    2919   1
   1   2  10    4718     584   1
   2   2  10   13823     906   1
   3   2  10     879     467   1
   4   2  10      41     365   1
 -15   3  10    3132    2058   1
 -14   3  10    2316    1347   1
 -13   3  10    8480    1007   1
 -12   3  10     599     691   1
 -11   3  10   11616    1225   1
 -10   3  10    8108     766   1
  -9   3  10   20672    1305   1
  -8   3  10   10965     912   1
  -7   3  10    5005     850   1
  -6   3  10     464     585   1
  -5   3  10    1841     640   1
  -4   3  10     -10     796   1
  -3   3  10     985     529   1
  -2   3  10    1170     526   1
  -1   3  10    4476    1149   1
   0   3  10    2126     561   1
   1   3  10   20963    2096   1
   2   3  10    1269     852   1
   3   3  10     420     441   1
   4   3  10      28     379   1
 -15   4  10     -37     748   1
 -14   4  10    2693    1459   1
 -13   4  10    9047    1060   1
 -12   4  10   20848    1621   1
 -11   4  10    1266    2039   1
 -10   4  10     716     740   1
  -9   4  10   15502    1205   1
  -6  10   4   29034    1677  -2
  -8   4  10   29034    1677   1
  -7   4  10   12226    1396   1
  -6   4  10    2799     740   1
  -5   4  10    -522     530   1
  -4   4  10    6096    1390   1
  -3   4  10   59840    2445   1
  -2   4  10   64680    2592   1
  -1   4  10   10130     969   1
   0   4  10    -228     433   1
   1   4  10    -304     703   1
   2   4  10    -333     429   1
   3   4  10     672     400   1
 -15   5  10     262     673   1
 -14   5  10    1796     861   1
 -13   5  10     561     786   1
 -12   5  10    -112    1826   1
 -11   5  10    8274     852   1
 -10   5  10   68241    3103   1
  -9   5  10   11358    1143   1
  -8   5  10    2435     626   1
  -7   5  10    2682     683   1
  -6   5  10    6432     625   1
  -5   5  10    -231     489   1
  -4   5  10   48101    2786   1
  -3   5  10   62899    3495   1
  -2   5  10   43248    1911   1
  -1   5  10    8379     954   1
   0   5  10    5495     618   1
   1   5  10    3829     587   1
   2   5  10    1289     424   1
 -15   6  10    -636     636   1
 -14   6  10    -524     748   1
 -13   6  10     -34    1216   1
 -12   6  10    -648     648   1
 -11   6  10    3954     967   1
 -10   6  10   32583    1764   1
  -9   6  10    7337     819   1
  -8   6  10   10981     994   1
  -7   6  10   70137    2775   1
  -6   6  10    1361     488   1
  -5   6  10    3202    1503   1
  -4   6  10    4514    1988   1
  -3   6  10    1729    1485   1
  -2   6  10     435     513   1
  -1   6  10     523     558   1
   0   6  10    1273    1217   1
   1   6  10    1486     599   1
 -15   7  10     224     636   1
 -14   7  10    6713     872   1
 -13   7  10   11776    1098   1
 -12   7  10     358     745   1
 -11   7  10    1087     543   1
 -10   7  10     872     612   1
  -8  10   7    6260     761  -2
  -9   7  10    6260     761   1
  -8   7  10   37803    1926   1
  -7   7  10   26333    2302   1
  -6   7  10    1632    1813   1
  -5   7  10   43628    1860   1
  -4   7  10    7410     703   1
  -3   7  10    9437     736   1
  -2   7  10     178     446   1
  -1   7  10    2060     555   1
   0   7  10     450     786   1
 -14   8  10    1534     861   1
 -13   8  10    2493     645   1
 -12   8  10    -299     534   1
 -11   8  10     752     627   1
 -10   8  10     951     711   1
  -9   8  10    8019     879   1
  -8   8  10   25837    1374   1
  -7   8  10    -184     673   1
  -6   8  10     163     486   1
  -5   8  10    4600     577   1
  -4   8  10    3611     532   1
  -3   8  10    3229     624   1
  -2   8  10    1189     491   1
 -14   9  10    1557     599   1
 -13   9  10     572     538   1
 -12   9  10    3292     505   1
 -11   9  10    4273     672   1
 -10   9  10    3439     565   1
  -9   9  10     973     521   1
  -8   9  10    3217     713   1
  -7   9  10     100     562   1
  -6   9  10    9799     680   1
  -5   9  10    7804     592   1
  -4   9  10     228     401   1
  -3   9  10    3108     565   1
 -13  10  10    1646     711   1
 -12  10  10     108     372   1
 -11  10  10   11181     790   1
 -10  10  10    1601     472  -2
 -10  10  10    1601     472   1
  -9  10  10       9     527   1
  -8  10  10     394     568   1
  -7  10  10    1374     544   1
  -6  10  10     967     489   1
  -5  10  10    1378     520   1
  -2 -14  11     377     358   1
  -1 -14  11    6039     663   1
   0 -14  11     452     407   1
   1 -14  11     932     444   1
   2 -14  11     554     554   1
   3 -14  11     609     761   1
  -4 -13  11    2842     448   1
   5  11 -13    1169     429  -2
  -3 -13  11    1169     429   1
  -2 -13  11    5254     573   1
  -1 -13  11   16322     976   1
   0 -13  11    -118     413   1
   1 -13  11    -101     530   1
   2 -13  11     169     566   1
   3 -13  11     828     819   1
   4 -13  11    1323     643   1
   5 -13  11     578     393   1
  -6 -12  11     684     730   1
  -5 -12  11     854     401   1
   5  11 -12     340     411  -2
  -4 -12  11     340     411   1
   4  11 -12     752     415  -2
  -3 -12  11     752     415   1
  -2 -12  11    4068     631   1
  -1 -12  11   10738     736   1
   0 -12  11    8178     694   1
   1 -12  11    1878     551   1
   2 -12  11     -50     445   1
  -1  10 -13     299     396  -2
   3 -12  11     299     396   1
   4 -12  11     605     378   1
   5 -12  11    1221     385   1
  -7 -11  11     895     546   1
  -6 -11  11     773     475   1
  -5 -11  11    -271     424   1
   4  11 -11   12467     731  -2
  -4 -11  11   12467     731   1
  -3 -11  11    2659     465   1
  -2 -11  11    9407     720   1
  -1 -11  11    7687     753   1
   0 -11  11   17995    1189   1
   1 -11  11   12031     642   1
   2 -11  11    9606     698   1
  -2  10 -12    5912     568  -2
   3 -11  11    5912     568   1
   4 -11  11    4611     520   1
   5 -11  11     715     394   1
   6 -11  11    1375     454   1
  -8 -10  11    1816     587   1
  -7 -10  11    2040     518   1
  -6 -10  11     -73     459   1
  -5 -10  11    -379     426   1
   3  11 -10     942     502  -2
  -4 -10  11     942     502   1
  -3 -10  11    4805    2175   1
  -2 -10  11    4457     723   1
  -1 -10  11   17672    1938   1
   0 -10  11   10897    1062   1
   1 -10  11     609    1055   1
  -2  10 -11     282     431  -2
   2 -10  11     282     431   1
  -3  10 -11      75     442  -2
   3 -10  11      75     442   1
   4 -10  11    2818     490   1
   5 -10  11    1426     430   1
   6 -10  11     419     566   1
  -9  -9  11    2294     522   1
  -8  -9  11    -330     466   1
  -7  -9  11     643     566   1
  -6  -9  11    7151     716   1
   3  11  -9   27494    2192  -2
  -5  -9  11   27494    2192   1
   2  11  -9    1146     789  -2
  -4  -9  11    1146     789   1
  -3  -9  11   14116    1149   1
  -2  -9  11    6138     984   1
  -1  -9  11    -475     489   1
   0  -9  11   11113    1515   1
   1  -9  11    8394    1286   1
  -3  10 -10      99    2934  -2
   2  -9  11      99    2934   1
   3  -9  11    9088    1107   1
   4  -9  11   19445    1090   1
   5  -9  11     246     427   1
   6  -9  11     515     512   1
   7  -9  11    1225     692   1
 -10  -8  11    2071     973   1
  -9  -8  11    1874     669   1
  -8  -8  11     384     519   1
  -7  -8  11     250     948   1
  -6  -8  11   21531    1539   1
   2  11  -8    9101     988  -2
  -5  -8  11    9101     988   1
  -4  -8  11   26733    1324   1
  -3  -8  11   45359    1860   1
  -2  -8  11    5587     664   1
  -1  -8  11    3136     563   1
   0  -8  11    9797    1168   1
   1  -8  11      -1    1004   1
  -4  10  -9   15959    1391  -2
   2  -8  11   15959    1391   1
   3  -8  11   24837    2613   1
   4  -8  11     758     465   1
   5  -8  11      97     517   1
   6  -8  11    1469     597   1
   7  -8  11     916     524   1
 -11  -7  11     113     485   1
 -10  -7  11    3540     792   1
  -9  -7  11      41     517   1
  -8  -7  11   22716    2090   1
  -7  -7  11    3904     756   1
  -6  -7  11    1392     818   1
   1  11  -7    2619     580  -2
  -5  -7  11    2619     580   1
  -4  -7  11   25785    1495   1
  -3  -7  11   67445    2524   1
  -2  -7  11   14972    1275   1
  -1  -7  11   30151    1518   1
   0  -7  11    -205     488   1
  -4  10  -8    -400     649  -2
   1  -7  11    -400     649   1
   2  -7  11    5079    1025   1
   3  -7  11    3922    2166   1
   4  -7  11     564     479   1
   5  -7  11     655     586   1
   6  -7  11    6747    1160   1
   7  -7  11    1849     748   1
   6  12  -5     973     582  -2
 -12  -6  11     973     582   1
 -11  -6  11    2559     607   1
 -10  -6  11    2423     598   1
  -9  -6  11   16054    1242   1
  -8  -6  11   18595    2043   1
  -7  -6  11    7926    1314   1
  -6  -6  11     -42     982   1
  -5  -6  11    3804     615   1
  -4  -6  11   10778    1653   1
  -3  -6  11    1005    1427   1
  -2  -6  11   15479    1358   1
  -1  -6  11   66189    2594   1
   0  -6  11   26977    1487   1
  -5  10  -7   32046    1749  -2
   1  -6  11   32046    1749   1
   2  -6  11    9551    1897   1
   3  -6  11    1281    1451   1
   4  -6  11    4494     467   1
   5  -6  11    -419     543   1
   6  -6  11    1231     437   1
 -12  -5  11    6644     833   1
 -11  -5  11    3987     775   1
 -10  -5  11    6979     807   1
  -9  -5  11   17079    1246   1
  -8  -5  11     928    1865   1
  -7  -5  11    -615    1172   1
  -6  -5  11    3197     652   1
  -5  -5  11   29883    3489   1
  -4  -5  11   59760    2584   1
  -3  -5  11   53709    2678   1
  -2  -5  11    -329     589   1
  -1  -5  11   12303    1134   1
   0  -5  11    6198    1400   1
  -6  10  -6   15437    2029  -2
   1  -5  11   15437    2029   1
   2  -5  11   31363    3303   1
   3  -5  11   17407    1530   1
   4  -5  11    1734     414   1
   5  -5  11     232     399   1
   6  -5  11    -229     529   1
 -13  -4  11    1422     823   1
 -12  -4  11     393     794   1
 -11  -4  11   26366    1474   1
 -10  -4  11    2902     857   1
  -9  -4  11   27722    1595   1
  -8  -4  11     780     801   1
  -7  -4  11    4649     706   1
  -1  11  -4   56923    2017  -2
  -6  -4  11   56923    2017   1
  -5  -4  11   29382    1654   1
  -4  -4  11     294     919   1
  -3  -4  11     663     803   1
  -2  -4  11    2206    1093   1
  -1  -4  11    -479     479   1
   0  -4  11    8379     781   1
   1  -4  11     877    1583   1
   2  -4  11     692    1075   1
   3  -4  11     943    1719   1
   4  -4  11     185     498   1
   5  -4  11    1820     478   1
   6  -4  11    -359     359   1
 -14  -3  11    3143    1010   1
   4  12  -2    1609     861  -2
 -13  -3  11    1609     861   1
 -12  -3  11   13956    1796   1
 -11  -3  11    2080     727   1
 -10  -3  11   54749    3211   1
  -9  -3  11      96    1205   1
  -8  -3  11   17000    2000   1
  -7  -3  11    1441     887   1
  -6  -3  11    4229     634   1
  -5  -3  11    -210     583   1
  -4  -3  11    1391     624   1
  -3  -3  11   33488    1565   1
  -2  -3  11    4694     631   1
  -1  -3  11  102934    3256   1
  -7  10  -4   48564    2439  -2
   0  -3  11   48564    2439   1
   1  -3  11     388     919   1
   2  -3  11    1738    2095   1
   3  -3  11   10615    1284   1
   4  -3  11    2142     573   1
   5  -3  11     936     407   1
   6  -3  11    -317     578   1
 -14  -2  11    3929    1160   1
 -13  -2  11    -823     898   1
 -12  -2  11    2822     879   1
 -11  -2  11   14172    1309   1
 -10  -2  11   25347    2245   1
  -9  -2  11   64421    3662   1
  -8  -2  11    1307    1356   1
  -7  -2  11   23657    1410   1
  -6  -2  11   10343    1775   1
  -5  -2  11   26730    1492   1
  -4  -2  11    -422     515   1
  -3  -2  11    1064     526   1
  -2  -2  11   17055    1414   1
  -1  -2  11  126020    3887   1
   0  -2  11   20276    2712   1
   1  -2  11    9076    1253   1
   2  -2  11     585     466   1
   3  -2  11    2599     486   1
   4  -2  11    -149     416   1
   5  -2  11    1342     396   1
 -13  -1  11    1609    1048   1
 -12  -1  11    2623     755   1
 -11  -1  11    -205     724   1
 -10  -1  11    -946     946   1
  -9  -1  11   18253    1487   1
  -8  -1  11    2037     737   1
  -3  11  -1   39866    2026  -2
  -7  -1  11   39866    2026   1
  -6  -1  11   50194    2342   1
  -5  -1  11   20188    1342   1
  -4  -1  11   22770    2331   1
  -3  -1  11    1530     645   1
  -2  -1  11   46488    1722   1
  -1  -1  11    9449    1065   1
   0  -1  11     379    1018   1
   1  -1  11    6805    1044   1
   2  -1  11     933     444   1
   3  -1  11    1183     481   1
   4  -1  11    -371     371   1
   5  -1  11    -406     423   1
 -13   0  11     614     973   1
 -12   0  11    2114     767   1
 -11   0  11   32341    2143   1
 -10   0  11    3690    7072   1
  -9   0  11   46963    1949   1
  -8   0  11   22085    1224   1
  -7   0  11   20628    1316   1
  -6   0  11   22087    1432   1
  -5   0  11    6073     777   1
  -4   0  11   28440    1263   1
  -3   0  11  123810    4186   1
  -2   0  11   73050    2488   1
  -9  10  -1    2257     625  -2
  -1   0  11    2257     625   1
   0   0  11     603     488   1
   1   0  11    -432     432   1
   2   0  11    1149     457   1
   3   0  11     168     457   1
   4   0  11    1248     409   1
 -14   1  11   -1122    1122   1
 -13   1  11    -935     935   1
 -12   1  11   -1197    1197   1
 -11   1  11   10217    3193   1
 -10   1  11    1282     680   1
  -9   1  11   11553    1524   1
  -8   1  11   54124    2478   1
  -7   1  11    1156     622   1
  -6   1  11     626    1072   1
  -5   1  11   41385    1762   1
  -4   1  11     740     521   1
  -3   1  11   48831    2013   1
  -2   1  11   16871    1216   1
  -1   1  11   52113    2115   1
   0   1  11    -326    1433   1
   1   1  11    -392    1210   1
   2   1  11     744     703   1
   3   1  11    -267     452   1
   4   1  11     -62     406   1
 -14   2  11    -786     786   1
 -13   2  11    4265    1048   1
 -12   2  11    1609     898   1
 -11   2  11   -3068    6735   1
 -10   2  11   52285    2082   1
  -9   2  11   14943     946   1
  -5  11   2    3306     653  -2
  -8   2  11    3306     653   1
  -7   2  11    2490     702   1
  -6   2  11    -569     569   1
  -5   2  11    4175     582   1
  -4   2  11    6428     889   1
  -3   2  11   75447    2832   1
  -2   2  11     553     779   1
  -1   2  11     289    1888   1
   0   2  11    -878    1113   1
   1   2  11    2439     610   1
   2   2  11    -730     730   1
   3   2  11    1549     479   1
 -15   3  11     786     861   1
 -14   3  11    2357     973   1
 -13   3  11    2469     898   1
 -12   3  11    -150     861   1
 -11   3  11    3375    2251   1
 -10   3  11    -532     532   1
  -9   3  11   25026    1468   1
  -8   3  11    6818     790   1
  -7   3  11    2332     682   1
  -6   3  11   20882    1147   1
  -5   3  11    1655     625   1
  -4   3  11     -82    1899   1
  -3   3  11    2951     699   1
  -2   3  11    3938    1601   1
  -1   3  11    1205     592   1
   0   3  11    -169     513   1
   1   3  11    2667     726   1
   2   3  11   12608    1833   1
 -15   4  11    -711     711   1
 -14   4  11    1609     861   1
 -13   4  11   15528    1833   1
 -12   4  11     973    1160   1
 -11   4  11    -280     500   1
 -10   4  11   18932    3907   1
  -9   4  11    8477    1776   1
  -8   4  11   54948    3236   1
  -7   4  11   43265    2132   1
  -6   4  11    1878     563   1
  -5   4  11    -484     484   1
  -4   4  11    4055    1263   1
  -3   4  11    9640    2257   1
  -2   4  11    1516     571   1
  -1   4  11   11684     878   1
   0   4  11     452     566   1
   1   4  11     781     502   1
   2   4  11    -673     748   1
 -15   5  11    2058     786   1
 -14   5  11     224     748   1
 -13   5  11    1908     935   1
 -12   5  11     394     954   1
 -11   5  11     350     751   1
 -10   5  11   20103    1285   1
  -7  11   5   59173    4423  -2
  -9   5  11   59173    4423   1
  -8   5  11    -264     649   1
  -7   5  11   20602    1402   1
  -6   5  11   13514    1187   1
  -5   5  11    2170     566   1
  -4   5  11    7852    1425   1
  -3   5  11    4568     641   1
  -2   5  11    2243     545   1
  -1   5  11    -443     443   1
   0   5  11    1779     560   1
   1   5  11    2956     673   1
 -15   6  11     412     673   1
 -14   6  11    -112     711   1
 -13   6  11     -56     673   1
 -12   6  11    2096     804   1
 -11   6  11    5111     656   1
 -10   6  11    3330     649   1
  -9   6  11     -68    1534   1
  -8   6  11     980    1091   1
  -7   6  11    4467     667   1
  -6   6  11    4528    1578   1
  -5   6  11    1741     520   1
  -4   6  11   22154    1216   1
  -3   6  11    4994     767   1
  -2   6  11    5661     994   1
  -1   6  11     371     469   1
 -14   7  11    3731     674   1
 -13   7  11    1810     648   1
 -12   7  11   10110    1048   1
 -11   7  11    1559     567   1
 -10   7  11    2083     611   1
  -9   7  11   16770    1177   1
  -8   7  11    9112    1027   1
  -7   7  11     743     540   1
  -6   7  11    -134     492   1
  -5   7  11    7712     645   1
  -4   7  11     302     479   1
  -3   7  11     473     418   1
  -2   7  11     656     648   1
 -14   8  11    1046    1497   1
 -13   8  11      83     599   1
 -12   8  11    -301     662   1
 -11   8  11    1246     762   1
  -9  11   8    3551     669  -2
 -10   8  11    3551     669   1
  -9   8  11    1993     537   1
  -8   8  11      12     492   1
  -7   8  11    1430     599   1
  -6   8  11    9066     642   1
  -5   8  11     295     411   1
  -4   8  11     428     376   1
  -3   8  11    5784     590   1
 -13   9  11     823     673   1
 -12   9  11    -486    1235   1
 -11   9  11    1238     437   1
 -10   9  11    -375     424   1
  -9   9  11    -451    1419   1
  -8   9  11    1909     617   1
  -7   9  11     373     512   1
  -6   9  11      50     474   1
  -5   9  11     705     447   1
  -9  10  11     342     489   1
  -3 -13  12    1056     421   1
  -2 -13  12    1029     375   1
  -1 -13  12   11898    1102   1
   0 -13  12      98     440   1
   1 -13  12     640     542   1
   2 -13  12    1066     460   1
  -1  11 -14     421     417  -2
   3 -13  12     421     417   1
  -5 -12  12    1219     389   1
   4  12 -12     568     382  -2
  -4 -12  12     568     382   1
  -3 -12  12     685     375   1
  -2 -12  12     415     418   1
  -1 -12  12    1273     567   1
   0 -12  12     685     676   1
   1 -12  12    2226     581   1
  -1  11 -13     -81     489  -2
   2 -12  12     -81     489   1
  -2  11 -13     233     457  -2
   3 -12  12     233     457   1
   4 -12  12     206     341   1
  -7 -11  12    2004     772   1
  -6 -11  12    1557     434   1
   4  12 -11      -5     437  -2
  -5 -11  12      -5     437   1
   3  12 -11    2698     542  -2
  -4 -11  12    2698     542   1
  -3 -11  12     539     402   1
  -2 -11  12   34701    1663   1
  -1 -11  12    1562     456   1
   0 -11  12    1814     454   1
   1 -11  12    1838     516   1
  -2  11 -12    -435     448  -2
   2 -11  12    -435     448   1
   3 -11  12    1733     431   1
   4 -11  12    -331     345   1
   5 -11  12    1135     400   1
  -8 -10  12     -91     420   1
  -7 -10  12    3296     547   1
  -6 -10  12    -406     406   1
   3  12 -10    2920     512  -2
  -5 -10  12    2920     512   1
  -4 -10  12    -395     395   1
  -3 -10  12    5126     605   1
  -2 -10  12   20230    1108   1
  -1 -10  12    4037     962   1
   0 -10  12    -197     421   1
   1 -10  12   19517    1799   1
  -3  11 -11    9743     600  -2
   2 -10  12    9743     600   1
   3 -10  12     832     427   1
   4 -10  12    -225     381   1
   5 -10  12     688     433   1
  -9  -9  12    1403     456   1
  -8  -9  12    6923    1093   1
  -7  -9  12   15035     933   1
  -6  -9  12     335     479   1
   2  12  -9   10931     711  -2
  -5  -9  12   10931     711   1
  -4  -9  12   11912     974   1
  -3  -9  12    7995     713   1
  -2  -9  12   15082    1900   1
  -1  -9  12   10367     980   1
   0  -9  12   10469    1153   1
  -3  11 -10    3828    1414  -2
   1  -9  12    3828    1414   1
  -4  11 -10    1410     487  -2
   2  -9  12    1410     487   1
   3  -9  12    6433     596   1
   4  -9  12     447     450   1
   5  -9  12    1051     465   1
 -10  -8  12     264     439   1
  -9  -8  12      91     489   1
  -8  -8  12    8232    1323   1
  -7  -8  12     -18     450   1
  -6  -8  12    9467    1314   1
  -5  -8  12   59790    2077   1
  -4  -8  12    3008     742   1
  -3  -8  12   11460    1149   1
  -2  -8  12    1511     569   1
  -1  -8  12    4588     655   1
   0  -8  12   29450    1462   1
  -4  11  -9   13998    1335  -2
   1  -8  12   13998    1335   1
   2  -8  12    -440     440   1
   3  -8  12    -287     435   1
   4  -8  12    1475     452   1
   5  -8  12     347     459   1
 -11  -7  12    1815     582   1
 -10  -7  12    6461     792   1
  -9  -7  12   26905    1535   1
  -8  -7  12    4299    1234   1
  -7  -7  12    2852     576   1
   1  12  -7   25173    1141  -2
  -6  -7  12   25173    1141   1
  -5  -7  12    8621     738   1
  -4  -7  12   26132    1637   1
  -3  -7  12    2348     607   1
  -2  -7  12    4118     681   1
  -1  -7  12   10750    1277   1
   0  -7  12   11321    1150   1
  -5  11  -8    1618    1664  -2
   1  -7  12    1618    1664   1
   2  -7  12    2790     534   1
   3  -7  12      39     443   1
   4  -7  12     336     427   1
   5  -7  12    3138     927   1
 -12  -6  12    1048     748   1
 -11  -6  12    3265    1334   1
 -10  -6  12   27484    1496   1
  -9  -6  12   12964    1011   1
  -8  -6  12    1796    4223   1
  -7  -6  12    -963    1215   1
   0  12  -6   18639     965  -2
  -6  -6  12   18639     965   1
  -5  -6  12   15339    1542   1
  -4  -6  12   64662    5087   1
  -3  -6  12   12049    1110   1
  -2  -6  12   85026    3363   1
  -1  -6  12    -295     575   1
   0  -6  12    2387    1088   1
   1  -6  12     175    2010   1
   2  -6  12      53    1113   1
   3  -6  12   10262     687   1
   4  -6  12    1513     589   1
   5  -6  12    1237     944   1
 -12  -5  12    3180    1010   1
 -11  -5  12    5792     697   1
 -10  -5  12   12530    1244   1
  -9  -5  12   17541    1219   1
  -8  -5  12     869    1856   1
  -7  -5  12   14310     925   1
  -6  -5  12    8399    1280   1
  -5  -5  12   17488    1634   1
  -4  -5  12    7451     960   1
  -3  -5  12    1003     987   1
  -2  -5  12   18201    1005   1
  -1  -5  12    4049    1559   1
  -6  11  -6    2501    1590  -2
   0  -5  12    2501    1590   1
   1  -5  12     321     682   1
   2  -5  12    -267    1635   1
   3  -5  12    7056     668   1
   4  -5  12    -205     431   1
   5  -5  12    2036     510   1
 -13  -4  12    2357     861   1
 -12  -4  12    -849    1085   1
 -11  -4  12    2001     713   1
 -10  -4  12    4777    3199   1
  -9  -4  12    2017     860   1
  -8  -4  12    3522    1187   1
  -7  -4  12      34    1120   1
  -6  -4  12   11768    1258   1
  -5  -4  12    -334     837   1
  -4  -4  12    1038     659   1
  -3  -4  12     527     535   1
  -2  -4  12   22190    2468   1
  -1  -4  12   11947     771   1
  -7  11  -5    1852    1188  -2
   0  -4  12    1852    1188   1
   1  -4  12     250     868   1
   2  -4  12    1101     513   1
   3  -4  12    2222     487   1
   4  -4  12    2199     495   1
   5  -4  12     -32     404   1
 -13  -3  12      37     786   1
 -12  -3  12    -378     671   1
 -11  -3  12     898    1122   1
 -10  -3  12    6110     926   1
  -9  -3  12    -516    1810   1
  -8  -3  12     104     514   1
  -2  12  -3    2237     583  -2
  -7  -3  12    2237     583   1
  -6  -3  12   20826    3729   1
  -5  -3  12    2955     864   1
  -4  -3  12    1520    1793   1
  -3  -3  12    1114    1144   1
  -2  -3  12    2762     934   1
  -1  -3  12  143371    4387   1
   0  -3  12    9940     812   1
   1  -3  12     -42     976   1
   2  -3  12    5454     612   1
   3  -3  12     430     508   1
   4  -3  12     353     465   1
   5  -3  12    3709     521   1
 -13  -2  12     337     898   1
 -12  -2  12     521     660   1
 -11  -2  12   42264    2579   1
 -10  -2  12   18229    1520   1
  -9  -2  12    2158     815   1
  -8  -2  12    5618     659   1
  -7  -2  12    5062    1034   1
  -6  -2  12    6829     950   1
  -5  -2  12    6499     832   1
  -4  -2  12   34916    1590   1
  -3  -2  12    7246    1313   1
  -2  -2  12    5635     608   1
  -8  11  -3   87985    4464  -2
  -1  -2  12   87985    4464   1
   0  -2  12    1707    1705   1
   1  -2  12     -44    2257   1
   2  -2  12     469     488   1
   3  -2  12    -896     896   1
   4  -2  12    1334     473   1
 -13  -1  12    -478    1441   1
 -12  -1  12    3806     804   1
 -11  -1  12    1555     884   1
 -10  -1  12   42448    2871   1
  -9  -1  12   16523     998   1
  -8  -1  12   10774     962   1
  -7  -1  12   11946     979   1
  -6  -1  12    3307     690   1
  -5  -1  12   59014    2727   1
  -4  -1  12   14968     870   1
  -3  -1  12     617     760   1
  -2  -1  12    4734     909   1
  -1  -1  12    5983     736   1
   0  -1  12    9567    2298   1
   1  -1  12    7043     809   1
   2  -1  12    -362     897   1
   3  -1  12     386     646   1
   4  -1  12    3267     506   1
 -13   0  12    1871    1160   1
 -12   0  12    4056     935   1
 -11   0  12    -628     628   1
 -10   0  12    7773    1253   1
  -9   0  12   33714    2260   1
  -4  12   0   15644    1073  -2
  -8   0  12   15644    1073   1
  -7   0  12    4290    1107   1
  -6   0  12    2238     686   1
  -5   0  12   48368    2412   1
  -4   0  12   96538    3217   1
  -3   0  12     398     523   1
  -2   0  12   82343    2730   1
  -1   0  12    7122    1433   1
   0   0  12     425    1012   1
   1   0  12    1318     514   1
   2   0  12    -535     535   1
   3   0  12    1127     504   1
 -14   1  12    -262     823   1
 -13   1  12    4153    1085   1
 -12   1  12     492    1946   1
 -11   1  12   25714    1826   1
 -10   1  12    -372     578   1
  -9   1  12   50716    2370   1
  -8   1  12    6059    1064   1
  -7   1  12   48425    2339   1
  -6   1  12    -217     648   1
  -5   1  12   25375    1414   1
  -4   1  12    6998     687   1
  -3   1  12   32916    1397   1
  -2   1  12    4219     915   1
  -1   1  12    -678    1595   1
   0   1  12    -346     495   1
   1   1  12    -546     546   1
   2   1  12    1549     549   1
   3   1  12    1160     823   1
 -14   2  12    2844     935   1
 -13   2  12    3480     898   1
 -12   2  12   11487    1646   1
 -11   2  12    2248    6772   1
 -10   2  12   33378    1494   1
  -9   2  12    9699    1428   1
  -8   2  12   26045    1891   1
  -7   2  12   23013    1464   1
  -6   2  12     104     605   1
  -5   2  12   11473    1272   1
  -4   2  12   24597    1341   1
  -3   2  12    1645     672   1
  -2   2  12     850    1280   1
  -1   2  12    -133     513   1
   0   2  12     667     576   1
   1   2  12    1253     656   1
   2   2  12    -470     470   1
 -14   3  12    2020     823   1
 -13   3  12    -748     898   1
 -12   3  12    2587     818   1
 -11   3  12    1393     762   1
 -10   3  12    -144     561   1
  -6  12   3   44470    2145  -2
  -9   3  12   44470    2145   1
  -8   3  12     612    1555   1
  -7   3  12     -86     646   1
  -6   3  12    -849    1836   1
  -5   3  12   20677    1324   1
  -4   3  12     150     913   1
  -3   3  12    6697     705   1
  -2   3  12     355     513   1
  -1   3  12     -24     475   1
   0   3  12      75     561   1
   1   3  12    3381     568   1
 -15   4  12     524     823   1
 -14   4  12    2133     935   1
 -13   4  12     299     823   1
 -12   4  12    -383     673   1
 -11   4  12    9952     821   1
 -10   4  12    8596    1123   1
  -9   4  12   23236    1462   1
  -8   4  12    -292     593   1
  -7   4  12   18227    1259   1
  -6   4  12    1604     866   1
  -5   4  12   14265    2684   1
  -4   4  12    1435     527   1
  -3   4  12    6172     651   1
  -2   4  12    3451     637   1
  -1   4  12     391     896   1
   0   4  12    6376     797   1
 -14   5  12     786     748   1
 -13   5  12     257     647   1
 -12   5  12    1803     671   1
 -11   5  12    1553     512   1
 -10   5  12    1285     569   1
  -9   5  12    2320    1707   1
  -8   5  12    -208     730   1
  -7   5  12    4400     670   1
  -6   5  12    4226     534   1
  -5   5  12    1236     490   1
  -4   5  12    -136     473   1
  -3   5  12    4539     550   1
  -2   5  12     980    1069   1
  -1   5  12     111     434   1
 -14   6  12     861     748   1
 -13   6  12    6549     780   1
 -12   6  12    -730     786   1
 -11   6  12    2731     583   1
  -8  12   6    6908     719  -2
 -10   6  12    6908     719   1
  -9   6  12    3189     600   1
  -8   6  12   29861    1879   1
  -7   6  12    3430     603   1
  -6   6  12   39029    2371   1
  -5   6  12    7659     651   1
  -4   6  12     816     446   1
  -3   6  12    2207     390   1
  -2   6  12      79     389   1
 -13   7  12    3592    1010   1
 -12   7  12    3636     674   1
 -11   7  12    -142     433   1
 -10   7  12     727     508   1
  -9   7  12     393     604   1
  -8   7  12    1380     766   1
  -7   7  12     965     573   1
  -6   7  12    -935     935   1
  -5   7  12    1364     447   1
  -4   7  12     385     390   1
 -12   8  12    1237     494   1
 -11   8  12     597     393   1
 -10   8  12    3590     723   1
  -9   8  12    -616     842   1
  -8   8  12    5998     782   1
  -7   8  12     558     531   1
  -6   8  12    -456     456   1
  -1 -13  13    -418     447   1
   0 -13  13    1946     748   1
  -4 -12  13    1937     395   1
  -3 -12  13    2672     384   1
  -2 -12  13    3210     407   1
  -1 -12  13     159     502   1
   0 -12  13    1084     565   1
   1 -12  13    1451     760   1
  -2  12 -13     105     437  -2
   2 -12  13     105     437   1
  -6 -11  13    1490     400   1
   3  13 -11     604     400  -2
  -5 -11  13     604     400   1
  -4 -11  13     402     341   1
  -3 -11  13   13705     877   1
  -2 -11  13    1044     405   1
  -1 -11  13     -77     388   1
   0 -11  13    3484     522   1
  -2  12 -12    -522     522  -2
   1 -11  13    -522     522   1
  -3  12 -12     906     473  -2
   2 -11  13     906     473   1
   3 -11  13     477     444   1
  -8 -10  13   11337    1384   1
  -7 -10  13    5308     581   1
  -6 -10  13    3834     567   1
   2  13 -10    1103     470  -2
  -5 -10  13    1103     470   1
  -4 -10  13   23334    1023   1
  -3 -10  13    7018     560   1
  -2 -10  13   11570     776   1
  -1 -10  13    2954     475   1
   0 -10  13    3925     504   1
  -3  12 -11    -192     448  -2
   1 -10  13    -192     448   1
   2 -10  13     899     543   1
   3 -10  13     376     357   1
   4 -10  13     780     503   1
  -9  -9  13    1616     410   1
  -8  -9  13     340     447   1
  -7  -9  13    -117     430   1
   2  13  -9    1439     479  -2
  -6  -9  13    1439     479   1
  -5  -9  13    2851     450   1
  -4  -9  13     460     412   1
  -3  -9  13    3608     569   1
  -2  -9  13      50     451   1
  -1  -9  13     859     446   1
   0  -9  13     434     424   1
  -4  12 -10    1218     443  -2
   1  -9  13    1218     443   1
   2  -9  13     310     352   1
   3  -9  13     449     345   1
   4  -9  13     248     594   1
 -10  -8  13    1147     432   1
  -9  -8  13     530     431   1
  -8  -8  13    -254     466   1
  -7  -8  13    3967     767   1
   1  13  -8     957     422  -2
  -6  -8  13     957     422   1
  -5  -8  13      85     396   1
  -4  -8  13    6657     658   1
  -3  -8  13   13792     901   1
  -2  -8  13    2144    1064   1
  -1  -8  13    3576     926   1
   0  -8  13    4055     626   1
   1  -8  13     778     456   1
   2  -8  13     407     545   1
   3  -8  13    1404     406   1
   4  -8  13    -169     413   1
 -10  -7  13    2071     498   1
  -9  -7  13    8942     770   1
  -8  -7  13    8917    1431   1
  -7  -7  13    1512     520   1
  -6  -7  13    6328     641   1
  -5  -7  13    3051     501   1
  -4  -7  13    1544    1096   1
  -3  -7  13   10376    1386   1
  -2  -7  13   11195    1591   1
  -1  -7  13   39314    2240   1
  -5  12  -8    -191     435  -2
   0  -7  13    -191     435   1
   1  -7  13    -415     415   1
   2  -7  13    1108     508   1
   3  -7  13    -397     397   1
   4  -7  13      -2     454   1
 -11  -6  13    4489    1029   1
 -10  -6  13    8394     741   1
  -9  -6  13   30710    1623   1
  -8  -6  13    4381     621   1
  -7  -6  13    5416    1658   1
  -6  -6  13   14032    2468   1
  -5  -6  13    1237     600   1
  -4  -6  13    7839    2328   1
  -3  -6  13   23994    2087   1
  -2  -6  13   18108    1213   1
  -1  -6  13    6942    1382   1
  -6  12  -7   26283    1940  -2
   0  -6  13   26283    1940   1
   1  -6  13    9295     702   1
   2  -6  13    1820     468   1
   3  -6  13    -454     454   1
   4  -6  13     610     464   1
 -12  -5  13    1010     786   1
 -11  -5  13     557     580   1
 -10  -5  13    -695     879   1
  -9  -5  13    9898    1081   1
  -8  -5  13     507     517   1
  -1  13  -5    5948     681  -2
  -7  -5  13    5948     681   1
  -6  -5  13    7877     796   1
  -5  -5  13    3676    1036   1
  -4  -5  13   56864    3662   1
  -3  -5  13     545     941   1
  -2  -5  13    9987    1272   1
  -1  -5  13     442     945   1
   0  -5  13   56348    4711   1
   1  -5  13    9214     932   1
   2  -5  13    2612     435   1
   3  -5  13    1387     567   1
   4  -5  13      34     445   1
 -12  -4  13    -470     527   1
 -11  -4  13    1127     692   1
 -10  -4  13    8363    1815   1
  -9  -4  13    6959    1497   1
  -8  -4  13    8157    1721   1
  -7  -4  13   10204    1312   1
  -6  -4  13    6813    1470   1
  -5  -4  13    1831     816   1
  -4  -4  13   13416    1059   1
  -3  -4  13    3405    1366   1
  -2  -4  13    2499    1827   1
  -7  12  -5   59698    3957  -2
  -1  -4  13   59698    3957   1
   0  -4  13    4048     607   1
   1  -4  13   11636    1615   1
   2  -4  13     387     408   1
   3  -4  13    -359     418   1
   4  -4  13    1900     433   1
 -13  -3  13     224     898   1
 -12  -3  13    1283     595   1
 -11  -3  13    2320    1048   1
 -10  -3  13     243    1122   1
  -9  -3  13   10176    2700   1
  -8  -3  13    5578     872   1
  -7  -3  13   41995    1815   1
  -6  -3  13    1186     656   1
  -5  -3  13   38254    2327   1
  -4  -3  13    1860    1428   1
  -3  -3  13   22483    1509   1
  -2  -3  13   14202     920   1
  -1  -3  13   33927    1982   1
   0  -3  13    1648     630   1
   1  -3  13    3823     704   1
   2  -3  13    1019     443   1
   3  -3  13    1789     435   1
 -13  -2  13     615     655   1
 -12  -2  13    4901    1160   1
 -11  -2  13    -157     628   1
 -10  -2  13    1833    1085   1
  -9  -2  13    3266     702   1
  -3  13  -2   35172    2189  -2
  -8  -2  13   35172    2189   1
  -7  -2  13    5904     746   1
  -6  -2  13    3733    1288   1
  -5  -2  13    6106     961   1
  -4  -2  13    6378     744   1
  -3  -2  13   57417    2220   1
  -2  -2  13    4225    2672   1
  -1  -2  13    4944     626   1
   0  -2  13   10397     925   1
   1  -2  13     172     456   1
   2  -2  13     196     849   1
   3  -2  13    3147     632   1
 -13  -1  13    2164     861   1
 -12  -1  13     950     748   1
 -11  -1  13    4010     861   1
 -10  -1  13     899     935   1
  -9  -1  13    7053    1727   1
  -8  -1  13    1999    1555   1
  -7  -1  13    3158     700   1
  -6  -1  13    4174     752   1
  -5  -1  13   73838    3265   1
  -4  -1  13   33388    1656   1
  -3  -1  13    2643     562   1
  -9  12  -2    6947    1464  -2
  -2  -1  13    6947    1464   1
  -1  -1  13    1159     540   1
   0  -1  13     472     573   1
   1  -1  13    1854     518   1
   2  -1  13     178     510   1
 -13   0  13    3966     973   1
 -12   0  13    1355     692   1
 -11   0  13     398     620   1
 -10   0  13    2905     956   1
  -9   0  13   16622    2136   1
  -8   0  13    4471     633   1
  -7   0  13    4939    1194   1
  -6   0  13    1499     690   1
  -5   0  13   41642    2290   1
  -4   0  13    1613     667   1
  -3   0  13    2397     820   1
  -2   0  13    1378     734   1
  -1   0  13     298     621   1
   0   0  13    1491     592   1
   1   0  13    2101     544   1
   2   0  13    -193     377   1
 -14   1  13    3068     973   1
 -13   1  13     449     935   1
 -12   1  13    1833     973   1
 -11   1  13   10088    1443   1
 -10   1  13     445     630   1
  -5  13   1   48557    2028  -2
  -9   1  13   48557    2028   1
  -8   1  13   66476    3699   1
  -7   1  13     553     649   1
  -6   1  13   31700    4355   1
  -5   1  13   14040    1763   1
  -4   1  13    1654     493   1
  -3   1  13     -20     522   1
  -2   1  13     510     535   1
  -1   1  13    2005     637   1
   0   1  13    3311     869   1
   1   1  13     732     460   1
 -14   2  13    -673     673   1
 -13   2  13    2170     973   1
 -12   2  13    3031    1085   1
 -11   2  13     699     745   1
 -10   2  13    1869     509   1
  -9   2  13   19346    1083   1
  -8   2  13   73286    3312   1
  -7   2  13      22     595   1
  -6   2  13   31439    2400   1
  -5   2  13    1719    1074   1
  -4   2  13     459     468   1
  -3   2  13    1006     506   1
  -2   2  13     789     519   1
  -1   2  13    -879     879   1
   0   2  13      33     448   1
 -14   3  13    1122     748   1
 -13   3  13    1010     786   1
 -12   3  13    1884     735   1
 -11   3  13    1182     713   1
 -10   3  13    5738     658   1
  -9   3  13   19173    1273   1
  -8   3  13     196    2198   1
  -7   3  13     835     576   1
  -6   3  13     775     716   1
  -5   3  13     539     470   1
  -4   3  13     -76     492   1
  -3   3  13    7903     680   1
  -2   3  13    1422     444   1
  -1   3  13    5875     603   1
 -14   4  13    4153     861   1
 -13   4  13    1085     861   1
 -12   4  13   12615    2020   1
 -11   4  13    2953     780   1
  -7  13   4    2754     684  -2
 -10   4  13    2754     684   1
  -9   4  13   33864    1764   1
  -8   4  13     797     545   1
  -7   4  13     958     788   1
  -6   4  13    1292     665   1
  -5   4  13     281     513   1
  -4   4  13     378     482   1
  -3   4  13     146     415   1
  -2   4  13    3815    1040   1
 -13   5  13    -811    1122   1
 -12   5  13    1515     645   1
 -11   5  13   17072    1031   1
 -10   5  13     226     474   1
  -9   5  13    4553     809   1
  -8   5  13    3426     582   1
  -7   5  13    3067     587   1
  -6   5  13    -424     587   1
  -5   5  13    4185     767   1
  -4   5  13    2668     450   1
  -3   5  13    2663     412   1
 -13   6  13    5575    1422   1
 -12   6  13    2320     786   1
 -11   6  13    -369     369   1
 -10   6  13    1252     630   1
  -9   6  13     898     898   1
  -8   6  13    3545     597   1
  -7   6  13    1976     860   1
  -6   6  13    9935     834   1
  -5   6  13    7256    1031   1
  -4   6  13     125     437   1
 -12   7  13     759     462   1
  -9  13   7     563     460  -2
 -11   7  13     563     460   1
 -10   7  13     805     428   1
  -9   7  13     353     533   1
  -8   7  13    1763     580   1
  -7   7  13    3867     605   1
  -6   7  13     706     459   1
  -5 -11  14    2920     413   1
  -4 -11  14     696     373   1
  -3 -11  14   22559    1040   1
  -2 -11  14    -166     323   1
  -1 -11  14     248     431   1
   0 -11  14    6038    1459   1
  -3  13 -12     754     453  -2
   1 -11  14     754     453   1
  -7 -10  14    6408     600   1
   2  14 -10     847     405  -2
  -6 -10  14     847     405   1
  -5 -10  14     217     382   1
  -4 -10  14    1329     368   1
  -3 -10  14     601     364   1
  -2 -10  14    1165     514   1
  -1 -10  14     318     545   1
   0 -10  14     768     632   1
   1 -10  14     453     536   1
   2 -10  14     726     457   1
  -8  -9  14     374     670   1
  -7  -9  14    3719     485   1
  -6  -9  14    5135     894   1
  -5  -9  14     190     359   1
  -4  -9  14   14747     788   1
  -3  -9  14    1767     456   1
  -2  -9  14     -41     397   1
  -1  -9  14     776     409   1
  -4  13 -10    1706     452  -2
   0  -9  14    1706     452   1
   1  -9  14     560     409   1
   2  -9  14    1132     532   1
  -9  -8  14     350     429   1
  -8  -8  14    2150     522   1
  -7  -8  14     499     429   1
  -6  -8  14     331     465   1
  -5  -8  14   24684    1073   1
  -4  -8  14     837     416   1
  -3  -8  14    -565     572   1
  -2  -8  14    1473     451   1
  -1  -8  14    -349     422   1
  -5  13  -9    6748     717  -2
   0  -8  14    6748     717   1
   1  -8  14    1295     404   1
   2  -8  14     416     311   1
   3  -8  14    2095    1160   1
 -10  -7  14    2186    1646   1
  -9  -7  14     106     531   1
  -8  -7  14     553     475   1
   0  14  -7    1326     458  -2
  -7  -7  14    1326     458   1
  -6  -7  14    1005     413   1
  -5  -7  14    2526     465   1
  -4  -7  14     966     510   1
  -3  -7  14     454     476   1
  -2  -7  14   10494     807   1
  -1  -7  14    8441     709   1
   0  -7  14   10824     983   1
   1  -7  14    -135     443   1
   2  -7  14     309     355   1
   3  -7  14     318     464   1
 -11  -6  14     599     561   1
 -10  -6  14   11909    1065   1
  -9  -6  14    1028     861   1
  -8  -6  14    1731     514   1
  -7  -6  14     475     494   1
  -6  -6  14    6941     587   1
  -5  -6  14     101     431   1
  -4  -6  14      40     469   1
  -3  -6  14    -147     591   1
  -2  -6  14   14503    1219   1
  -6  13  -7    7948    1038  -2
  -1  -6  14    7948    1038   1
   0  -6  14    4289     757   1
   1  -6  14     682     494   1
   2  -6  14    1001     375   1
   3  -6  14     748     524   1
 -11  -5  14    -284     489   1
 -10  -5  14     201     620   1
  -9  -5  14     301     562   1
  -8  -5  14    3838    1460   1
  -7  -5  14   14031    1102   1
  -6  -5  14    1344    1365   1
  -5  -5  14    4883    1194   1
  -4  -5  14    -345     898   1
  -3  -5  14    2288    2230   1
  -2  -5  14    6213     650   1
  -1  -5  14   10516     842   1
   0  -5  14    2115     471   1
   1  -5  14    1494     412   1
   2  -5  14    3109     438   1
 -12  -4  14    1106     548   1
 -11  -4  14     115     527   1
 -10  -4  14     131     556   1
  -9  -4  14     101     884   1
  -2  14  -4    2911     831  -2
  -8  -4  14    2911     831   1
  -7  -4  14    9977     923   1
  -6  -4  14   15306    1204   1
  -5  -4  14    3546     673   1
  -4  -4  14    1266    1955   1
  -3  -4  14    3984    1135   1
  -2  -4  14    3065     740   1
  -1  -4  14    -174     463   1
   0  -4  14    4312     531   1
   1  -4  14   14216    1183   1
   2  -4  14     264     380   1
 -12  -3  14     206     503   1
 -11  -3  14    2115     648   1
 -10  -3  14    -374     898   1
  -9  -3  14    2544     820   1
  -8  -3  14   28801    1581   1
  -7  -3  14    6558    1928   1
  -6  -3  14    3891     685   1
  -5  -3  14   13283   13096   1
  -4  -3  14    6858    1334   1
  -3  -3  14    2470     649   1
  -8  13  -4    5341     624  -2
  -2  -3  14    5341     624   1
  -1  -3  14   10902    1511   1
   0  -3  14    4828     659   1
   1  -3  14    1183     365   1
   2  -3  14    5597     772   1
 -13  -2  14     515     656   1
 -12  -2  14    -748     748   1
 -11  -2  14    1075     674   1
 -10  -2  14    1014     608   1
  -9  -2  14    5134     734   1
  -8  -2  14    6588     640   1
  -7  -2  14   17647    3471   1
  -6  -2  14     235    1673   1
  -5  -2  14     585     876   1
  -4  -2  14    -105     655   1
  -3  -2  14    1915     495   1
  -2  -2  14    4367     626   1
  -1  -2  14    4599     641   1
   0  -2  14   19934    1029   1
   1  -2  14    1951    1060   1
 -12  -1  14    -193     628   1
 -11  -1  14    1589     674   1
 -10  -1  14   13770    1111   1
  -4  14  -1   15477     929  -2
  -9  -1  14   15477     929   1
  -8  -1  14     709     842   1
  -7  -1  14      92     596   1
  -6  -1  14   11749    1139   1
  -5  -1  14    3371     672   1
  -4  -1  14     777     587   1
  -3  -1  14     288     463   1
  -2  -1  14    -466     466   1
  -1  -1  14    2963     670   1
   0  -1  14    1226     412   1
   1  -1  14    -208     552   1
 -13   0  14    5089     935   1
 -12   0  14    -767     767   1
 -11   0  14    7404     837   1
 -10   0  14   11574     935   1
  -9   0  14    1168     473   1
  -8   0  14    7451     689   1
  -7   0  14   10827     932   1
  -6   0  14    -262    1164   1
  -5   0  14    -558     558   1
  -4   0  14     575     507   1
  -3   0  14   10428     742   1
  -2   0  14      20     613   1
  -1   0  14    3972     476   1
   0   0  14     279     443   1
 -13   1  14    2694     898   1
 -12   1  14    1684     898   1
 -11   1  14   16512    1123   1
 -10   1  14    1289     596   1
  -9   1  14    2526     524   1
  -8   1  14   21832    1545   1
  -7   1  14    1300     656   1
  -6   1  14   15900    1452   1
  -5   1  14    3179     595   1
  -4   1  14    1986     546   1
  -3   1  14    1061     500   1
  -2   1  14    1312     439   1
  -1   1  14    1896     440   1
 -13   2  14    -449     673   1
 -12   2  14     479    1179   1
 -11   2  14    8671    1871   1
  -6  14   2   12051    1123  -2
 -10   2  14   12051    1123   1
  -9   2  14    7196     658   1
  -8   2  14     847     490   1
  -7   2  14   16190    2340   1
  -6   2  14    -194     540   1
  -5   2  14     239     658   1
  -4   2  14    8231     751   1
  -3   2  14    3794     739   1
  -2   2  14    2493     517   1
  -1   2  14    -673     673   1
 -13   3  14    4415     973   1
 -12   3  14    6104     845   1
 -11   3  14    4827     751   1
 -10   3  14    9163     749   1
  -9   3  14   32107    1648   1
  -8   3  14    3566     542   1
  -7   3  14    4640     820   1
  -6   3  14     679     680   1
  -5   3  14    1001     599   1
  -4   3  14    4594     623   1
  -3   3  14     276     396   1
  -2   3  14    -299     524   1
 -13   4  14    4340     898   1
 -12   4  14    9766    1422   1
 -11   4  14     113     730   1
 -10   4  14     700     452   1
  -9   4  14      70    1122   1
  -8   4  14    5764     662   1
  -7   4  14    -254     480   1
  -6   4  14     978     818   1
  -5   4  14    -523    1032   1
  -4   4  14    5157     760   1
 -12   5  14    4527     861   1
  -8  14   5     636     554  -2
 -11   5  14     636     554   1
 -10   5  14     985     558   1
  -9   5  14     911     467   1
  -8   5  14     565     661   1
  -7   5  14    1109     595   1
  -6   5  14    -346     481   1
  -5   5  14     454     601   1
 -11   6  14    -636     636   1
 -10   6  14    -281     754   1
  -9   6  14    -119     462   1
  -8   6  14     505     503   1
  -5 -10  15    4796     461   1
  -4 -10  15     563     300   1
  -3 -10  15     406     340   1
  -2 -10  15     428     340   1
  -1 -10  15     -57     551   1
   1  15  -9     -45     383  -2
  -7  -9  15     -45     383   1
  -6  -9  15     600     350   1
  -5  -9  15     192     359   1
  -4  -9  15    2318     410   1
  -3  -9  15    1489     361   1
  -2  -9  15     520     448   1
  -1  -9  15    1866     477   1
   0  -9  15     529     395   1
  -8  -8  15    4268     767   1
  -7  -8  15     529     413   1
  -6  -8  15     -86     405   1
  -5  -8  15    8706     560   1
  -4  -8  15     -81     353   1
  -3  -8  15     647     386   1
  -2  -8  15    1524     449   1
  -5  14  -9   11361    1058  -2
  -1  -8  15   11361    1058   1
   0  -8  15    5864     630   1
   1  -8  15      79     711   1
  -9  -7  15     719     515   1
  -8  -7  15     158     448   1
  -7  -7  15    2070     734   1
  -6  -7  15     916     414   1
  -5  -7  15    2654     445   1
  -4  -7  15     -18     375   1
  -3  -7  15    -237     401   1
  -2  -7  15   22159    2189   1
  -1  -7  15    6375     704   1
   0  -7  15    1873     505   1
   1  -7  15     -72     692   1
 -10  -6  15    2190     617   1
  -9  -6  15    1235     898   1
  -1  15  -6    -506     506  -2
  -8  -6  15    -506     506   1
  -7  -6  15    1198     511   1
  -6  -6  15     -29     476   1
  -5  -6  15    8106     602   1
  -4  -6  15     407     402   1
  -3  -6  15    1530     522   1
  -2  -6  15    4497     670   1
  -1  -6  15    3954     709   1
   0  -6  15    3640     544   1
   1  -6  15     902     449   1
 -10  -5  15     500     503   1
  -9  -5  15     504     639   1
  -8  -5  15   14442    1199   1
  -7  -5  15    9413     941   1
  -6  -5  15    2212     584   1
  -5  -5  15    1986     477   1
  -4  -5  15    3842     597   1
  -3  -5  15    3747     918   1
  -7  14  -6     -33     576  -2
  -2  -5  15     -33     576   1
  -1  -5  15    3595     652   1
   0  -5  15    2031     417   1
   1  -5  15    1167     425   1
 -11  -4  15     123     489   1
 -10  -4  15    -378     501   1
  -9  -4  15     336     519   1
  -8  -4  15    3436     698   1
  -7  -4  15     281     522   1
  -6  -4  15   12232     979   1
  -5  -4  15    1644     674   1
  -4  -4  15     187     575   1
  -3  -4  15     687     604   1
  -2  -4  15    2461     618   1
  -1  -4  15     223     448   1
   0  -4  15     876     389   1
 -12  -3  15    2844     786   1
 -11  -3  15    3094     607   1
 -10  -3  15    -510     510   1
  -3  15  -3    3271     727  -2
  -9  -3  15    3271     727   1
  -8  -3  15     794     616   1
  -7  -3  15   19652    1208   1
  -6  -3  15    1198     561   1
  -5  -3  15     351     531   1
  -4  -3  15     937     559   1
  -3  -3  15    1192    1216   1
  -2  -3  15    2273     592   1
  -1  -3  15    1742     461   1
   0  -3  15    1426     363   1
 -12  -2  15    1536     542   1
 -11  -2  15    -129     584   1
 -10  -2  15    -262     786   1
  -9  -2  15    2683     714   1
  -8  -2  15   12076     780   1
  -7  -2  15     -31     455   1
  -6  -2  15    9763     849   1
  -5  -2  15    2330     582   1
  -4  -2  15     890     521   1
  -3  -2  15    1785     635   1
  -2  -2  15     119     812   1
  -1  -2  15    -177     524   1
   0  -2  15     511     422   1
 -11  -1  15     337     861   1
 -10  -1  15     405     500   1
  -9  -1  15     473     638   1
  -8  -1  15    2659     528   1
  -7  -1  15     489     463   1
  -6  -1  15    4217     612   1
  -5  -1  15    -465     487   1
  -4  -1  15    2215     652   1
  -3  -1  15    4405     714   1
  -2  -1  15    1886     448   1
  -1  -1  15     548     382   1
 -12   0  15     -75     711   1
 -11   0  15    3504     658   1
  -5  15   0     469     496  -2
 -10   0  15     469     496   1
  -9   0  15    9076     656   1
  -8   0  15    -146     487   1
  -7   0  15     519     518   1
  -6   0  15     260     574   1
  -5   0  15     477     742   1
  -4   0  15    7033    1040   1
  -3   0  15    -136     522   1
  -2   0  15     303     458   1
 -12   1  15    5276    1048   1
 -11   1  15    1318     673   1
 -10   1  15    1852    1063   1
  -9   1  15    4244     497   1
  -8   1  15    2906     554   1
  -7   1  15    -238     471   1
  -6   1  15     837     537   1
  -5   1  15    4881     818   1
  -4   1  15    3473     627   1
  -3   1  15     505     450   1
 -12   2  15    4277    2226   1
 -11   2  15     768     566   1
 -10   2  15    1628     602   1
  -9   2  15    3268     529   1
  -8   2  15    4429     561   1
  -7   2  15    1424     481   1
  -6   2  15     220    1029   1
  -5   2  15     223     759   1
  -4   2  15    1169     690   1
 -12   3  15    8231    1235   1
  -7  15   3    1463     538  -2
 -11   3  15    1463     538   1
 -10   3  15   11465    1740   1
  -9   3  15     576     511   1
  -8   3  15    4510     595   1
  -7   3  15    2113     468   1
  -6   3  15    1160     556   1
  -5   3  15     713     493   1
 -11   4  15    1684     748   1
 -10   4  15    3180     823   1
  -9   4  15    -379     379   1
  -8   4  15    2121     554   1
  -7   4  15    -412     476   1
  -6  -8  16    -217     483   1
  -5  -8  16     192     389   1
  -4  -8  16    1134     643   1
  -3  -8  16    -216     388   1
  -2  -8  16    2357     711   1
  -7  -7  16    3161     517   1
  -6  -7  16    2521     496   1
  -5  -7  16    -110     342   1
  -4  -7  16    -172     350   1
  -3  -7  16    1355     417   1
  -6  15  -8    4133     534  -2
  -2  -7  16    4133     534   1
  -8  -6  16     450     418   1
  -7  -6  16     579     450   1
  -6  -6  16     524     380   1
  -5  -6  16     746     392   1
  -4  -6  16    1214     391   1
  -3  -6  16     540     434   1
  -2  -6  16    -119     508   1
  -2  16  -5     738     421  -2
  -9  -5  16     738     421   1
  -8  -5  16    5035     574   1
  -7  -5  16    4231     592   1
  -6  -5  16    8320     756   1
  -5  -5  16    1514     421   1
  -4  -5  16     536     391   1
  -3  -5  16     754     673   1
  -2  -5  16    1198     644   1
 -10  -4  16      56     842   1
  -9  -4  16     388     437   1
  -8  -4  16    3607     552   1
  -7  -4  16     341     383   1
  -6  -4  16    -382     382   1
  -5  -4  16    1904     444   1
  -4  -4  16     431     551   1
  -8  15  -5     830     551  -2
  -3  -4  16     830     551   1
  -2  -4  16    1001     633   1
 -10  -3  16     -81     654   1
  -9  -3  16    3130     524   1
  -8  -3  16     -22     542   1
  -7  -3  16      81     469   1
  -6  -3  16     153     429   1
  -5  -3  16    -387     530   1
  -4  -3  16     -24    1347   1
  -3  -3  16    2358     696   1
  -2  -3  16     223     556   1
 -11  -2  16    -673     673   1
  -4  16  -2     178     424  -2
 -10  -2  16     178     424   1
  -9  -2  16    -290     486   1
  -8  -2  16      23     524   1
  -7  -2  16    3513     470   1
  -6  -2  16    2104     491   1
  -5  -2  16    1193     481   1
  -4  -2  16    -262     786   1
  -3  -2  16      41     537   1
 -11  -1  16      72     572   1
 -10  -1  16    -329     515   1
  -9  -1  16      78     442   1
  -8  -1  16    5399     497   1
  -7  -1  16    5257     493   1
  -6  -1  16     120     422   1
  -5  -1  16    -542     542   1
  -4  -1  16    4452    1833   1
  -3  -1  16    2245     711   1
 -11   0  16     337     711   1
 -10   0  16     -96     422   1
  -9   0  16    -216     492   1
  -8   0  16    1007     348   1
  -7   0  16    1175     367   1
  -6   0  16    1226     580   1
  -5   0  16    -524     524   1
 -10   1  16    -152     580   1
  -9   1  16    4367     525   1
  -8   1  16     921     355   1
  -7   1  16    5339     660   1
  -6   1  16     884     393   1
  -9   2  16    1068     486   1
  -8   2  16     412     673   1
  -7   2  16     636     935   1
;
_shelx_hkl_checksum   24767
